# Supplementary material for: AptaNet as a deep learning approach for aptamer–protein interaction prediction
Source: Sci Rep. 2021 Mar 16;11:6074. doi: 10.1038/s41598-021-85629-0 (PMC7971039; doi:10.1038/s41598-021-85629-0)
Supplement: Supplementary file 1 — Supplementary Table S1. [file 41598_2021_85629_MOESM1_ESM.xlsx]

## Sheet: Dataset
Class	aptamer_frequency_A	aptamer_frequency_C	aptamer_frequency_G	aptamer_frequency_T	aptamer_frequency_AA	aptamer_frequency_AC	aptamer_frequency_AG	aptamer_frequency_AT	aptamer_frequency_CA	aptamer_frequency_CC	aptamer_frequency_CG	aptamer_frequency_CT	aptamer_frequency_GA	aptamer_frequency_GC	aptamer_frequency_GG	aptamer_frequency_GT	aptamer_frequency_TA	aptamer_frequency_TC	aptamer_frequency_TG	aptamer_frequency_TT	aptamer_frequency_AAA	aptamer_frequency_AAC	aptamer_frequency_AAG	aptamer_frequency_AAT	aptamer_frequency_ACA	aptamer_frequency_ACC	aptamer_frequency_ACG	aptamer_frequency_ACT	aptamer_frequency_AGA	aptamer_frequency_AGC	aptamer_frequency_AGG	aptamer_frequency_AGT	aptamer_frequency_ATA	aptamer_frequency_ATC	aptamer_frequency_ATG	aptamer_frequency_ATT	aptamer_frequency_CAA	aptamer_frequency_CAC	aptamer_frequency_CAG	aptamer_frequency_CAT	aptamer_frequency_CCA	aptamer_frequency_CCC	aptamer_frequency_CCG	aptamer_frequency_CCT	aptamer_frequency_CGA	aptamer_frequency_CGC	aptamer_frequency_CGG	aptamer_frequency_CGT	aptamer_frequency_CTA
1	0.386	0.229	0.257	0.129	0.13	0.116	0.101	0.043	0.116	0	0.043	0.058	0.087	0.072	0.087	0.014	0.058	0.043	0.014	0.014	0.044	0.044	0.029	0.015	0.074	0	0.029	0.015	0.029	0.015	0.059	0	0.029	0	0.015	0	0.044	0.029	0.029	0.015	0	0	0	0	0.029	0.015	0	0	0.015
1	0.308	0.269	0.423	0	0.08	0.12	0.12	0	0.08	0.04	0.12	0	0.16	0.12	0.16	0	0	0	0	0	0	0.042	0.042	0	0.042	0	0.083	0	0.042	0.042	0.042	0	0	0	0	0	0.042	0	0.042	0	0	0	0	0	0.083	0.042	0	0	0
1	0.321	0.25	0.321	0.107	0.074	0.111	0.111	0.037	0.074	0.074	0.037	0.037	0.148	0.074	0.111	0	0.037	0	0.037	0.037	0.038	0.038	0	0	0	0.038	0.038	0.038	0.115	0	0	0	0.038	0	0	0	0	0	0.038	0.038	0.038	0	0	0	0	0	0.038	0	0
1	0.207	0.034	0.448	0.31	0.071	0.036	0.071	0.036	0	0	0.036	0	0.071	0	0.179	0.214	0.071	0	0.143	0.071	0.037	0.037	0	0	0	0	0.037	0	0	0	0.037	0.037	0	0	0.037	0	0	0	0	0	0	0	0	0	0	0	0	0.037	0
1	0.182	0.364	0.212	0.242	0.031	0.094	0.031	0.031	0.063	0.063	0.094	0.125	0	0.188	0.031	0	0.094	0.031	0.063	0.063	0	0.032	0	0	0	0.032	0.032	0.032	0	0.032	0	0	0	0	0.032	0	0	0.032	0	0.032	0.065	0	0	0	0	0.097	0	0	0.032
1	0.324	0.265	0.265	0.147	0.091	0.121	0.091	0.03	0.152	0.03	0.03	0.03	0.03	0.091	0.091	0.061	0.061	0.03	0.03	0.03	0	0.031	0.063	0	0.031	0.031	0.031	0.031	0	0.031	0.063	0	0.031	0	0	0	0.063	0.094	0	0	0	0	0	0	0	0	0	0.031	0
1	0.294	0.294	0.206	0.206	0.061	0.061	0.061	0.121	0.121	0.03	0.061	0.061	0.091	0.061	0.061	0	0	0.152	0.03	0.03	0	0	0	0.063	0.031	0	0	0	0	0	0.063	0	0	0.063	0.031	0.031	0.063	0.031	0.031	0	0	0	0	0.031	0.031	0.031	0	0	0
1	0.171	0.114	0.286	0.429	0.029	0	0.059	0.059	0	0	0.029	0.088	0.029	0.059	0.059	0.147	0.118	0.059	0.147	0.118	0	0	0	0.03	0	0	0	0	0	0	0.03	0.03	0.03	0	0.03	0	0	0	0	0	0	0	0	0	0	0	0	0.03	0
1	0.243	0.243	0.27	0.243	0.056	0.083	0.056	0.056	0.028	0.056	0.083	0.056	0.083	0.083	0.083	0.028	0.083	0.028	0.056	0.083	0	0.029	0.029	0	0	0.029	0.057	0	0	0.029	0.029	0	0.029	0	0	0.029	0.029	0	0	0	0	0.029	0	0	0.029	0.029	0.029	0	0
1	0.162	0.297	0.27	0.27	0.028	0.028	0.028	0.056	0	0.083	0.167	0.056	0.111	0.083	0.028	0.056	0	0.111	0.056	0.111	0	0	0.029	0	0	0	0.029	0	0	0.029	0	0	0	0.057	0	0	0	0	0	0	0	0.029	0.057	0	0.086	0.029	0.029	0.029	0
1	0.1	0.225	0.35	0.325	0	0.026	0.026	0.051	0.026	0.077	0.026	0.077	0.077	0.026	0.103	0.154	0	0.103	0.179	0.051	0	0	0	0	0.026	0	0	0	0.026	0	0	0	0	0.026	0.026	0	0	0	0	0.026	0	0.026	0.026	0.026	0	0	0	0.026	0
1	0.34	0.298	0.213	0.149	0.13	0.087	0.109	0.022	0.109	0.065	0.043	0.065	0.043	0.13	0	0.043	0.065	0.022	0.043	0.022	0.022	0.022	0.067	0.022	0.044	0.022	0.022	0	0.022	0.067	0	0.022	0.022	0	0	0	0.044	0.044	0.022	0	0.044	0	0	0.022	0	0.022	0	0.022	0.022
1	0.244	0.195	0.244	0.317	0.05	0.075	0.075	0.05	0.075	0	0.025	0.1	0.1	0	0.075	0.075	0.025	0.125	0.05	0.1	0	0	0.026	0.026	0	0	0	0.077	0.026	0	0	0.051	0	0.026	0	0.026	0.026	0.026	0.026	0	0	0	0	0	0	0	0.026	0	0
1	0.238	0.31	0.238	0.214	0.049	0.073	0.098	0.024	0.073	0.073	0.073	0.098	0.098	0.049	0.073	0	0.024	0.098	0	0.098	0	0	0.05	0	0.05	0.025	0	0	0.025	0.025	0.05	0	0.025	0	0	0	0.025	0	0.025	0.025	0	0	0.025	0.05	0.05	0	0.025	0	0
1	0.31	0.167	0.381	0.143	0.098	0.024	0.146	0.024	0.024	0.049	0.098	0	0.171	0.073	0.049	0.098	0.024	0.024	0.098	0	0.05	0	0.05	0	0.025	0	0	0	0.05	0.025	0.025	0.05	0	0.025	0	0	0.025	0	0	0	0	0	0.05	0	0.025	0.025	0.025	0.025	0
1	0.186	0.302	0.256	0.256	0.071	0	0.119	0	0.048	0.071	0.095	0.071	0	0.143	0	0.119	0.071	0.071	0.048	0.071	0.049	0	0.024	0	0	0	0	0	0	0.049	0	0.073	0	0	0	0	0.024	0	0.024	0	0	0.024	0.024	0.024	0	0.049	0	0.049	0.049
1	0.159	0.114	0.455	0.273	0.023	0	0.116	0.023	0	0.023	0.047	0.023	0.093	0.07	0.116	0.186	0.047	0.023	0.163	0.047	0	0	0.024	0	0	0	0	0	0.048	0	0.048	0.024	0	0	0	0.024	0	0	0	0	0	0	0	0.024	0.024	0	0.024	0	0
1	0.159	0.114	0.455	0.273	0.023	0	0.116	0.023	0	0.023	0.047	0.023	0.093	0.07	0.116	0.186	0.047	0.023	0.163	0.047	0	0	0.024	0	0	0	0	0	0.048	0	0.048	0.024	0	0	0	0.024	0	0	0	0	0	0	0	0.024	0.024	0	0.024	0	0
1	0.216	0.275	0.255	0.255	0.04	0.08	0.06	0.02	0.12	0.04	0.08	0.04	0.02	0.06	0.04	0.14	0.02	0.1	0.08	0.06	0	0.02	0	0	0.041	0.02	0.02	0	0	0.02	0	0.041	0	0	0.02	0	0.041	0.02	0.041	0.02	0	0	0.02	0.02	0.02	0.02	0.02	0.02	0
1	0.276	0.224	0.276	0.224	0.07	0.053	0.123	0.035	0.088	0.053	0.035	0.035	0.053	0.053	0.088	0.088	0.07	0.07	0.018	0.07	0	0.036	0.018	0.018	0.018	0.018	0	0.018	0	0	0.054	0.071	0	0.018	0	0.018	0.036	0	0.036	0.018	0.036	0	0	0	0.018	0	0	0.018	0.018
1	0.393	0.18	0.18	0.246	0.233	0.083	0	0.067	0.117	0.017	0	0.05	0.017	0.033	0.067	0.067	0.033	0.05	0.117	0.05	0.169	0.034	0	0.034	0.051	0	0	0.034	0	0	0	0	0.017	0	0.034	0.017	0.051	0.017	0	0.034	0	0	0	0.017	0	0	0	0	0.017
1	0.365	0.175	0.254	0.206	0.21	0.032	0.081	0.048	0.016	0.048	0.065	0.032	0.097	0.048	0.081	0.032	0.048	0.048	0.016	0.097	0.098	0.016	0.066	0.033	0	0.016	0.016	0	0.033	0.033	0.016	0	0	0	0	0.049	0.016	0	0	0	0.016	0	0	0.016	0.033	0.016	0	0.016	0.016
1	0.25	0.281	0.328	0.141	0.032	0.079	0.063	0.063	0.095	0.111	0.063	0.016	0.079	0.079	0.111	0.063	0.048	0.016	0.079	0	0	0.016	0.016	0	0.032	0.016	0.032	0	0.016	0.016	0.016	0.016	0.032	0	0.032	0	0.016	0.016	0.032	0.016	0.016	0.065	0.016	0.016	0.016	0.032	0	0.016	0
1	0.338	0.323	0.262	0.077	0.109	0.125	0.109	0	0.125	0.063	0.078	0.047	0.094	0.125	0.031	0.016	0.016	0.016	0.031	0.016	0.032	0.032	0.048	0	0.063	0.016	0.032	0.016	0.063	0.032	0	0.016	0	0	0	0	0.063	0.032	0.032	0	0	0.016	0.032	0	0.032	0.048	0	0	0.016
1	0.227	0.167	0.394	0.212	0.046	0.015	0.108	0.062	0.062	0.015	0.046	0.046	0.077	0.092	0.138	0.092	0.046	0.046	0.092	0.015	0.016	0	0.016	0.016	0.016	0	0	0	0.016	0.031	0.016	0.047	0.016	0	0.031	0	0	0	0.031	0.031	0.016	0	0	0	0.016	0	0.016	0.016	0
1	0.309	0.206	0.235	0.25	0.119	0.09	0.06	0.03	0.045	0.03	0.03	0.104	0.06	0.075	0.06	0.045	0.09	0.015	0.075	0.075	0.03	0.03	0.03	0.015	0	0.015	0.03	0.045	0.03	0.015	0	0.015	0.015	0	0.015	0	0.03	0.015	0	0	0.015	0	0	0.015	0	0.015	0.015	0	0.045
1	0.315	0.196	0.272	0.217	0.088	0.077	0.11	0.044	0.099	0	0.033	0.055	0.088	0.055	0.077	0.055	0.044	0.066	0.044	0.066	0.011	0.033	0.033	0.011	0.056	0	0.022	0	0.044	0	0.044	0.022	0.022	0	0	0.022	0.044	0.022	0.022	0.011	0	0	0	0	0.011	0.011	0	0.011	0.011
1	0.225	0.268	0.324	0.183	0.029	0.029	0.086	0.086	0.071	0.071	0.086	0.029	0.086	0.086	0.1	0.057	0.043	0.086	0.043	0.014	0	0.014	0	0.014	0.014	0	0	0.014	0	0.043	0.029	0.014	0.029	0.029	0.029	0	0.014	0.014	0.029	0.014	0	0.014	0.043	0.014	0.029	0.029	0.014	0.014	0
1	0.192	0.26	0.247	0.301	0.042	0.042	0.069	0.042	0.014	0.083	0.028	0.139	0.111	0.014	0.111	0.014	0.028	0.125	0.028	0.111	0	0	0.014	0.028	0	0.028	0	0.014	0.042	0.014	0.014	0	0	0	0.014	0.028	0	0	0.014	0	0.014	0	0.014	0.056	0.014	0	0.014	0	0.014
1	0.227	0.267	0.307	0.2	0.068	0.068	0.068	0.027	0.027	0.081	0.108	0.041	0.095	0.068	0.068	0.081	0.041	0.054	0.054	0.054	0.027	0.014	0.027	0	0	0.014	0.055	0	0	0.014	0.027	0.027	0	0	0.014	0.014	0	0.014	0.014	0	0.014	0.014	0.027	0.014	0.027	0.027	0.027	0.027	0.027
1	0.26	0.221	0.325	0.195	0.079	0.039	0.105	0.039	0.053	0.053	0.053	0.053	0.118	0.066	0.092	0.053	0.013	0.066	0.066	0.053	0.027	0.027	0.013	0.013	0.013	0.013	0.013	0	0.04	0.013	0.027	0.027	0.013	0.013	0.013	0	0.013	0	0.027	0.013	0.013	0.013	0.027	0	0.013	0.013	0.027	0	0
1	0.26	0.208	0.39	0.143	0.079	0.079	0.092	0.013	0.039	0.039	0.079	0.039	0.105	0.053	0.158	0.079	0.039	0.039	0.053	0.013	0.013	0.027	0.04	0	0.027	0.013	0.027	0.013	0.013	0.013	0.053	0.013	0	0.013	0	0	0.013	0.013	0.013	0	0.013	0	0.013	0.013	0.013	0.013	0.053	0	0
1	0.26	0.208	0.39	0.143	0.079	0.079	0.092	0.013	0.039	0.039	0.079	0.039	0.105	0.053	0.158	0.079	0.039	0.039	0.053	0.013	0.013	0.027	0.04	0	0.027	0.013	0.027	0.013	0.013	0.013	0.053	0.013	0	0.013	0	0	0.013	0.013	0.013	0	0.013	0	0.013	0.013	0.013	0.013	0.053	0	0
1	0.37	0.25	0.228	0.152	0.11	0.132	0.088	0.044	0.132	0.011	0.055	0.044	0.088	0.044	0.055	0.044	0.044	0.066	0.022	0.022	0.011	0.056	0.011	0.033	0.1	0	0.022	0.011	0.022	0	0.033	0.033	0.022	0	0.011	0.011	0.044	0.044	0.044	0	0	0	0.011	0	0.033	0.011	0	0.011	0.011
1	0.177	0.266	0.329	0.228	0.038	0.026	0.038	0.077	0.09	0.051	0.103	0.013	0.038	0.09	0.103	0.103	0.013	0.103	0.077	0.038	0.013	0	0.013	0.013	0.026	0	0	0	0	0.013	0.013	0.013	0	0.039	0.026	0.013	0	0.026	0.026	0.039	0.013	0	0.026	0	0.013	0.026	0.026	0.039	0
1	0.304	0.203	0.253	0.241	0.064	0.077	0.103	0.064	0.09	0.013	0.026	0.077	0.103	0.051	0.077	0.026	0.051	0.064	0.038	0.077	0.013	0	0.026	0.026	0.013	0	0.026	0.039	0.039	0.013	0.026	0.026	0	0.039	0.013	0.013	0	0.026	0.039	0.026	0.013	0	0	0	0.026	0	0	0	0.026
1	0.139	0.203	0.418	0.241	0.051	0.026	0.026	0.038	0	0.038	0.128	0.038	0.077	0.09	0.154	0.09	0.013	0.051	0.103	0.077	0	0.013	0.013	0.026	0	0	0.013	0.013	0.013	0	0.013	0	0	0	0	0.039	0	0	0	0	0	0	0.039	0	0.013	0.013	0.052	0.052	0.013
1	0.237	0.325	0.237	0.2	0.051	0.076	0.025	0.076	0.127	0.127	0.038	0.038	0.013	0.089	0.089	0.051	0.051	0.038	0.076	0.038	0.013	0.026	0	0.013	0.026	0.038	0.013	0	0	0	0.026	0	0.013	0.013	0.038	0.013	0.013	0.051	0.026	0.038	0.064	0.038	0.013	0.013	0	0	0.013	0.026	0
1	0.287	0.237	0.275	0.2	0.076	0.076	0.089	0.038	0.089	0.051	0.063	0.038	0.076	0.051	0.089	0.063	0.051	0.063	0.025	0.063	0.013	0.013	0.026	0.026	0.064	0	0	0.013	0.026	0.013	0.026	0.026	0	0	0	0.038	0.026	0.026	0.026	0	0	0.013	0.038	0	0.013	0.026	0.013	0.013	0
1	0.25	0.237	0.25	0.263	0.063	0.063	0.038	0.089	0.051	0.051	0.076	0.063	0.114	0.063	0.051	0.025	0.025	0.063	0.076	0.089	0	0	0.013	0.051	0.013	0	0.026	0.026	0.013	0.026	0	0	0	0.026	0.026	0.038	0	0.026	0.013	0.013	0.013	0.013	0.026	0	0.051	0	0	0.026	0.013
1	0.148	0.222	0.42	0.21	0	0.025	0.075	0.05	0.05	0.05	0.075	0.037	0.075	0.113	0.138	0.1	0.025	0.037	0.125	0.025	0	0	0	0	0	0.013	0.013	0	0	0.051	0.025	0	0	0.013	0.038	0	0	0	0.038	0.013	0.013	0	0.038	0	0.013	0.025	0.013	0.025	0
1	0.222	0.259	0.309	0.21	0.025	0.087	0.037	0.075	0.037	0.05	0.1	0.063	0.075	0.087	0.125	0.025	0.087	0.037	0.037	0.05	0	0.013	0.013	0	0.013	0.025	0.038	0.013	0	0.013	0.025	0	0.025	0.025	0.013	0.013	0	0.025	0.013	0	0.013	0	0.038	0	0.025	0.038	0.025	0.013	0.038
1	0.313	0.229	0.253	0.205	0.134	0.049	0.073	0.049	0.061	0.073	0.061	0.037	0.061	0.061	0.061	0.073	0.061	0.049	0.049	0.049	0.037	0.012	0.049	0.037	0.025	0.012	0.012	0	0.012	0.025	0.025	0.012	0.012	0.012	0	0.025	0.012	0.012	0.012	0.012	0.012	0.025	0.025	0.012	0.025	0.025	0	0.012	0
1	0.259	0.188	0.306	0.247	0.048	0.024	0.095	0.083	0.071	0	0.06	0.06	0.071	0.095	0.071	0.071	0.071	0.071	0.071	0.036	0	0.012	0.036	0	0	0	0	0.024	0.012	0.036	0.024	0.024	0.024	0.024	0.024	0.012	0.012	0	0.024	0.024	0	0	0	0	0.024	0.012	0.012	0.012	0.024
1	0.33	0.318	0.284	0.068	0.08	0.126	0.115	0.011	0.149	0.08	0.057	0.023	0.092	0.069	0.103	0.023	0.011	0.046	0	0.011	0.012	0.047	0.012	0.012	0.105	0	0.023	0	0.035	0.023	0.058	0	0.012	0	0	0	0.035	0.047	0.07	0	0.023	0.047	0.012	0	0.012	0.023	0.023	0	0
1	0.244	0.178	0.333	0.244	0.067	0.056	0.079	0.045	0.056	0.022	0.045	0.045	0.112	0.034	0.101	0.09	0.011	0.067	0.101	0.067	0.011	0	0.034	0.023	0.011	0	0.023	0.023	0.034	0.011	0.011	0.023	0	0.023	0.011	0.011	0.011	0.023	0.011	0.011	0.011	0	0.011	0	0.023	0	0.023	0	0.011
1	0.289	0.233	0.322	0.156	0.079	0.056	0.101	0.056	0.034	0.056	0.09	0.045	0.135	0.101	0.045	0.045	0.045	0.022	0.079	0.011	0.034	0.011	0.023	0.011	0.023	0.011	0.023	0	0.023	0.057	0.023	0	0.023	0.011	0.023	0	0	0.011	0.011	0.011	0	0.023	0.011	0.023	0.068	0	0.011	0.011	0
1	0.333	0.2	0.267	0.2	0.112	0.101	0.079	0.045	0.079	0.011	0.045	0.056	0.112	0.045	0.067	0.045	0.034	0.045	0.067	0.056	0.045	0.011	0.034	0.023	0.034	0	0.034	0.034	0.034	0.023	0.011	0.011	0	0.023	0.011	0.011	0.034	0.023	0.011	0.011	0.011	0	0	0	0.023	0	0.011	0.011	0.011
1	0.311	0.2	0.267	0.222	0.09	0.079	0.101	0.045	0.101	0	0.034	0.056	0.079	0.056	0.079	0.056	0.045	0.067	0.045	0.067	0.011	0.034	0.034	0.011	0.057	0	0.023	0	0.034	0	0.045	0.023	0.023	0	0	0.023	0.045	0.023	0.023	0.011	0	0	0	0	0.011	0.011	0	0.011	0.011
1	0.198	0.22	0.297	0.286	0.033	0.033	0.067	0.067	0.044	0.078	0.056	0.044	0.078	0.067	0.089	0.056	0.044	0.044	0.078	0.122	0	0.011	0.011	0.011	0	0.022	0	0.011	0.011	0.011	0.022	0.022	0.011	0.022	0.011	0.022	0	0	0.034	0.011	0	0.022	0.045	0.011	0.022	0	0.011	0.022	0.011
1	0.141	0.293	0.38	0.185	0.022	0.044	0.044	0.033	0.022	0.088	0.132	0.055	0.055	0.121	0.143	0.055	0.044	0.044	0.055	0.044	0	0	0.022	0	0	0.022	0.022	0	0	0.022	0	0.022	0	0.011	0.022	0	0	0	0.011	0.011	0.011	0.033	0.044	0	0.022	0.033	0.067	0.011	0.011
1	0.37	0.239	0.239	0.152	0.11	0.132	0.088	0.044	0.132	0.011	0.044	0.044	0.088	0.033	0.077	0.044	0.044	0.066	0.022	0.022	0.011	0.056	0.011	0.033	0.1	0	0.022	0.011	0.022	0	0.033	0.033	0.022	0	0.011	0.011	0.044	0.044	0.044	0	0	0	0.011	0	0.022	0.011	0	0.011	0.011
1	0.258	0.215	0.29	0.237	0.054	0.076	0.065	0.065	0.076	0.022	0.043	0.065	0.109	0.043	0.098	0.043	0.022	0.076	0.076	0.065	0	0	0.033	0.022	0.011	0.011	0.033	0.022	0.022	0.011	0.011	0.022	0.011	0.033	0.011	0.011	0.022	0.022	0.011	0.022	0.022	0	0	0	0.033	0	0.011	0	0.011
1	0.266	0.213	0.287	0.234	0.054	0.075	0.065	0.075	0.075	0.022	0.043	0.065	0.118	0.043	0.097	0.032	0.022	0.075	0.075	0.065	0	0	0.033	0.022	0.011	0.011	0.033	0.022	0.022	0.011	0.011	0.022	0.011	0.033	0.022	0.011	0.022	0.022	0.011	0.022	0.022	0	0	0	0.033	0	0.011	0	0.011
1	0.258	0.215	0.29	0.237	0.054	0.076	0.065	0.065	0.076	0.022	0.043	0.065	0.109	0.043	0.098	0.043	0.022	0.076	0.076	0.065	0	0	0.033	0.022	0.011	0.011	0.033	0.022	0.022	0.011	0.011	0.022	0.011	0.033	0.011	0.011	0.022	0.022	0.011	0.022	0.022	0	0	0	0.033	0	0.011	0	0.011
1	0.253	0.221	0.274	0.253	0.074	0.043	0.064	0.074	0.043	0.043	0.053	0.074	0.074	0.074	0.053	0.074	0.064	0.064	0.096	0.032	0.032	0.011	0.011	0.022	0.011	0.011	0.011	0.011	0.022	0.011	0.022	0.011	0.011	0	0.054	0.011	0.011	0	0.011	0.022	0.022	0	0	0.022	0.011	0.011	0.011	0.022	0.043
1	0.305	0.211	0.274	0.211	0.138	0.064	0.064	0.043	0.032	0.053	0.085	0.032	0.096	0.053	0.053	0.074	0.043	0.043	0.064	0.064	0.065	0.022	0.032	0.022	0	0.022	0.043	0	0.022	0.022	0.011	0.011	0	0	0.022	0.022	0.011	0.011	0.011	0	0.011	0.011	0	0.022	0.032	0.022	0	0.032	0.011
1	0.289	0.186	0.227	0.299	0.094	0.021	0.073	0.104	0.042	0.042	0.042	0.063	0.104	0.052	0.042	0.031	0.052	0.073	0.063	0.104	0.021	0.021	0.042	0.011	0.011	0	0	0.011	0.042	0.021	0.011	0	0.042	0.032	0.021	0.011	0.011	0	0	0.032	0.011	0	0.011	0.021	0.032	0	0	0.011	0
1	0.121	0.273	0.354	0.253	0.01	0.041	0.041	0.031	0.031	0.082	0.071	0.092	0.061	0.082	0.133	0.082	0.02	0.071	0.102	0.051	0	0.01	0	0	0	0.021	0	0.021	0.01	0.021	0	0.01	0	0.01	0	0.021	0	0.021	0.01	0	0.01	0.021	0.031	0.021	0.01	0.01	0.031	0.021	0.01
1	0.222	0.222	0.293	0.263	0.061	0.031	0.071	0.061	0.031	0.071	0.061	0.061	0.102	0.051	0.061	0.082	0.031	0.071	0.092	0.061	0.021	0.01	0.021	0.01	0	0.01	0.01	0.01	0.021	0.01	0.021	0.021	0	0.031	0.031	0	0.01	0	0.01	0.01	0.01	0.021	0.01	0.031	0.01	0.021	0.021	0.01	0
1	0.192	0.212	0.303	0.293	0.051	0.031	0.082	0.031	0.031	0.061	0.071	0.051	0.061	0.082	0.051	0.112	0.051	0.041	0.092	0.102	0.021	0.01	0.01	0.01	0	0.01	0.021	0	0.01	0.021	0.01	0.041	0	0	0.031	0	0.01	0	0.021	0	0.01	0.021	0.01	0.021	0.01	0.021	0.031	0.01	0.01
1	0.25	0.26	0.337	0.154	0.058	0.068	0.078	0.049	0.029	0.058	0.107	0.068	0.097	0.078	0.126	0.039	0.068	0.058	0.019	0	0.02	0	0.029	0.01	0	0.01	0.039	0.02	0.01	0.049	0.02	0	0.01	0.029	0	0	0	0.01	0.02	0	0.02	0	0.02	0.02	0.029	0.01	0.039	0.029	0.039
1	0.298	0.269	0.269	0.163	0.087	0.078	0.087	0.049	0.087	0.058	0.078	0.049	0.058	0.087	0.078	0.049	0.068	0.049	0.019	0.019	0.039	0.01	0.02	0.02	0.01	0.029	0.01	0.029	0	0.039	0.02	0.029	0.02	0.01	0.01	0.01	0.01	0.039	0.029	0.01	0.039	0.01	0.01	0	0.02	0.01	0.029	0.02	0.01
1	0.264	0.142	0.311	0.283	0.067	0.048	0.105	0.048	0.019	0.01	0.029	0.086	0.124	0.019	0.105	0.067	0.057	0.067	0.067	0.086	0.01	0.01	0.029	0.019	0.01	0.01	0.019	0.01	0.048	0	0.038	0.019	0.019	0	0	0.029	0	0.01	0	0.01	0	0	0	0.01	0.01	0	0.01	0.01	0.01
1	0.178	0.28	0.262	0.28	0.038	0.075	0.047	0.019	0.066	0.066	0.047	0.104	0.038	0.094	0.066	0.057	0.038	0.047	0.094	0.104	0	0.01	0.019	0.01	0.019	0.038	0	0.019	0	0.029	0.019	0	0	0	0.01	0.01	0.019	0.019	0.019	0.01	0.01	0.01	0.01	0.038	0.01	0	0.019	0.019	0
1	0.336	0.178	0.29	0.196	0.085	0.075	0.104	0.075	0.066	0.009	0.038	0.057	0.142	0.038	0.094	0.019	0.047	0.057	0.047	0.047	0.019	0	0.038	0.029	0.01	0	0.029	0.038	0.057	0.01	0.038	0	0.029	0.019	0.01	0.019	0	0.029	0.029	0.01	0.01	0	0	0	0.038	0	0	0	0.019
1	0.33	0.229	0.229	0.211	0.13	0.065	0.083	0.056	0.074	0.056	0.037	0.056	0.074	0.056	0.065	0.037	0.056	0.056	0.037	0.065	0.065	0.009	0.037	0.019	0.019	0.019	0.019	0.009	0.028	0.028	0.019	0.009	0.009	0.019	0	0.028	0.028	0.009	0.009	0.028	0.019	0	0	0.037	0.009	0.019	0	0.009	0.009
1	0.286	0.223	0.277	0.214	0.063	0.054	0.108	0.063	0.063	0.063	0.027	0.072	0.081	0.063	0.09	0.045	0.081	0.045	0.045	0.036	0	0.009	0.027	0.027	0	0.036	0.018	0	0.027	0.018	0.036	0.027	0.018	0.018	0.009	0.018	0.036	0	0.027	0	0.027	0.018	0	0.018	0.018	0	0	0.009	0.036
1	0.175	0.263	0.377	0.184	0.009	0.071	0.053	0.044	0.08	0.044	0.088	0.044	0.071	0.097	0.15	0.062	0.018	0.053	0.08	0.035	0	0	0	0.009	0	0.018	0.027	0.018	0	0.045	0.009	0	0	0.009	0.027	0.009	0.009	0.045	0.027	0	0.018	0	0.018	0.009	0.009	0.009	0.071	0	0
1	0.274	0.214	0.299	0.214	0.052	0.052	0.095	0.078	0.043	0.052	0.06	0.052	0.112	0.078	0.06	0.052	0.069	0.034	0.078	0.034	0.017	0.009	0.017	0.009	0.009	0.026	0.017	0	0.017	0.043	0.026	0.009	0.035	0	0.043	0	0	0.009	0.017	0.017	0.009	0.009	0.009	0.026	0.035	0	0.009	0.017	0
1	0.207	0.306	0.256	0.231	0.033	0.058	0.067	0.042	0.067	0.092	0.067	0.083	0.075	0.058	0.075	0.05	0.033	0.1	0.042	0.058	0	0.017	0.008	0.008	0.017	0.017	0.008	0.017	0.034	0.025	0	0.008	0.008	0.008	0.017	0.008	0	0.008	0.034	0.017	0.017	0.025	0.017	0.034	0.017	0.008	0.017	0.025	0.008
1	0.317	0.244	0.228	0.211	0.115	0.066	0.082	0.057	0.082	0.066	0.041	0.049	0.066	0.057	0.066	0.041	0.057	0.057	0.033	0.066	0.058	0.008	0.033	0.017	0.017	0.017	0.025	0.008	0.025	0.025	0.025	0.008	0.008	0.025	0	0.025	0.025	0.008	0.017	0.033	0.025	0	0	0.033	0.008	0.025	0	0.008	0.008
1	0.188	0.225	0.338	0.25	0.013	0.038	0.076	0.051	0.063	0.051	0.063	0.051	0.051	0.101	0.051	0.139	0.051	0.038	0.152	0.013	0	0	0	0	0.013	0.026	0	0	0.026	0.026	0.013	0.013	0	0	0.051	0	0	0.013	0.051	0	0	0	0.026	0.026	0	0.013	0	0.051	0.051
1	0.194	0.167	0.444	0.194	0.029	0.029	0.114	0.029	0.057	0.057	0.029	0.029	0.086	0.029	0.229	0.086	0.029	0.029	0.086	0.057	0	0	0.029	0	0	0.029	0	0	0	0	0.088	0.029	0	0	0	0.029	0	0.029	0.029	0	0.029	0	0	0.029	0	0	0.029	0	0
1	0.247	0.165	0.353	0.235	0.024	0.036	0.119	0.071	0.071	0.012	0.048	0.036	0.095	0.036	0.107	0.119	0.048	0.083	0.083	0.012	0	0	0.012	0.012	0.012	0.012	0	0.012	0.012	0.036	0.06	0.012	0.024	0.024	0.012	0.012	0	0.012	0.036	0.024	0	0	0.012	0	0	0	0	0.048	0.012
1	0.225	0.25	0.325	0.2	0	0.026	0.077	0.103	0.103	0.077	0.077	0	0.051	0.103	0.077	0.103	0.077	0.026	0.103	0	0	0	0	0	0.026	0	0	0	0	0.053	0	0.026	0.053	0.026	0.026	0	0	0	0.053	0.053	0.053	0	0.026	0	0	0	0.026	0.053	0
1	0.308	0.256	0.231	0.205	0.053	0.105	0.053	0.105	0.132	0.053	0.053	0.026	0.105	0.079	0	0.053	0.026	0.026	0.105	0.026	0	0	0	0.054	0.027	0.054	0	0.027	0.027	0.027	0	0	0	0	0.081	0	0	0.081	0.027	0.027	0.027	0	0.027	0	0.027	0	0	0.027	0
1	0	0	0.654	0.346	0	0	0	0	0	0	0	0	0	0	0.32	0.32	0	0	0.32	0.04	0	0	0	0	0	0	0	0	0	0	0	0	0	0	0	0	0	0	0	0	0	0	0	0	0	0	0	0	0
1	0.233	0.311	0.222	0.233	0.056	0.09	0.022	0.056	0.067	0.079	0.124	0.045	0.067	0.067	0.045	0.045	0.045	0.067	0.034	0.09	0	0.034	0	0.023	0.011	0.045	0.034	0	0.011	0.011	0	0	0.011	0.011	0	0.034	0.011	0.034	0.011	0	0.011	0.011	0.023	0.034	0.034	0.023	0.034	0.034	0
1	0.143	0.048	0.714	0.095	0	0	0.1	0.05	0.05	0	0	0	0.05	0.05	0.55	0.05	0.05	0	0.05	0	0	0	0	0	0	0	0	0	0.053	0.053	0	0	0	0	0.053	0	0	0	0.053	0	0	0	0	0	0	0	0	0	0
1	0	0	0.818	0.182	0	0	0	0	0	0	0	0	0	0	0.6	0.2	0	0	0.2	0	0	0	0	0	0	0	0	0	0	0	0	0	0	0	0	0	0	0	0	0	0	0	0	0	0	0	0	0	0
1	0.15	0	0.6	0.25	0	0	0.053	0.105	0	0	0	0	0.105	0	0.421	0.053	0	0	0.158	0.105	0	0	0	0	0	0	0	0	0	0	0.056	0	0	0	0	0.111	0	0	0	0	0	0	0	0	0	0	0	0	0
1	0.286	0.238	0.333	0.143	0.05	0.1	0.1	0	0.05	0.05	0.15	0	0.1	0.05	0.05	0.15	0.05	0.05	0.05	0	0	0.053	0	0	0.053	0.053	0	0	0	0	0.053	0.053	0	0	0	0	0	0	0.053	0	0	0	0.053	0	0.053	0.053	0	0.053	0
1	0.286	0.238	0.143	0.333	0	0.1	0.1	0.1	0.1	0.05	0	0.1	0.1	0.05	0	0	0.05	0.05	0.05	0.15	0	0	0	0	0.053	0	0	0.053	0.105	0	0	0	0	0	0	0.053	0	0.053	0	0.053	0.053	0	0	0	0	0	0	0	0.053
1	0	0.167	0.583	0.25	0	0	0	0	0	0.043	0.087	0.043	0	0.13	0.261	0.174	0	0	0.217	0.043	0	0	0	0	0	0	0	0	0	0	0	0	0	0	0	0	0	0	0	0	0	0	0	0.045	0	0	0.045	0	0
1	0.125	0.333	0.417	0.125	0	0.043	0.087	0	0.043	0.13	0.043	0.087	0.087	0.13	0.174	0.043	0	0.043	0.087	0	0	0	0	0	0.045	0	0	0	0	0	0.045	0.045	0	0	0	0	0	0	0.045	0	0	0.091	0	0	0	0.045	0	0	0
1	0.12	0.12	0.6	0.16	0	0.042	0.042	0	0	0.042	0.083	0	0.083	0.042	0.375	0.125	0.042	0	0.125	0	0	0	0	0	0	0	0.043	0	0.043	0	0	0	0	0	0	0	0	0	0	0	0	0	0.043	0	0	0	0.087	0	0
1	0.12	0.12	0.6	0.16	0	0.042	0.042	0	0	0.042	0.083	0	0.083	0.042	0.375	0.125	0.042	0	0.125	0	0	0	0	0	0	0	0.043	0	0.043	0	0	0	0	0	0	0	0	0	0	0	0	0	0.043	0	0	0	0.087	0	0
1	0.2	0.2	0.44	0.16	0.042	0.042	0.042	0.042	0.083	0	0.125	0	0.083	0.125	0.167	0.083	0	0.042	0.125	0	0	0	0	0	0.043	0	0	0	0	0	0	0.043	0	0	0.043	0	0.043	0	0.043	0	0	0	0	0	0.043	0.043	0.043	0	0
1	0.16	0.24	0.28	0.32	0	0.042	0.042	0.083	0.042	0.125	0	0.083	0.083	0.042	0.083	0.042	0.042	0.042	0.125	0.125	0	0	0	0	0	0.043	0	0	0	0	0	0.043	0.043	0.043	0	0	0	0	0.043	0	0	0.043	0	0.087	0	0	0	0	0
1	0	0	0.654	0.346	0	0	0	0	0	0	0	0	0	0	0.32	0.32	0	0	0.32	0.04	0	0	0	0	0	0	0	0	0	0	0	0	0	0	0	0	0	0	0	0	0	0	0	0	0	0	0	0	0
1	0.115	0.231	0.385	0.269	0.04	0	0	0.08	0.04	0.12	0.08	0	0	0.04	0.2	0.16	0.04	0.04	0.12	0.04	0	0	0	0.042	0	0	0	0	0	0	0	0	0	0	0.042	0.042	0.042	0	0	0	0	0.042	0.083	0	0	0	0	0.083	0
1	0.231	0.308	0.308	0.154	0.04	0.04	0.16	0	0.12	0.12	0.04	0.04	0.08	0.04	0.08	0.08	0	0.08	0.04	0.04	0	0	0.042	0	0.042	0	0	0	0.083	0	0.042	0.042	0	0	0	0	0.042	0	0.083	0	0.042	0.042	0.042	0	0	0	0	0.042	0
1	0.192	0.346	0.308	0.154	0.04	0.08	0.04	0.04	0.08	0.12	0.12	0	0.08	0.08	0.12	0.04	0	0.08	0	0.08	0	0.042	0	0	0	0.042	0.042	0	0	0	0.042	0	0	0.042	0	0	0	0.042	0.042	0	0	0.042	0.042	0	0.042	0.083	0	0	0
1	0.143	0.071	0.643	0.143	0	0.074	0.074	0	0.074	0	0	0	0.037	0	0.444	0.148	0	0	0.148	0	0	0	0	0	0.077	0	0	0	0	0	0.077	0	0	0	0	0	0	0	0.077	0	0	0	0	0	0	0	0	0	0
1	0.138	0.138	0.483	0.241	0	0.036	0.107	0	0.036	0.036	0.036	0.036	0.036	0.036	0.25	0.179	0.036	0.036	0.107	0.036	0	0	0	0	0	0	0	0.037	0	0	0.074	0.037	0	0	0	0	0	0	0.037	0	0	0	0.037	0	0	0	0	0.037	0
1	0.172	0.379	0.276	0.172	0.036	0.107	0	0.036	0.071	0.071	0.107	0.107	0.071	0.107	0.107	0	0	0.107	0.036	0.036	0	0.037	0	0	0	0	0.074	0	0	0	0	0	0	0	0	0.037	0.037	0	0	0.037	0.037	0.037	0	0	0	0.037	0.074	0	0
1	0.172	0.379	0.31	0.138	0.036	0.071	0.036	0.036	0.071	0.179	0.107	0	0.071	0.071	0.143	0.036	0	0.071	0	0.071	0	0	0	0.037	0	0.037	0.037	0	0	0	0.037	0	0	0.037	0	0	0	0.037	0.037	0	0.037	0.074	0.037	0	0.037	0.074	0	0	0
1	0.31	0.345	0.241	0.103	0.107	0.107	0.071	0.036	0.071	0.143	0.071	0.036	0.071	0.071	0.071	0.036	0.071	0	0.036	0	0.037	0.037	0.037	0	0.037	0.074	0	0	0.037	0	0.037	0	0	0	0.037	0	0	0.037	0.037	0	0	0	0.074	0.037	0	0.037	0	0.037	0.037
1	0.133	0.2	0.2	0.467	0	0	0.103	0.034	0	0.069	0.034	0.103	0.069	0	0	0.103	0.069	0.138	0.069	0.207	0	0	0	0	0	0	0	0	0	0	0	0.071	0	0	0	0.036	0	0	0	0	0	0	0	0.071	0.036	0	0	0	0
1	0.267	0.133	0.333	0.267	0.069	0	0.138	0.069	0	0	0.034	0.103	0.138	0.034	0.138	0.034	0.034	0.103	0.034	0.069	0	0	0.036	0.036	0	0	0	0	0.036	0	0.107	0	0	0.036	0	0	0	0	0	0	0	0	0	0	0	0	0.036	0	0
1	0.033	0.067	0.6	0.3	0	0	0.034	0	0	0	0	0.034	0	0	0.414	0.207	0.034	0.069	0.138	0.069	0	0	0	0	0	0	0	0	0	0	0.036	0	0	0	0	0	0	0	0	0	0	0	0	0	0	0	0	0	0
1	0.333	0.167	0.233	0.267	0.138	0.103	0.034	0.069	0.103	0	0.034	0.034	0.069	0.034	0.069	0.034	0	0.034	0.103	0.138	0.036	0.036	0	0.071	0.071	0	0	0.036	0	0	0.036	0	0	0	0.036	0.036	0.071	0	0.036	0	0	0	0	0	0.036	0	0	0	0
1	0.097	0.129	0.484	0.29	0	0	0.1	0	0	0	0.067	0.067	0.033	0.1	0.2	0.167	0.033	0.033	0.133	0.067	0	0	0	0	0	0	0	0	0	0.034	0.034	0.034	0	0	0	0	0	0	0	0	0	0	0	0	0.034	0.034	0	0	0
1	0.313	0.188	0.094	0.406	0.161	0	0.065	0.097	0.065	0.032	0.032	0.065	0	0.097	0	0	0.097	0.065	0	0.226	0.067	0	0.033	0.067	0	0	0	0	0	0.067	0	0	0.033	0.033	0	0.033	0.033	0	0	0.033	0.033	0	0	0	0	0.033	0	0	0
1	0.259	0.333	0.37	0.037	0.077	0.077	0.115	0	0.115	0.115	0.077	0.038	0.077	0.115	0.154	0	0	0	0.038	0	0	0.04	0.04	0	0.04	0.04	0	0	0.04	0	0.08	0	0	0	0	0	0.04	0	0.08	0	0.04	0.04	0	0.04	0	0.04	0	0	0
1	0.265	0.176	0.176	0.382	0.091	0	0	0.182	0.03	0.061	0.03	0.061	0.091	0.03	0.061	0	0.061	0.091	0.091	0.121	0.031	0	0	0.063	0	0	0	0	0	0	0	0	0	0.031	0.063	0.063	0.031	0	0	0	0	0.031	0	0.031	0	0	0.031	0	0
1	0.265	0.206	0.294	0.235	0.061	0	0.091	0.121	0.091	0.03	0	0.091	0.061	0.121	0.091	0.03	0.03	0.061	0.121	0	0	0	0.031	0.031	0	0	0	0	0	0.031	0.063	0	0.031	0.031	0.063	0	0.031	0	0	0.063	0	0	0	0.031	0	0	0	0	0
1	0.2	0.143	0.343	0.314	0	0.029	0.029	0.118	0.088	0	0.029	0.029	0.118	0.059	0.118	0.059	0	0.059	0.176	0.088	0	0	0	0	0.03	0	0	0	0	0.03	0	0	0	0.03	0.091	0	0	0.03	0	0.061	0	0	0	0	0	0.03	0	0	0
1	0.167	0.194	0.361	0.278	0.057	0.029	0.029	0.057	0	0.029	0.086	0.057	0.114	0.086	0.086	0.086	0	0.057	0.143	0.086	0	0.029	0.029	0	0	0	0	0	0	0	0	0.029	0	0	0	0.059	0	0	0	0	0	0	0.029	0	0.059	0	0.029	0	0
1	0.167	0.194	0.361	0.278	0.057	0.029	0.029	0.057	0	0.029	0.086	0.057	0.114	0.086	0.086	0.086	0	0.057	0.143	0.086	0	0.029	0.029	0	0	0	0	0	0	0	0	0.029	0	0	0	0.059	0	0	0	0	0	0	0.029	0	0.059	0	0.029	0	0
1	0.278	0.111	0.25	0.361	0.057	0.029	0.171	0.029	0.057	0	0	0.057	0.057	0.057	0.057	0.057	0.114	0.029	0.029	0.2	0.029	0	0.029	0	0	0	0	0.029	0.059	0	0.029	0.059	0	0.029	0	0	0	0	0.059	0	0	0	0	0	0	0	0	0	0.029
1	0.184	0.237	0.342	0.237	0.027	0.054	0.081	0.027	0.054	0.027	0.054	0.081	0.081	0.108	0.108	0.054	0.027	0.054	0.081	0.081	0	0.028	0	0	0	0.028	0	0.028	0	0	0.028	0.056	0	0	0	0.028	0	0	0.028	0.028	0	0	0.028	0	0	0.028	0.028	0	0
1	0.184	0.237	0.342	0.237	0.027	0.054	0.081	0.027	0.054	0.027	0.054	0.081	0.081	0.108	0.108	0.054	0.027	0.054	0.081	0.081	0	0.028	0	0	0	0.028	0	0.028	0	0	0.028	0.056	0	0	0	0.028	0	0	0.028	0.028	0	0	0.028	0	0	0.028	0.028	0	0
1	0.051	0.205	0.462	0.282	0	0.026	0.026	0	0.026	0.026	0.079	0.053	0.026	0.079	0.184	0.184	0	0.053	0.184	0.053	0	0	0	0	0	0	0	0	0	0	0	0.027	0	0	0	0	0	0	0.027	0	0	0	0.027	0	0	0.027	0.027	0.027	0
1	0.077	0.077	0.385	0.462	0.026	0	0.053	0	0.026	0	0	0.026	0	0.053	0.158	0.184	0	0.026	0.184	0.263	0	0	0.027	0	0	0	0	0	0	0.027	0.027	0	0	0	0	0	0.027	0	0	0	0	0	0	0	0	0	0	0	0
1	0.25	0.3	0.25	0.2	0	0.103	0.077	0.077	0.154	0.051	0.051	0.051	0.051	0.077	0.051	0.077	0.051	0.051	0.077	0	0	0	0	0	0.026	0.026	0.053	0	0.026	0.026	0.026	0	0	0.053	0.026	0	0	0.079	0.026	0.053	0.026	0	0	0.026	0	0	0.026	0.026	0.026
1	0.05	0.05	0.525	0.375	0	0	0	0.026	0.026	0	0	0.026	0	0.026	0.333	0.179	0.026	0.026	0.179	0.154	0	0	0	0	0	0	0	0	0	0	0	0	0	0	0	0.026	0	0	0	0	0	0	0	0	0	0	0	0	0
1	0.075	0.2	0.475	0.25	0	0	0.026	0.051	0	0.077	0.026	0.077	0.051	0.103	0.256	0.077	0.026	0.026	0.154	0.051	0	0	0	0	0	0	0	0	0	0.026	0	0	0	0	0.026	0.026	0	0	0	0	0	0.053	0.026	0	0	0	0.026	0	0.026
1	0.25	0.125	0.425	0.2	0.077	0.051	0.103	0.026	0.051	0	0.051	0.026	0.077	0.077	0.205	0.051	0.051	0	0.077	0.077	0.026	0	0.026	0.026	0	0	0.026	0.026	0	0.026	0.026	0.026	0	0	0	0.026	0	0.026	0.026	0	0	0	0	0	0.053	0	0	0	0
1	0.25	0.175	0.375	0.2	0.051	0.077	0.103	0.026	0.051	0.026	0.103	0	0.128	0.051	0.103	0.103	0.026	0.026	0.051	0.077	0.026	0.026	0	0	0.026	0.026	0.026	0	0.026	0	0.053	0.026	0	0	0.026	0	0.026	0	0	0.026	0.026	0	0	0	0.079	0	0	0.026	0
1	0.25	0.3	0.25	0.2	0	0.103	0.077	0.077	0.154	0.051	0.051	0.051	0.051	0.077	0.051	0.077	0.051	0.051	0.077	0	0	0	0	0	0.026	0.026	0.053	0	0.026	0.026	0.026	0	0	0.053	0.026	0	0	0.079	0.026	0.053	0.026	0	0	0.026	0	0	0.026	0.026	0.026
1	0.175	0.15	0.525	0.15	0.077	0.026	0.077	0	0.026	0.026	0.077	0.026	0.077	0.077	0.256	0.103	0	0.026	0.128	0	0.026	0.026	0.026	0	0	0	0	0.026	0.053	0	0	0.026	0	0	0	0	0.026	0	0	0	0.026	0	0	0	0	0.026	0.026	0	0
1	0.2	0.325	0.175	0.3	0.026	0.051	0.026	0.077	0.077	0.128	0.077	0.051	0.026	0.026	0.026	0.103	0.051	0.128	0.051	0.077	0	0	0	0.026	0	0.026	0	0.026	0	0	0	0.026	0	0.053	0.026	0	0.026	0.026	0	0.026	0.026	0.053	0.053	0	0.026	0	0	0.053	0
1	0.175	0.4	0.175	0.25	0.026	0.077	0.026	0.051	0.077	0.154	0.077	0.077	0.026	0.077	0	0.077	0.051	0.077	0.077	0.051	0	0	0	0.026	0.053	0.026	0	0	0	0	0	0.026	0	0	0.053	0	0	0.026	0.026	0.026	0.026	0.026	0.053	0.026	0	0.053	0	0.026	0.026
1	0.125	0.3	0.375	0.2	0	0.077	0.051	0	0.026	0.128	0.077	0.051	0.051	0.103	0.128	0.103	0.051	0	0.128	0.026	0	0	0	0	0	0.026	0.026	0.026	0	0.026	0.026	0	0	0	0	0	0	0.026	0	0	0.026	0.079	0	0.026	0.026	0	0.026	0.026	0.026
1	0.1	0.35	0.2	0.35	0	0.026	0.026	0.026	0	0.128	0.103	0.128	0.077	0.051	0	0.077	0.026	0.128	0.077	0.128	0	0	0	0	0	0	0.026	0	0.026	0	0	0	0	0.026	0	0	0	0	0	0	0	0.026	0.026	0.079	0.053	0	0	0.053	0
1	0.122	0.171	0.463	0.244	0	0.025	0.05	0.05	0.025	0.025	0.075	0.05	0.05	0.075	0.225	0.1	0.05	0.025	0.125	0.05	0	0	0	0	0	0	0	0.026	0	0.026	0.026	0	0.026	0	0	0.026	0	0	0.026	0	0	0	0	0.026	0.026	0.026	0	0.026	0
1	0.293	0.244	0.22	0.244	0.1	0.05	0.05	0.1	0.1	0.1	0.025	0.025	0	0.075	0.075	0.05	0.1	0.025	0.05	0.075	0.051	0	0	0.051	0.051	0	0	0	0	0	0	0.026	0.051	0	0	0.051	0.026	0.026	0.026	0.026	0.051	0.026	0	0.026	0	0.026	0	0	0
1	0.095	0.214	0.357	0.333	0.024	0.049	0.024	0	0.049	0.049	0.024	0.098	0	0.049	0.146	0.146	0.024	0.049	0.171	0.098	0	0.025	0	0	0	0.025	0.025	0	0	0	0.025	0	0	0	0	0	0.025	0	0.025	0	0	0	0	0.05	0	0.025	0	0	0
1	0.14	0.116	0.233	0.512	0	0.024	0.048	0.071	0.024	0	0.048	0.048	0.024	0.071	0.024	0.119	0.095	0.024	0.119	0.262	0	0	0	0	0.024	0	0	0	0	0	0.024	0.024	0.024	0	0	0.049	0	0	0.024	0	0	0	0	0	0	0.024	0	0.024	0
1	0.133	0.2	0.444	0.222	0	0.023	0.091	0.023	0.045	0.023	0.091	0.045	0.023	0.114	0.205	0.114	0.068	0.045	0.068	0.023	0	0	0	0	0	0	0	0.023	0	0.047	0.023	0.023	0.023	0	0	0	0	0	0.047	0	0.023	0	0	0	0.023	0	0.023	0.047	0
1	0.067	0.4	0.333	0.2	0	0.023	0.023	0.023	0.023	0.159	0.159	0.045	0	0.159	0.091	0.091	0.045	0.068	0.045	0.045	0	0	0	0	0	0	0.023	0	0	0	0	0.023	0	0.023	0	0	0	0.023	0	0	0	0.07	0.047	0.047	0	0.07	0.023	0.07	0.023
1	0.191	0.149	0.511	0.149	0	0.022	0.087	0.087	0.022	0.065	0.065	0	0.13	0.043	0.304	0.043	0.022	0.022	0.065	0.022	0	0	0	0	0	0.022	0	0	0.022	0	0.067	0	0	0.022	0.044	0	0	0	0	0.022	0.022	0.022	0.022	0	0	0	0.067	0	0
1	0.271	0.146	0.313	0.271	0.085	0.064	0.064	0.064	0.043	0	0.085	0.021	0.085	0.064	0.064	0.106	0.043	0.021	0.106	0.085	0.022	0	0.022	0.043	0.022	0	0.022	0.022	0.022	0.022	0	0.022	0	0	0	0.043	0	0.022	0.022	0	0	0	0	0	0.022	0	0.022	0.043	0
1	0.188	0.271	0.292	0.25	0	0.064	0.085	0.043	0.064	0.085	0.064	0.064	0.021	0.085	0.064	0.106	0.106	0.043	0.085	0.021	0	0	0	0	0	0.022	0.022	0.022	0.022	0.043	0.022	0	0.022	0	0.022	0	0	0.043	0	0.022	0.043	0.022	0.022	0	0	0	0.022	0.043	0.043
1	0.306	0.224	0.245	0.224	0.125	0.083	0.083	0.021	0.063	0.042	0.042	0.063	0	0.083	0.083	0.083	0.125	0.021	0.042	0.042	0.021	0.043	0.043	0.021	0.021	0.021	0.021	0	0	0.021	0.043	0.021	0	0	0.021	0	0.043	0	0.021	0	0.043	0	0	0	0	0	0.021	0.021	0.021
1	0.441	0.176	0.162	0.221	0.328	0.045	0.06	0.015	0.015	0.06	0.03	0.06	0.015	0.06	0.03	0.06	0.09	0	0.045	0.09	0.288	0	0.045	0	0	0.015	0.015	0.015	0	0.045	0	0.015	0	0	0	0.015	0	0	0	0.015	0.015	0	0.015	0.03	0.015	0	0	0.015	0.015
1	0.12	0.18	0.42	0.28	0.02	0.02	0.041	0.041	0.02	0.061	0.082	0.02	0.041	0.041	0.224	0.122	0.041	0.061	0.082	0.082	0	0	0	0.021	0	0	0.021	0	0.021	0	0.021	0	0	0.021	0	0.021	0	0	0.021	0	0	0.021	0.042	0	0	0	0.063	0.021	0.021
1	0.16	0.18	0.44	0.22	0.02	0.041	0.102	0	0.061	0.02	0.102	0	0.061	0.082	0.184	0.102	0	0.041	0.061	0.122	0	0.021	0	0	0.021	0	0.021	0	0	0.042	0.063	0	0	0	0	0	0.021	0.021	0.021	0	0.021	0	0	0	0.042	0	0.063	0	0
1	0.271	0.237	0.203	0.288	0.086	0.069	0.052	0.069	0.052	0.069	0.052	0.069	0.052	0.086	0.034	0.034	0.086	0.017	0.052	0.121	0.035	0.018	0.018	0.018	0.035	0	0.035	0	0	0	0.035	0.018	0.018	0	0	0.053	0	0.018	0.018	0.018	0.018	0.018	0	0.035	0.018	0.018	0	0.018	0.018
1	0.407	0.339	0.136	0.119	0.121	0.155	0.069	0.052	0.155	0.103	0.034	0.052	0.086	0.034	0	0.017	0.052	0.034	0.034	0	0.035	0.018	0.035	0.035	0.088	0.018	0.018	0.035	0.07	0	0	0	0	0.035	0.018	0	0.035	0.07	0.018	0.018	0.035	0.035	0.018	0.018	0	0.035	0	0	0.035
1	0.407	0.339	0.136	0.119	0.121	0.155	0.069	0.052	0.155	0.103	0.034	0.052	0.086	0.034	0	0.017	0.052	0.034	0.034	0	0.035	0.018	0.035	0.035	0.088	0.018	0.018	0.035	0.07	0	0	0	0	0.035	0.018	0	0.035	0.07	0.018	0.018	0.035	0.035	0.018	0.018	0	0.035	0	0	0.035
1	0.3	0.267	0.317	0.117	0.068	0.051	0.136	0.051	0.169	0.017	0.051	0.017	0.034	0.153	0.102	0.034	0.017	0.051	0.034	0.017	0.034	0.017	0.017	0	0.034	0.017	0	0	0.034	0.052	0.052	0	0	0	0.034	0.017	0.017	0.034	0.086	0.034	0.017	0	0	0	0	0.017	0.034	0	0
1	0.267	0.15	0.417	0.167	0.085	0.034	0.119	0.034	0.051	0.017	0.034	0.034	0.085	0.051	0.203	0.085	0.051	0.051	0.051	0.017	0.034	0	0.052	0	0	0	0.017	0.017	0.017	0	0.069	0.034	0.017	0.017	0	0	0	0.017	0.034	0	0.017	0	0	0	0	0	0.017	0.017	0.017
1	0.067	0.1	0.467	0.367	0	0.068	0	0	0	0.034	0	0.051	0.034	0	0.305	0.136	0.034	0	0.169	0.169	0	0	0	0	0	0.034	0	0.034	0	0	0	0	0	0	0	0	0	0	0	0	0	0	0	0.017	0	0	0	0	0
1	0.183	0.133	0.417	0.267	0.034	0	0.085	0.068	0.034	0	0.068	0.034	0.034	0.102	0.169	0.102	0.085	0.017	0.102	0.068	0	0	0	0.034	0	0	0	0	0.017	0.034	0.034	0	0.017	0.017	0.017	0.017	0	0	0.034	0	0	0	0	0	0	0.017	0.034	0.017	0.017
1	0.15	0.117	0.4	0.333	0	0	0.102	0.051	0.034	0	0.017	0.068	0.034	0.068	0.136	0.153	0.085	0.034	0.153	0.068	0	0	0	0	0	0	0	0	0.017	0.034	0.017	0.034	0.034	0	0	0.017	0	0	0	0.034	0	0	0	0	0	0	0	0.017	0.034
1	0.2	0.117	0.4	0.283	0	0.017	0.102	0.085	0.051	0.017	0.034	0.017	0.051	0.017	0.169	0.153	0.102	0.068	0.085	0.034	0	0	0	0	0	0	0	0.017	0.017	0	0.052	0.034	0.034	0	0.034	0.017	0	0.017	0.034	0	0.017	0	0	0	0	0.017	0	0.017	0.017
1	0.133	0.283	0.283	0.3	0.017	0.034	0.051	0.034	0.034	0.068	0.085	0.085	0.051	0.102	0.034	0.102	0.034	0.085	0.102	0.085	0	0	0.017	0	0	0.034	0	0	0.017	0.034	0	0	0	0.017	0	0.017	0	0	0	0.034	0.034	0	0.017	0.017	0	0.017	0	0.069	0
1	0.1	0.167	0.3	0.433	0	0.017	0.017	0.068	0.017	0.034	0.051	0.068	0.051	0.034	0.102	0.119	0.034	0.068	0.136	0.186	0	0	0	0	0	0	0.017	0	0	0	0	0.017	0.017	0	0.034	0.017	0	0	0	0.017	0	0	0.017	0.017	0	0	0.034	0.017	0.017
1	0.311	0.197	0.131	0.361	0.067	0.067	0.067	0.117	0.083	0.033	0	0.083	0.033	0.05	0	0.05	0.117	0.05	0.067	0.117	0	0	0.017	0.051	0	0.034	0	0.034	0.017	0.017	0	0.034	0.034	0.034	0	0.051	0.034	0.034	0.017	0	0.034	0	0	0	0	0	0	0	0.017
1	0.197	0.164	0.426	0.213	0.05	0.033	0.067	0.05	0.067	0	0.067	0.033	0.05	0.067	0.183	0.117	0.033	0.067	0.117	0	0.017	0.017	0.017	0	0.017	0	0.017	0	0	0.034	0.034	0	0	0.051	0	0	0.017	0	0.017	0.034	0	0	0	0	0	0	0.034	0.017	0
1	0.063	0.063	0.359	0.516	0	0.016	0.048	0	0.016	0.016	0.016	0.016	0.016	0.016	0.175	0.159	0.032	0.016	0.111	0.349	0	0	0	0	0	0	0	0.016	0	0	0.032	0.016	0	0	0	0	0	0	0.016	0	0	0	0.016	0	0	0	0	0.016	0
1	0.172	0.234	0.281	0.313	0.016	0.063	0.048	0.048	0.063	0.032	0.111	0.032	0.032	0.048	0.063	0.143	0.063	0.095	0.048	0.095	0	0	0	0.016	0.032	0	0.032	0	0	0	0	0.048	0	0.016	0	0.016	0	0.048	0.016	0	0	0	0.032	0	0	0.032	0.032	0.048	0.016
1	0.145	0.304	0.246	0.304	0.015	0.044	0.074	0.015	0.029	0.118	0.044	0.103	0.059	0.044	0.074	0.074	0.044	0.103	0.044	0.118	0	0	0.015	0	0	0	0.015	0.03	0.03	0.015	0.03	0	0	0	0	0.015	0	0.015	0.015	0	0.015	0.045	0.015	0.03	0	0.015	0.015	0.015	0
1	0.188	0.203	0.304	0.304	0.015	0.103	0.029	0.044	0.059	0.044	0.029	0.074	0.088	0.029	0.074	0.103	0.029	0.029	0.162	0.088	0	0.015	0	0	0.045	0.03	0	0.03	0.015	0	0	0.015	0	0	0.03	0.015	0	0.045	0.015	0	0.015	0	0.015	0.015	0.015	0	0.015	0	0.015
1	0.403	0.222	0.264	0.111	0.155	0.085	0.113	0.056	0.141	0.014	0.028	0.028	0.085	0.056	0.113	0.014	0.028	0.07	0	0.014	0.043	0.043	0.043	0.029	0.071	0	0.014	0	0.029	0.014	0.071	0	0.014	0.029	0	0.014	0.086	0.014	0.043	0	0.014	0	0	0	0.014	0.014	0	0	0
1	0.194	0.111	0.403	0.292	0.042	0.042	0.028	0.085	0.056	0	0.028	0.028	0.085	0.042	0.155	0.127	0.014	0.028	0.183	0.056	0.014	0.014	0.014	0	0.029	0	0.014	0	0.014	0	0.014	0	0	0.014	0.057	0.014	0.014	0.014	0.014	0.014	0	0	0	0	0.014	0	0	0.014	0
1	0.347	0.208	0.222	0.222	0.113	0.085	0.085	0.07	0.099	0	0.056	0.042	0.07	0.056	0.07	0.028	0.07	0.07	0	0.085	0.014	0.043	0.029	0.029	0.057	0	0.029	0	0.029	0.014	0.043	0	0.014	0	0	0.057	0.057	0.014	0.029	0	0	0	0	0	0.014	0.014	0	0.029	0
1	0.375	0.194	0.264	0.167	0.155	0.099	0.07	0.056	0.113	0	0.028	0.042	0.099	0.056	0.099	0.014	0.014	0.042	0.056	0.056	0.043	0.043	0.014	0.057	0.071	0	0.014	0.014	0.029	0	0.043	0	0.014	0	0.029	0.014	0.071	0.014	0.029	0	0	0	0	0	0.014	0.014	0	0	0
1	0.444	0.208	0.25	0.097	0.169	0.127	0.113	0.042	0.141	0	0.028	0.028	0.127	0.042	0.07	0.014	0.014	0.042	0.028	0.014	0.043	0.057	0.043	0.029	0.114	0	0.014	0	0.057	0	0.043	0.014	0.014	0	0.014	0.014	0.057	0.029	0.043	0.014	0	0	0	0	0.014	0.014	0	0	0
1	0.236	0.153	0.403	0.208	0.042	0.07	0.113	0.014	0.056	0.014	0.042	0.042	0.113	0.056	0.113	0.127	0.028	0.014	0.127	0.028	0.014	0.014	0.014	0	0.029	0.014	0.029	0	0.043	0.014	0.043	0.014	0	0	0.014	0	0.014	0.014	0.029	0	0.014	0	0	0	0.029	0.014	0	0	0
1	0.167	0.194	0.472	0.167	0.042	0.056	0.056	0.014	0.056	0.014	0.085	0.042	0.056	0.085	0.254	0.085	0.014	0.042	0.085	0.014	0.014	0.014	0.014	0	0.043	0	0.014	0	0.014	0	0.043	0	0	0.014	0	0	0.014	0.014	0.014	0.014	0	0	0	0.014	0	0.014	0.043	0.029	0
1	0.236	0.208	0.319	0.236	0.028	0.07	0.07	0.07	0.07	0.014	0.042	0.07	0.07	0.099	0.099	0.056	0.056	0.028	0.113	0.042	0	0	0.029	0	0.014	0	0.029	0.014	0	0.043	0.029	0	0	0	0.043	0.029	0	0.014	0.029	0.029	0.014	0	0	0	0	0.014	0.014	0.014	0.029
1	0.149	0.324	0.257	0.27	0	0.068	0.055	0.027	0.055	0.082	0.096	0.096	0.068	0.055	0.027	0.096	0.027	0.11	0.082	0.055	0	0	0	0	0	0.028	0.014	0.028	0.028	0.014	0	0.014	0	0.014	0	0.014	0	0.028	0.014	0.014	0.014	0.014	0.028	0.028	0.014	0.028	0.028	0.028	0.014
1	0.267	0.28	0.32	0.133	0.041	0.108	0.095	0.027	0.081	0.095	0.041	0.054	0.095	0.041	0.149	0.041	0.054	0.041	0.027	0.014	0	0.014	0.014	0.014	0.014	0.014	0.041	0.041	0.055	0	0.041	0	0.014	0	0.014	0	0	0.027	0.041	0.014	0.055	0.041	0	0	0.014	0	0.014	0.014	0.014
1	0.213	0.12	0.387	0.28	0.041	0.014	0.068	0.095	0.041	0.014	0.041	0.027	0.041	0.054	0.189	0.108	0.081	0.041	0.095	0.054	0	0	0.014	0.027	0	0.014	0	0	0.014	0.014	0	0.041	0.027	0.027	0.014	0.027	0.027	0	0.014	0	0.014	0	0	0	0.014	0	0.014	0.014	0
1	0.218	0.218	0.205	0.359	0.039	0.052	0.065	0.065	0.039	0.091	0.026	0.065	0.065	0.039	0.052	0.052	0.078	0.039	0.065	0.169	0	0	0.013	0.026	0	0.013	0.013	0.026	0.013	0.026	0.013	0.013	0.013	0	0.013	0.039	0.013	0.013	0.013	0	0.013	0.039	0.013	0.026	0.026	0	0	0	0.013
1	0.237	0.145	0.329	0.289	0.04	0.027	0.107	0.067	0.053	0.027	0.04	0.027	0.04	0.027	0.12	0.147	0.093	0.067	0.067	0.053	0	0	0.014	0.027	0.014	0.014	0	0	0.014	0.014	0.014	0.068	0.027	0.014	0	0.027	0.027	0	0.027	0	0.014	0	0.014	0	0	0	0	0.041	0
1	0.237	0.145	0.329	0.289	0.04	0.027	0.093	0.08	0.067	0.013	0.013	0.053	0.04	0.067	0.12	0.107	0.08	0.04	0.107	0.053	0	0	0.014	0.027	0.014	0.014	0	0	0.014	0.014	0.041	0.027	0.041	0.014	0	0.027	0.027	0	0.041	0	0.014	0	0	0	0	0	0.014	0	0
1	0.303	0.237	0.342	0.118	0.08	0.107	0.08	0.04	0.08	0.04	0.107	0.013	0.133	0.053	0.12	0.04	0.013	0.027	0.04	0.027	0.014	0.041	0.027	0	0.054	0.014	0.041	0	0.041	0.014	0.027	0	0.014	0	0	0.014	0.027	0.014	0.027	0.014	0.027	0.014	0	0	0.041	0.014	0.027	0.027	0
1	0.256	0.231	0.244	0.269	0.039	0.052	0.078	0.078	0.078	0.052	0.052	0.052	0.052	0.091	0.026	0.078	0.078	0.039	0.091	0.065	0.013	0.013	0	0	0.026	0.013	0	0.013	0.026	0.039	0.013	0	0.026	0	0.039	0.013	0	0.013	0.039	0.026	0	0	0.026	0.026	0	0.013	0.013	0.026	0.026
1	0.244	0.205	0.295	0.256	0.065	0.052	0.065	0.065	0.078	0.013	0.013	0.104	0.065	0.052	0.13	0.052	0.039	0.091	0.078	0.039	0.026	0.013	0.013	0.013	0.039	0	0	0.013	0.013	0	0.053	0	0	0.013	0.026	0.026	0.026	0.013	0.026	0.013	0	0	0	0.013	0	0.013	0	0	0.013
1	0.115	0.231	0.244	0.41	0	0	0.052	0.065	0.039	0.026	0.065	0.091	0.052	0.065	0.052	0.078	0.026	0.143	0.078	0.169	0	0	0	0	0	0	0	0	0.013	0.039	0	0	0	0.026	0.013	0.026	0	0	0.013	0.026	0	0.013	0	0	0.013	0.013	0.026	0.013	0
1	0.103	0.205	0.269	0.423	0.013	0.026	0.013	0.052	0.026	0.026	0.039	0.117	0.026	0.026	0.065	0.156	0.039	0.13	0.143	0.104	0	0.013	0	0	0	0	0	0.026	0	0	0.013	0	0	0.013	0.026	0.013	0	0.013	0	0.013	0.013	0	0	0.013	0	0.013	0	0.026	0.013
1	0.244	0.218	0.321	0.218	0.039	0.091	0.078	0.039	0.052	0.039	0.078	0.039	0.091	0.052	0.091	0.091	0.065	0.039	0.065	0.052	0	0.026	0.013	0	0.026	0.026	0.026	0.013	0.013	0.013	0.013	0.039	0.013	0.013	0.013	0	0	0.026	0.013	0.013	0	0	0.013	0.013	0.026	0	0.026	0.026	0
1	0.272	0.21	0.259	0.259	0.063	0.075	0.087	0.05	0.05	0.05	0.063	0.05	0.087	0.037	0.05	0.087	0.063	0.05	0.063	0.075	0.038	0.013	0.013	0	0.013	0.013	0.025	0.025	0.025	0.013	0.013	0.038	0.013	0.025	0.013	0	0	0.013	0.038	0	0.013	0	0.038	0	0.013	0.013	0.013	0.025	0.013
1	0.266	0.266	0.203	0.266	0.077	0.09	0.064	0.038	0.051	0.051	0.038	0.115	0.026	0.051	0.051	0.077	0.115	0.064	0.051	0.038	0.013	0.026	0.026	0.013	0.013	0.026	0.026	0.026	0	0.013	0.026	0.026	0	0.013	0.026	0	0.026	0	0.013	0.013	0.026	0	0	0.013	0.013	0	0.013	0.013	0.052
1	0.25	0.212	0.3	0.237	0.025	0.051	0.089	0.076	0.076	0.025	0.063	0.051	0.076	0.101	0.063	0.063	0.063	0.038	0.089	0.051	0	0	0	0.013	0.026	0.013	0.013	0	0.026	0.026	0.038	0	0	0.013	0.064	0	0.013	0.013	0.051	0	0	0	0.013	0.013	0.013	0.013	0	0.038	0.038
1	0.275	0.237	0.275	0.212	0.038	0.076	0.101	0.051	0.101	0.051	0.051	0.038	0.063	0.089	0.038	0.089	0.063	0.025	0.089	0.038	0.013	0.013	0	0	0.026	0.038	0.013	0	0.026	0.051	0.013	0.013	0	0	0.038	0.013	0.013	0.026	0.051	0.013	0.013	0	0.013	0.026	0	0	0.013	0.038	0.026
1	0.275	0.275	0.3	0.15	0.063	0.051	0.101	0.051	0.127	0.051	0.063	0.038	0.038	0.139	0.076	0.051	0.038	0.038	0.063	0.013	0.026	0.013	0.013	0	0.026	0.026	0	0	0.026	0.038	0.038	0	0	0	0.038	0.013	0.013	0.026	0.064	0.026	0.013	0.013	0.013	0.013	0	0.013	0.026	0.026	0.026
1	0.3	0.2	0.25	0.25	0.063	0.076	0.101	0.063	0.089	0.013	0.025	0.076	0.101	0.051	0.063	0.038	0.051	0.063	0.051	0.076	0.013	0	0.026	0.026	0.013	0	0.026	0.038	0.038	0.013	0.013	0.038	0	0.038	0.013	0.013	0	0.026	0.038	0.026	0.013	0	0	0	0.026	0	0	0	0.026
1	0.212	0.362	0.263	0.163	0.013	0.051	0.089	0.051	0.089	0.152	0.063	0.063	0.063	0.101	0.051	0.051	0.038	0.063	0.063	0	0	0	0	0	0.013	0.013	0	0.026	0.026	0.038	0.026	0	0	0.026	0.026	0	0	0.013	0.064	0.013	0.026	0.077	0.026	0.026	0.013	0.013	0	0.038	0.038
1	0.275	0.237	0.25	0.237	0.089	0.076	0.038	0.063	0.063	0.051	0.051	0.076	0.089	0.089	0.038	0.038	0.038	0.025	0.114	0.063	0.013	0.013	0.013	0.038	0.026	0.013	0.026	0.013	0.013	0	0.013	0.013	0.026	0	0.026	0.013	0.026	0	0.013	0.026	0.013	0.013	0	0.026	0.038	0	0	0.013	0
1	0.21	0.358	0.16	0.272	0.037	0.05	0.063	0.063	0.113	0.113	0.05	0.075	0.025	0.063	0.025	0.05	0.037	0.138	0.025	0.075	0	0.013	0.025	0	0.013	0.013	0.013	0	0.013	0.038	0.013	0	0.013	0.025	0	0.025	0.013	0.038	0.013	0.051	0.025	0.038	0.025	0.025	0	0.013	0	0.038	0
1	0.2	0.375	0.15	0.275	0.013	0.076	0.025	0.089	0.114	0.114	0.063	0.076	0.038	0.051	0.025	0.038	0.038	0.139	0.038	0.063	0	0.013	0	0	0.026	0	0.026	0.013	0	0.013	0	0.013	0.013	0.038	0.013	0.026	0.013	0.038	0.013	0.051	0.026	0.038	0.013	0.038	0.013	0.026	0.013	0.013	0
1	0.163	0.375	0.188	0.275	0.013	0.076	0.038	0.038	0.139	0.127	0.038	0.063	0.013	0.038	0.051	0.089	0	0.139	0.063	0.076	0	0	0	0.013	0.026	0.013	0.013	0.013	0	0	0.013	0.026	0	0.013	0.013	0.013	0	0.077	0.038	0.026	0.038	0.038	0.026	0.026	0	0.026	0	0.013	0
1	0.275	0.263	0.225	0.237	0.051	0.089	0.076	0.051	0.076	0.038	0.063	0.089	0.076	0.076	0.025	0.051	0.063	0.063	0.063	0.051	0	0.026	0	0.013	0.013	0.013	0.026	0.038	0.026	0.026	0.026	0	0.013	0	0.026	0.013	0.026	0.013	0.038	0	0	0.013	0.013	0.013	0.026	0.013	0	0.026	0.026
1	0.256	0.244	0.232	0.268	0.012	0.062	0.099	0.074	0.074	0.074	0.037	0.062	0.099	0.062	0.012	0.062	0.062	0.049	0.086	0.074	0	0	0	0	0.013	0.025	0.013	0.013	0.05	0.025	0.013	0.013	0	0.013	0.037	0.025	0	0.025	0.037	0.013	0.013	0.025	0.013	0.025	0.013	0	0	0.025	0.025
1	0.16	0.284	0.284	0.272	0.013	0.05	0.05	0.05	0.025	0.075	0.087	0.1	0.075	0.075	0.1	0.037	0.05	0.075	0.05	0.087	0	0	0	0.013	0.025	0	0.013	0.013	0.025	0	0.025	0	0.025	0.013	0.013	0	0	0.013	0.013	0	0	0.013	0.038	0.025	0.013	0.025	0.025	0.025	0
1	0.195	0.28	0.329	0.195	0.012	0.062	0.086	0.037	0.062	0.074	0.074	0.074	0.099	0.074	0.099	0.062	0.025	0.062	0.074	0.025	0	0	0.013	0	0.025	0.013	0.013	0.013	0.025	0.013	0.025	0.025	0.013	0.013	0.013	0	0	0.013	0.025	0.025	0	0.013	0.025	0.037	0.025	0.013	0.025	0.013	0.013
1	0.277	0.169	0.361	0.193	0.098	0.073	0.073	0.037	0.073	0	0.049	0.037	0.061	0.061	0.159	0.085	0.049	0.037	0.073	0.037	0.012	0.025	0.025	0.037	0.049	0	0.012	0.012	0.025	0	0.049	0	0.025	0	0.012	0	0.037	0.012	0.025	0	0	0	0	0	0.012	0.012	0	0.025	0.012
1	0.179	0.143	0.405	0.274	0.048	0.012	0.084	0.036	0.024	0.012	0.036	0.06	0.06	0.048	0.193	0.108	0.048	0.072	0.084	0.072	0.024	0	0.024	0	0	0	0	0.012	0	0.012	0.024	0.049	0	0.012	0.012	0.012	0.012	0	0.012	0	0	0	0	0	0	0.012	0.024	0	0
1	0.326	0.337	0.163	0.174	0.082	0.141	0.047	0.047	0.141	0.082	0.047	0.071	0.047	0.059	0.012	0.047	0.047	0.059	0.059	0.012	0.012	0.036	0.024	0.012	0.083	0.024	0.012	0.024	0.024	0.012	0	0.012	0	0.024	0.024	0	0.048	0.071	0.012	0	0.024	0.024	0.012	0.024	0	0.024	0.012	0.012	0.048
1	0.267	0.279	0.151	0.302	0.047	0.118	0.035	0.059	0.129	0.059	0.024	0.071	0.024	0.047	0.024	0.059	0.059	0.059	0.071	0.118	0.012	0.012	0.012	0.012	0.071	0.012	0.012	0.024	0.024	0	0	0.012	0.012	0.012	0.012	0.024	0.012	0.083	0.012	0.012	0.012	0.024	0.012	0.012	0	0.024	0	0	0.024
1	0.069	0.172	0.448	0.31	0	0.012	0.047	0.012	0	0.035	0.058	0.081	0.058	0.047	0.221	0.116	0.012	0.081	0.128	0.093	0	0	0	0	0	0	0.012	0	0.012	0	0.012	0.024	0	0.012	0	0	0	0	0	0	0	0.012	0	0.024	0	0.024	0.024	0.012	0.012
1	0.136	0.205	0.466	0.193	0.057	0.046	0.011	0.011	0.034	0.034	0.092	0.046	0	0.103	0.264	0.103	0.046	0.023	0.092	0.034	0.023	0	0.012	0.012	0	0	0.023	0.023	0	0	0	0.012	0	0	0.012	0	0.023	0.012	0	0	0	0	0.035	0	0	0.035	0.058	0	0.023
1	0.136	0.205	0.466	0.193	0.057	0.046	0.011	0.011	0.034	0.034	0.092	0.046	0	0.103	0.264	0.103	0.046	0.023	0.092	0.034	0.023	0	0.012	0.012	0	0	0.023	0.023	0	0	0	0.012	0	0	0.012	0	0.023	0.012	0	0	0	0	0.035	0	0	0.035	0.058	0	0.023
1	0.244	0.344	0.211	0.2	0.067	0.056	0.067	0.045	0.112	0.112	0.079	0.045	0.056	0.079	0.034	0.045	0.011	0.09	0.034	0.067	0.023	0	0.011	0.034	0.011	0.034	0.011	0	0.023	0.011	0.023	0.011	0	0.011	0.011	0.023	0.023	0.023	0.045	0.011	0.045	0.011	0.023	0.034	0.011	0.045	0	0.023	0
1	0.269	0.215	0.323	0.194	0.065	0.087	0.087	0.033	0.098	0.033	0.054	0.033	0.076	0.043	0.12	0.087	0.022	0.054	0.065	0.043	0.011	0.011	0.011	0.033	0.044	0.011	0.033	0	0	0.033	0.022	0.033	0.011	0.011	0	0	0.033	0.033	0.033	0	0.033	0	0	0	0.044	0	0	0.011	0
1	0.323	0.226	0.29	0.161	0.098	0.098	0.109	0.022	0.065	0.033	0.043	0.087	0.12	0.065	0.065	0.033	0.043	0.033	0.065	0.022	0.022	0.033	0.033	0.011	0.033	0.011	0.011	0.044	0.044	0.033	0.022	0.011	0.011	0	0.011	0	0.022	0.022	0.022	0	0.022	0	0	0.011	0.011	0.011	0	0.011	0.022
1	0.274	0.137	0.274	0.316	0.074	0.053	0.053	0.096	0.032	0	0.043	0.053	0.074	0.032	0.096	0.074	0.096	0.053	0.074	0.096	0.011	0	0.032	0.032	0.011	0	0.022	0.022	0.011	0	0.032	0.011	0.032	0	0.022	0.043	0.011	0	0.022	0	0	0	0	0	0.022	0.022	0	0	0.011
1	0.24	0.25	0.177	0.333	0.042	0.042	0.053	0.105	0.063	0.042	0.053	0.095	0.053	0.074	0.021	0.032	0.074	0.095	0.053	0.105	0	0	0.011	0.032	0	0.011	0.011	0.021	0.011	0.011	0.011	0.021	0.032	0.021	0.011	0.043	0.021	0.021	0.021	0	0.021	0	0.011	0.011	0.011	0.032	0.011	0	0.021
1	0.323	0.229	0.104	0.344	0.063	0.063	0.063	0.137	0.105	0.042	0.021	0.063	0.011	0.063	0	0.032	0.137	0.063	0.021	0.116	0	0	0.011	0.053	0.011	0.043	0.011	0	0.011	0.032	0	0.021	0.043	0.021	0	0.074	0.043	0.011	0.032	0.021	0.032	0	0	0.011	0	0.011	0	0.011	0
1	0.216	0.289	0.227	0.268	0.031	0.094	0.031	0.063	0.052	0.063	0.094	0.073	0.073	0.052	0.031	0.073	0.063	0.083	0.063	0.063	0	0.021	0	0.011	0.032	0.011	0.011	0.042	0.011	0	0	0.021	0.011	0.011	0.011	0.032	0.011	0.032	0	0.011	0.011	0.021	0.011	0.021	0.021	0.032	0.021	0.021	0.032
1	0.147	0.284	0.275	0.294	0.01	0.02	0.059	0.059	0.04	0.099	0.05	0.099	0.059	0.099	0.059	0.05	0.03	0.069	0.109	0.089	0	0	0	0.01	0	0.01	0	0.01	0.02	0.04	0	0	0	0.03	0.02	0.01	0	0.01	0.02	0.01	0.03	0.02	0	0.05	0.02	0.01	0.01	0	0.02
1	0.302	0.33	0.151	0.217	0.086	0.105	0.038	0.076	0.114	0.076	0.048	0.086	0.067	0.048	0.029	0.01	0.029	0.105	0.038	0.048	0.019	0.048	0	0.019	0.048	0.01	0.01	0.038	0.019	0.01	0	0.01	0.019	0.019	0.019	0.019	0.029	0.038	0.019	0.029	0.029	0.019	0.01	0.019	0.01	0.019	0.019	0	0
1	0.074	0.194	0.444	0.287	0	0.009	0.056	0.009	0.009	0.037	0.065	0.084	0.056	0.075	0.196	0.112	0.009	0.075	0.131	0.075	0	0	0	0	0	0	0.009	0	0.019	0	0.009	0.028	0	0.009	0	0	0	0	0.009	0	0	0.009	0	0.028	0	0.028	0.028	0.009	0.009
1	0.208	0.248	0.28	0.264	0.024	0.081	0.056	0.04	0.065	0.048	0.065	0.073	0.097	0.04	0.056	0.089	0.024	0.073	0.105	0.065	0	0.008	0.016	0	0.033	0.016	0.008	0.024	0.016	0.016	0.016	0.008	0	0.016	0.016	0.008	0.016	0.024	0.024	0	0	0	0.024	0.024	0.033	0	0.016	0.016	0.016
1	0.189	0.167	0.409	0.235	0.046	0.023	0.092	0.031	0.038	0.015	0.053	0.053	0.061	0.053	0.191	0.107	0.046	0.069	0.076	0.046	0.015	0	0.031	0	0	0	0.008	0.015	0.008	0.008	0.038	0.038	0.008	0.008	0.008	0.008	0.008	0.008	0.023	0	0.008	0	0	0	0	0.015	0.031	0.008	0.008
1	0.261	0.261	0.348	0.13	0.136	0.045	0.091	0	0	0.091	0.045	0.091	0.136	0.045	0.136	0.045	0	0.091	0.045	0	0.048	0.048	0.048	0	0	0	0	0.048	0	0	0.095	0	0	0	0	0	0	0	0	0	0	0	0.048	0	0.048	0	0	0	0
1	0.176	0.176	0.559	0.088	0	0	0.152	0.03	0	0.03	0.121	0.03	0.091	0.152	0.303	0.03	0.061	0	0	0	0	0	0	0	0	0	0	0	0	0.031	0.125	0	0.031	0	0	0	0	0	0	0	0	0	0.031	0	0.031	0.063	0.031	0	0
1	0.229	0.171	0.229	0.371	0.029	0.029	0.029	0.147	0.059	0.059	0	0.029	0.029	0.029	0.118	0.059	0.118	0.059	0.059	0.147	0	0.03	0	0	0	0.03	0	0	0	0	0	0.03	0.03	0.03	0.03	0.061	0	0	0	0.061	0.03	0	0	0	0	0	0	0	0
1	0.132	0.237	0.316	0.316	0	0.027	0.054	0.054	0.027	0.027	0.135	0.054	0.081	0.054	0.027	0.135	0.027	0.108	0.108	0.081	0	0	0	0	0	0.028	0	0	0	0	0	0.056	0	0	0.056	0	0	0	0	0.028	0	0	0	0.028	0.056	0	0.028	0.028	0
1	0.205	0.205	0.308	0.282	0.026	0.053	0.079	0.053	0.026	0.026	0.079	0.053	0.105	0.079	0.053	0.079	0.053	0.053	0.079	0.105	0	0.027	0	0	0.027	0	0.027	0	0	0	0.054	0.027	0	0	0.027	0.027	0	0	0.027	0	0	0	0	0.027	0.054	0	0	0.027	0
1	0.325	0.225	0.225	0.225	0.128	0.051	0.051	0.103	0.103	0.051	0.051	0.026	0.077	0.051	0.026	0.051	0.026	0.051	0.103	0.051	0.079	0.026	0	0.026	0.026	0.026	0	0	0.026	0	0	0.026	0.026	0.026	0.053	0	0	0.026	0.026	0.053	0.026	0	0	0.026	0.026	0	0.026	0	0
1	0.3	0.2	0.34	0.16	0.082	0.061	0.061	0.102	0.061	0.041	0.102	0	0.061	0.082	0.122	0.061	0.102	0.02	0.041	0	0	0.021	0.021	0.042	0	0.021	0.042	0	0	0	0.042	0.021	0.063	0.021	0.021	0	0.042	0	0.021	0	0.021	0	0.021	0	0	0.021	0.021	0.042	0
1	0.196	0.314	0.333	0.157	0	0.08	0.04	0.06	0.04	0.08	0.16	0.04	0.12	0.1	0.08	0.04	0.04	0.06	0.04	0.02	0	0	0	0	0	0	0.061	0.02	0.02	0	0.02	0	0	0.02	0.02	0.02	0	0.02	0.02	0	0.02	0.02	0.041	0	0.061	0.061	0.02	0.02	0
1	0.196	0.286	0.268	0.25	0.018	0.055	0.036	0.091	0.091	0.055	0.073	0.055	0.073	0.055	0.091	0.055	0.018	0.127	0.055	0.055	0	0	0	0.019	0	0	0.037	0.019	0	0.019	0.019	0	0	0.056	0.037	0	0.019	0.019	0.019	0.037	0.019	0	0	0.037	0.019	0	0.037	0.019	0
1	0.351	0.351	0.228	0.07	0.107	0.143	0.089	0.018	0.143	0.054	0.125	0.018	0.071	0.107	0.018	0.036	0.018	0.054	0	0	0.018	0.091	0	0	0.036	0.036	0.073	0	0	0.055	0.018	0.018	0	0.018	0	0	0.055	0.018	0.055	0.018	0.036	0	0	0	0.055	0.055	0	0.018	0
1	0.203	0.305	0.271	0.22	0.017	0.069	0.052	0.052	0.052	0.103	0.069	0.086	0.103	0.052	0.086	0.034	0.034	0.086	0.052	0.052	0	0	0	0.018	0.018	0.018	0.035	0	0.018	0	0.035	0	0	0.018	0.018	0.018	0	0.035	0.018	0	0	0.018	0.018	0.07	0.018	0.018	0.018	0.018	0.018
1	0.244	0.244	0.256	0.256	0.101	0.034	0.067	0.034	0.056	0.056	0.056	0.079	0.056	0.056	0.067	0.079	0.034	0.101	0.056	0.067	0.034	0.011	0.023	0.034	0.011	0.011	0	0.011	0	0.034	0.023	0.011	0	0.011	0	0.023	0.034	0	0.023	0	0	0.023	0.011	0.023	0.023	0.011	0.011	0.011	0
1	0.206	0.279	0.324	0.191	0.03	0.075	0.075	0.03	0.045	0.075	0.06	0.09	0.03	0.104	0.119	0.075	0.104	0.03	0.06	0	0	0.03	0	0	0.03	0.03	0	0.015	0	0.045	0	0.03	0.015	0.015	0	0	0	0.015	0.03	0	0.015	0.015	0	0.03	0.015	0	0	0.045	0.061
1	0.147	0.426	0.235	0.191	0	0.119	0.015	0.015	0.09	0.134	0.119	0.075	0.015	0.09	0.06	0.075	0.045	0.09	0.03	0.03	0	0	0	0	0.015	0.045	0.03	0.015	0	0.015	0	0	0	0.015	0	0	0	0.076	0.015	0	0.03	0.03	0.061	0.015	0	0.061	0.045	0.015	0.015
1	0.217	0.275	0.319	0.188	0.029	0.074	0.074	0.044	0.059	0.074	0.059	0.074	0.029	0.103	0.118	0.074	0.103	0.029	0.059	0	0	0.03	0	0	0.03	0.03	0	0.015	0	0.045	0	0.03	0.015	0.015	0.015	0	0	0.015	0.03	0.015	0.015	0.03	0	0.015	0.015	0	0.015	0.03	0.06
1	0.203	0.29	0.275	0.232	0.044	0.059	0.029	0.059	0.044	0.074	0.088	0.088	0.088	0.044	0.103	0.044	0.029	0.118	0.044	0.044	0.015	0.015	0	0.015	0	0	0.03	0.03	0.015	0	0.015	0	0	0.03	0.015	0.015	0.015	0	0.015	0.015	0.03	0.03	0.015	0	0.045	0.015	0.015	0.015	0.015
1	0.289	0.267	0.222	0.222	0.09	0.034	0.079	0.079	0.079	0.056	0.067	0.067	0.067	0.079	0.034	0.045	0.056	0.101	0.034	0.034	0.023	0.023	0.011	0.034	0.011	0.023	0	0	0.011	0.057	0	0.011	0	0.057	0.011	0.011	0.045	0	0.023	0.011	0.023	0.011	0.011	0.011	0.034	0	0.011	0.023	0.011
1	0.214	0.329	0.3	0.157	0.043	0.072	0.058	0.043	0.072	0.116	0.101	0.029	0.101	0.043	0.101	0.058	0	0.101	0.029	0.029	0	0.015	0.029	0	0.029	0.015	0.015	0.015	0.029	0.015	0.015	0	0	0.015	0.029	0	0	0.029	0.015	0.029	0	0.029	0.059	0.015	0.015	0.015	0.029	0.044	0
1	0.186	0.371	0.314	0.129	0.014	0.072	0.043	0.058	0.058	0.13	0.116	0.058	0.116	0.101	0.087	0.014	0	0.072	0.058	0	0	0.015	0	0	0	0.015	0.044	0.015	0.015	0.015	0.015	0	0	0.044	0.015	0	0	0.015	0.029	0.015	0.015	0.044	0.029	0.029	0.029	0.029	0.044	0.015	0
1	0.286	0.257	0.343	0.114	0.029	0.13	0.072	0.043	0.072	0.043	0.116	0.029	0.145	0.058	0.116	0.029	0.043	0.029	0.029	0.014	0	0.015	0	0.015	0.029	0	0.074	0.029	0.044	0	0.029	0	0.015	0	0.015	0.015	0.015	0.015	0.044	0	0.015	0.015	0.015	0	0.044	0.029	0.044	0	0.015
1	0.237	0.303	0.276	0.184	0.04	0.053	0.08	0.067	0.053	0.053	0.08	0.107	0.107	0.107	0.067	0	0.04	0.093	0.04	0.013	0.014	0	0.014	0.014	0	0	0.027	0.027	0.014	0.041	0.027	0	0.014	0.041	0.014	0	0.014	0.014	0.027	0	0.014	0.014	0	0.014	0.027	0.041	0.014	0	0.014
1	0.263	0.25	0.289	0.197	0.04	0.093	0.093	0.04	0.053	0.027	0.067	0.093	0.133	0.027	0.08	0.053	0.04	0.107	0.04	0.013	0	0.027	0.014	0	0	0.014	0.027	0.054	0.027	0	0.041	0.027	0	0.027	0.014	0	0.027	0.014	0.014	0	0	0	0.014	0	0.027	0.014	0.014	0.014	0.027
1	0.211	0.276	0.316	0.197	0.013	0.107	0.053	0.04	0.053	0.04	0.08	0.093	0.133	0.08	0.08	0.027	0.013	0.053	0.093	0.04	0	0.014	0	0	0.014	0	0.054	0.041	0.014	0.014	0.027	0	0	0.014	0.027	0	0	0.014	0.027	0.014	0	0.014	0	0.014	0.041	0.027	0.014	0	0.014
1	0.195	0.286	0.26	0.26	0.026	0.092	0.039	0.039	0.053	0.092	0.092	0.039	0.079	0.079	0.066	0.039	0.039	0.026	0.053	0.145	0	0	0.013	0.013	0.013	0.013	0.053	0.013	0.04	0	0	0	0	0	0.013	0.027	0.027	0.027	0	0	0.013	0.04	0.027	0	0.027	0.067	0	0	0.013
1	0.329	0.215	0.228	0.228	0.09	0.09	0.051	0.103	0.064	0.064	0.051	0.026	0.077	0.051	0.051	0.051	0.103	0.013	0.064	0.051	0.026	0.039	0.013	0.013	0.026	0.026	0.026	0.013	0.013	0.013	0	0.026	0.065	0.013	0.013	0.013	0.013	0.013	0.013	0.026	0.039	0.013	0	0.013	0.039	0	0	0.013	0.013
1	0.19	0.165	0.304	0.342	0.013	0.038	0.064	0.077	0.026	0.013	0.09	0.026	0.064	0.103	0.077	0.064	0.09	0.013	0.064	0.179	0	0	0.013	0	0	0.013	0.013	0	0.013	0.013	0.026	0.013	0.013	0	0.026	0.039	0	0.013	0.013	0	0.013	0	0	0	0.026	0.026	0.013	0.026	0
1	0.253	0.253	0.253	0.241	0.051	0.064	0.038	0.103	0.064	0.077	0.064	0.038	0.09	0.051	0.064	0.051	0.051	0.064	0.077	0.051	0.013	0.026	0	0.013	0.013	0.026	0.026	0	0	0.013	0.013	0.013	0.039	0.026	0.026	0.013	0.013	0.026	0	0.026	0.052	0.013	0.013	0	0.039	0	0	0.026	0
1	0.291	0.215	0.241	0.253	0.064	0.064	0.051	0.115	0.051	0.064	0.077	0.013	0.09	0.051	0.051	0.051	0.09	0.038	0.051	0.077	0.013	0.026	0	0.026	0.013	0.026	0.026	0	0.013	0.013	0	0.026	0.052	0.026	0.013	0.026	0.013	0.013	0	0.026	0.039	0.013	0	0.013	0.039	0.013	0	0.026	0
1	0.237	0.287	0.3	0.175	0.013	0.076	0.076	0.063	0.063	0.076	0.101	0.051	0.127	0.063	0.076	0.038	0.038	0.076	0.038	0.025	0	0	0	0.013	0	0.026	0.026	0.026	0.026	0	0.038	0.013	0.013	0.038	0.013	0	0	0.026	0.026	0.013	0.038	0.013	0.026	0	0.038	0.026	0.013	0.026	0
1	0.25	0.325	0.325	0.1	0.051	0.101	0.063	0.025	0.076	0.089	0.101	0.063	0.127	0.089	0.101	0.013	0	0.051	0.051	0	0	0.051	0	0	0.026	0.038	0.026	0.013	0.026	0	0.026	0.013	0	0.013	0.013	0	0.038	0.013	0.026	0	0.026	0.013	0.038	0.013	0.038	0.013	0.051	0	0
1	0.21	0.321	0.259	0.21	0.013	0.087	0.05	0.05	0.063	0.087	0.1	0.075	0.087	0.075	0.063	0.037	0.05	0.075	0.037	0.05	0	0	0	0.013	0.025	0	0.038	0.025	0.013	0	0.025	0.013	0.013	0.013	0.013	0.013	0	0.038	0.013	0.013	0.025	0.025	0.025	0.013	0.051	0.013	0.013	0.025	0.013
1	0.21	0.284	0.309	0.198	0.025	0.063	0.063	0.05	0.05	0.1	0.087	0.05	0.113	0.063	0.075	0.063	0.025	0.063	0.075	0.037	0	0	0	0.025	0	0.013	0.025	0.025	0.025	0.013	0.013	0.013	0.013	0.013	0.013	0.013	0.013	0.013	0.025	0	0.038	0.038	0.013	0.013	0.051	0.013	0.013	0.013	0
1	0.279	0.221	0.291	0.209	0.071	0.082	0.071	0.059	0.082	0.012	0.071	0.047	0.118	0.047	0.071	0.059	0.012	0.082	0.071	0.047	0.012	0.024	0.024	0.012	0.048	0	0.036	0	0.024	0	0.036	0.012	0.012	0.024	0	0.024	0.036	0.012	0.024	0.012	0	0	0	0.012	0.036	0.012	0.012	0.012	0
1	0.276	0.207	0.276	0.241	0.081	0.081	0.058	0.058	0.07	0.023	0.058	0.047	0.07	0.047	0.093	0.07	0.058	0.058	0.058	0.07	0.012	0.035	0.012	0.024	0.047	0.012	0.024	0	0.024	0	0.035	0	0.035	0	0.012	0.012	0.035	0.012	0.024	0	0	0	0.012	0.012	0.024	0.012	0	0.024	0
1	0.228	0.261	0.239	0.272	0.044	0.044	0.066	0.077	0.044	0.11	0.044	0.055	0.066	0.055	0.077	0.044	0.077	0.055	0.044	0.099	0	0.022	0.011	0.011	0	0.022	0	0.022	0.022	0.033	0.011	0	0.022	0.033	0.011	0.011	0	0.011	0.011	0.022	0.033	0.056	0.011	0	0.011	0	0.011	0.022	0.022
1	0.269	0.269	0.258	0.204	0.087	0.043	0.076	0.054	0.065	0.065	0.087	0.054	0.054	0.109	0.033	0.065	0.065	0.054	0.054	0.033	0.033	0.011	0.022	0.022	0.011	0.022	0.011	0	0.022	0.044	0	0.011	0.011	0.011	0.022	0.011	0.011	0.022	0.022	0.011	0	0	0.055	0.011	0.011	0.033	0.022	0.022	0.011
1	0.269	0.258	0.258	0.215	0.076	0.043	0.087	0.054	0.065	0.054	0.087	0.054	0.054	0.098	0.033	0.076	0.076	0.065	0.043	0.033	0.033	0.011	0.022	0.011	0.011	0.022	0.011	0	0.022	0.044	0	0.022	0.011	0.022	0.011	0.011	0.011	0.022	0.022	0.011	0	0	0.044	0.011	0.011	0.033	0.022	0.022	0.011
1	0.271	0.271	0.313	0.146	0.063	0.063	0.105	0.042	0.053	0.126	0.053	0.032	0.116	0.042	0.105	0.053	0.042	0.042	0.042	0.021	0.011	0.032	0.021	0	0	0.032	0.011	0.021	0.043	0.011	0.032	0.021	0.021	0.011	0.011	0	0.011	0.011	0.021	0.011	0.021	0.064	0.021	0.011	0.032	0	0	0.021	0.011
1	0.246	0.175	0.298	0.281	0.062	0.035	0.115	0.035	0.044	0.018	0.035	0.08	0.08	0.053	0.071	0.097	0.053	0.071	0.08	0.071	0.009	0.018	0.027	0.009	0.009	0.009	0	0.018	0.018	0.036	0.027	0.036	0	0.009	0.009	0.018	0	0.009	0.027	0.009	0	0.009	0	0.009	0.009	0	0.018	0.009	0.018
1	0.302	0.284	0.207	0.207	0.061	0.113	0.078	0.052	0.113	0.07	0.043	0.061	0.096	0.035	0.043	0.035	0.035	0.07	0.035	0.061	0	0.026	0.018	0.018	0.053	0.009	0.018	0.035	0.035	0.009	0.018	0.018	0	0.018	0.026	0.009	0.044	0.026	0.018	0.026	0.018	0.026	0.018	0.009	0.018	0.018	0	0.009	0.018
1	0.231	0.239	0.248	0.282	0.034	0.095	0.06	0.043	0.069	0.06	0.069	0.043	0.086	0.052	0.06	0.052	0.043	0.034	0.052	0.147	0	0.009	0.009	0.017	0.035	0.009	0.035	0.017	0.035	0	0.009	0.017	0	0	0.017	0.026	0.026	0.026	0.009	0.009	0.009	0.026	0.017	0.009	0.026	0.043	0	0	0.009
1	0.325	0.225	0.225	0.225	0.128	0.051	0.051	0.103	0.103	0.051	0.051	0.026	0.077	0.051	0.026	0.051	0.026	0.051	0.103	0.051	0.079	0.026	0	0.026	0.026	0.026	0	0	0.026	0	0	0.026	0.026	0.026	0.053	0	0	0.026	0.026	0.053	0.026	0	0	0.026	0.026	0	0.026	0	0
1	0.173	0.133	0.347	0.347	0.027	0	0.054	0.095	0.027	0.027	0.054	0.027	0.041	0.068	0.135	0.108	0.081	0.041	0.095	0.122	0	0	0	0.027	0	0	0	0	0	0	0.027	0.027	0.027	0.014	0.014	0.041	0	0	0	0.027	0	0.014	0	0.014	0.014	0.014	0.014	0.014	0
1	0.188	0.313	0.375	0.125	0.021	0.043	0.085	0.021	0.106	0.128	0.064	0.021	0.043	0.149	0.17	0.021	0.021	0	0.064	0.043	0	0	0.022	0	0	0.022	0.022	0	0	0.043	0.043	0	0	0	0.022	0	0.022	0.022	0.022	0.022	0.065	0.043	0.022	0	0	0.022	0.043	0	0
1	0.188	0.313	0.375	0.125	0.021	0.043	0.085	0.021	0.106	0.128	0.064	0.021	0.043	0.149	0.17	0.021	0.021	0	0.064	0.043	0	0	0.022	0	0	0.022	0.022	0	0	0.043	0.043	0	0	0	0.022	0	0.022	0.022	0.022	0.022	0.065	0.043	0.022	0	0	0.022	0.043	0	0
1	0.188	0.217	0.42	0.174	0	0.044	0.074	0.059	0.015	0.044	0.132	0.029	0.118	0.103	0.132	0.074	0.059	0.029	0.074	0.015	0	0	0	0	0	0	0.03	0.015	0.015	0.03	0.03	0	0.03	0.015	0.015	0	0	0	0.015	0	0	0.015	0.03	0	0.06	0.045	0.03	0	0
1	0.243	0.186	0.371	0.2	0.029	0.072	0.087	0.043	0.058	0.029	0.072	0.029	0.101	0.043	0.159	0.072	0.058	0.043	0.043	0.058	0	0	0.015	0.015	0.015	0	0.029	0.029	0.015	0	0.074	0	0	0	0.029	0.015	0	0	0.044	0.015	0	0.015	0.015	0	0.044	0.015	0.015	0	0
1	0.256	0.116	0.453	0.174	0.071	0.012	0.141	0.035	0.024	0.012	0.047	0.024	0.141	0.059	0.176	0.082	0.024	0.035	0.082	0.035	0.012	0	0.06	0	0	0	0.012	0	0.036	0.024	0.06	0.024	0	0.024	0.012	0	0	0	0.012	0.012	0.012	0	0	0	0.012	0	0.024	0.012	0.012
1	0.3	0.167	0.411	0.122	0.09	0.022	0.157	0.034	0.022	0.034	0.09	0.011	0.157	0.09	0.135	0.034	0.034	0.022	0.022	0.045	0.023	0.011	0.057	0	0	0	0.023	0	0.034	0.068	0.057	0	0	0.023	0	0.011	0	0	0.023	0	0	0	0.034	0	0.045	0	0.023	0.023	0
1	0.26	0.22	0.3	0.22	0.082	0.041	0.082	0.061	0	0.082	0.082	0.061	0.102	0.082	0.061	0.041	0.082	0	0.082	0.061	0.042	0	0.021	0.021	0	0	0	0.042	0.042	0.021	0.021	0	0.021	0	0.042	0	0	0	0	0	0	0.021	0.042	0.021	0.021	0	0.042	0	0.021
1	0.2	0.236	0.345	0.218	0.019	0.056	0.056	0.056	0.056	0.037	0.13	0.019	0.111	0.111	0.019	0.111	0.019	0.037	0.148	0.019	0	0	0.019	0	0	0	0.057	0	0.019	0.019	0	0.019	0.019	0	0.038	0	0	0.038	0	0.019	0	0	0.038	0	0.057	0	0.019	0.057	0
1	0.083	0.267	0.533	0.117	0.017	0.017	0.051	0	0.017	0.051	0.136	0.051	0.017	0.186	0.271	0.068	0.034	0.017	0.068	0	0	0	0.017	0	0	0	0.017	0	0	0.034	0.017	0	0	0	0	0	0	0.017	0	0	0	0	0.034	0.017	0	0.034	0.052	0.052	0
1	0.196	0.286	0.393	0.125	0.091	0.036	0.055	0.018	0.018	0.091	0.145	0.036	0.073	0.127	0.109	0.073	0.018	0.036	0.073	0	0.019	0.019	0.037	0.019	0	0.019	0	0.019	0	0.019	0.019	0.019	0	0	0.019	0	0	0	0.019	0	0	0.019	0.074	0	0.056	0.037	0.019	0.019	0
1	0.261	0.261	0.348	0.13	0.136	0.045	0.091	0	0	0.091	0.045	0.091	0.136	0.045	0.136	0.045	0	0.091	0.045	0	0.048	0.048	0.048	0	0	0	0	0.048	0	0	0.095	0	0	0	0	0	0	0	0	0	0	0	0.048	0	0.048	0	0	0	0
1	0.125	0.188	0.313	0.375	0	0.065	0.032	0.032	0	0.097	0.065	0.032	0.065	0.032	0.129	0.097	0.065	0	0.097	0.194	0	0	0	0	0	0.033	0.033	0	0.033	0	0	0	0	0	0.033	0	0	0	0	0	0	0.033	0.033	0.033	0	0.033	0.033	0	0
1	0.111	0.5	0.222	0.167	0	0.029	0.057	0	0.057	0.286	0.086	0.086	0.029	0.171	0	0.029	0.029	0.029	0.086	0.029	0	0	0	0	0	0.029	0	0	0	0.059	0	0	0	0	0	0	0	0.029	0	0	0	0.147	0.059	0.088	0	0.059	0	0.029	0
1	0.135	0.216	0.351	0.297	0	0	0.111	0.028	0.028	0.056	0.028	0.111	0.056	0.028	0.167	0.111	0.028	0.139	0.056	0.056	0	0	0	0	0	0	0	0	0	0	0.086	0.029	0.029	0	0	0	0	0	0.029	0	0	0	0	0.057	0	0	0.029	0	0
1	0.347	0.163	0.265	0.224	0.167	0.042	0.083	0.063	0.021	0.021	0.063	0.063	0.063	0.083	0.063	0.063	0.104	0.021	0.042	0.042	0.043	0.021	0.043	0.064	0	0.021	0	0.021	0.043	0.021	0	0.021	0.064	0	0	0	0	0	0.021	0	0.021	0	0	0	0	0	0.021	0.043	0.021
1	0.306	0.167	0.236	0.292	0.099	0.07	0.042	0.099	0.042	0.028	0.042	0.056	0.07	0.014	0.07	0.07	0.099	0.056	0.07	0.07	0.014	0.014	0.014	0.057	0.014	0.014	0.029	0.014	0.029	0	0	0.014	0.043	0	0.043	0.014	0	0.043	0	0	0	0	0.014	0.014	0.014	0	0.029	0	0.029
1	0.147	0.235	0.353	0.265	0	0.03	0.091	0.03	0.091	0	0.061	0.061	0.061	0.091	0.121	0.091	0	0.121	0.091	0.061	0	0	0	0	0.031	0	0	0	0	0.031	0.031	0.031	0	0.031	0	0	0	0	0.063	0.031	0	0	0	0	0.031	0	0.031	0	0
1	0.174	0.326	0.326	0.174	0.022	0.089	0.067	0	0.089	0.111	0.067	0.067	0.067	0.044	0.111	0.089	0	0.067	0.089	0.022	0	0.023	0	0	0.068	0.023	0	0	0.023	0.023	0.023	0	0	0	0	0	0.023	0.045	0.023	0	0	0.045	0.045	0.023	0	0	0.045	0	0
1	0.188	0.333	0.232	0.246	0.029	0.088	0.044	0.029	0.059	0.074	0.074	0.132	0.074	0.088	0.015	0.044	0.029	0.088	0.088	0.044	0	0.015	0	0.015	0.03	0.015	0	0.045	0	0	0.015	0.03	0	0.015	0	0.015	0	0.03	0.03	0	0	0	0.03	0.045	0.015	0.045	0	0.015	0
1	0.171	0.257	0.314	0.257	0	0	0.147	0.029	0.088	0.088	0.029	0.059	0.029	0.176	0.059	0.059	0.059	0	0.088	0.088	0	0	0	0	0	0	0	0	0	0.03	0.061	0.061	0	0	0	0.03	0	0	0.091	0	0	0.03	0.03	0.03	0	0.03	0	0	0.03
1	0.175	0.2	0.35	0.275	0.026	0.026	0.103	0.026	0	0	0.051	0.154	0.103	0.077	0.128	0.051	0.051	0.103	0.077	0.026	0	0.026	0	0	0	0	0.026	0	0.026	0	0.053	0.026	0.026	0	0	0	0	0	0	0	0	0	0	0	0	0.026	0.026	0	0
1	0.318	0.318	0.284	0.08	0.08	0.115	0.115	0.011	0.149	0.08	0.057	0.023	0.08	0.069	0.103	0.034	0.011	0.057	0	0.011	0.012	0.047	0.012	0.012	0.093	0	0.023	0	0.035	0.023	0.058	0	0.012	0	0	0	0.035	0.047	0.07	0	0.023	0.047	0.012	0	0	0.023	0.023	0.012	0
1	0.1	0.325	0.263	0.313	0	0.038	0.051	0.013	0.025	0.101	0.101	0.101	0.063	0.089	0.063	0.051	0.013	0.089	0.051	0.152	0	0	0	0	0.013	0	0.013	0.013	0.026	0.013	0.013	0	0.013	0	0	0	0	0.013	0.013	0	0	0.013	0.038	0.051	0.013	0.013	0.038	0.038	0
1	0.213	0.277	0.191	0.319	0.043	0.109	0.043	0	0.065	0.087	0.043	0.087	0.065	0.043	0.065	0.022	0.043	0.022	0.043	0.217	0	0.022	0	0	0	0.044	0	0.067	0.022	0.022	0	0	0	0	0	0	0.022	0.044	0	0	0.044	0	0.022	0.022	0	0	0.044	0	0.044
1	0.267	0.267	0.367	0.1	0.034	0.069	0.103	0.034	0.103	0.069	0.069	0.034	0.103	0.138	0.103	0.034	0.034	0	0.069	0	0	0.036	0	0	0.036	0	0.036	0	0.071	0	0.036	0	0	0	0.036	0	0.036	0	0.036	0	0.036	0	0.036	0	0	0.036	0.036	0	0
1	0.333	0.267	0.267	0.133	0.138	0.103	0.069	0.034	0.103	0.069	0.034	0.069	0.069	0.069	0.069	0.034	0	0.034	0.103	0	0.036	0.036	0.036	0.036	0.036	0.036	0.036	0	0	0	0	0.036	0	0	0.036	0	0.071	0	0.036	0	0	0	0	0.071	0.036	0	0	0	0
1	0.132	0.237	0.368	0.263	0.027	0.027	0.027	0.054	0	0.081	0.108	0.054	0.081	0.081	0.108	0.081	0.027	0.054	0.108	0.081	0	0	0	0.028	0	0	0.028	0	0	0	0.028	0	0	0	0.056	0	0	0	0	0	0	0.028	0.028	0.028	0	0.056	0	0.056	0
1	0.267	0.133	0.267	0.333	0	0.034	0.034	0.172	0.069	0	0.069	0	0.103	0.034	0	0.138	0.103	0.034	0.172	0.034	0	0	0	0	0.036	0	0	0	0	0	0	0.036	0.071	0	0.071	0.036	0	0.036	0	0.036	0	0	0	0	0	0	0	0.071	0
1	0.325	0.175	0.25	0.25	0.139	0.038	0.089	0.063	0.038	0.025	0.051	0.063	0.127	0.051	0.025	0.051	0.025	0.063	0.076	0.076	0.038	0.026	0.064	0.013	0.026	0	0	0.013	0.064	0.013	0.013	0	0.013	0.026	0.026	0	0.013	0	0	0.026	0	0	0.013	0.013	0.038	0	0	0.013	0
1	0.26	0.229	0.219	0.292	0.053	0.105	0.053	0.042	0.074	0.021	0.042	0.095	0.053	0.053	0.042	0.074	0.084	0.053	0.074	0.084	0.011	0.021	0.011	0	0.043	0.021	0.021	0.021	0.011	0	0.021	0.021	0.011	0.011	0.021	0	0.011	0.043	0.011	0.011	0	0	0	0.021	0.011	0.021	0	0.011	0.011
1	0.225	0.425	0.1	0.25	0.026	0.077	0.051	0.077	0.103	0.179	0.051	0.103	0.026	0.051	0	0.026	0.077	0.128	0	0.026	0	0.026	0	0	0	0.053	0	0.026	0.026	0.026	0	0	0.026	0.053	0	0	0	0.026	0.026	0.053	0.079	0	0.026	0.079	0	0.026	0	0.026	0
1	0.167	0.133	0.433	0.267	0.034	0.034	0.069	0.034	0	0	0.069	0.034	0.103	0.069	0.138	0.138	0.034	0.034	0.138	0.069	0	0	0.036	0	0	0	0	0	0.036	0.036	0	0	0	0	0	0.036	0	0	0	0	0	0	0	0	0	0	0	0.071	0.036
1	0.28	0.2	0.36	0.16	0.061	0.061	0.122	0.041	0.041	0.061	0.082	0.02	0.102	0.082	0.102	0.082	0.082	0	0.061	0	0.021	0	0.042	0	0	0.042	0.021	0	0.021	0.042	0.042	0.021	0.021	0	0.021	0	0	0.021	0	0.021	0	0	0.042	0.021	0.021	0	0.042	0.021	0
1	0.262	0.31	0.19	0.238	0	0.146	0.073	0.049	0.049	0.049	0.098	0.098	0.122	0.049	0	0.024	0.073	0.073	0.024	0.073	0	0	0	0	0.025	0.05	0.05	0	0.05	0.025	0	0	0.025	0	0	0.025	0	0.05	0	0	0	0	0	0.05	0.05	0.025	0	0.025	0
1	0.2	0.35	0.188	0.263	0.025	0.063	0.038	0.076	0.076	0.127	0.076	0.063	0.051	0.038	0.063	0.038	0.051	0.127	0.013	0.076	0	0.013	0.013	0	0.013	0.013	0.026	0	0	0	0.026	0.013	0.013	0.038	0	0.026	0	0.051	0	0.026	0.026	0.038	0.026	0.038	0.038	0.013	0.013	0.013	0.013
1	0.05	0.375	0.35	0.225	0	0.026	0.026	0	0.051	0.103	0.154	0.077	0	0.179	0.051	0.128	0	0.077	0.103	0.026	0	0	0	0	0	0	0.026	0	0	0	0	0.026	0	0	0	0	0	0.026	0.026	0	0	0	0.053	0.053	0	0.026	0.053	0.079	0
1	0.259	0.224	0.318	0.2	0.048	0.024	0.083	0.095	0.048	0.024	0.107	0.048	0.071	0.143	0.06	0.048	0.095	0.036	0.06	0.012	0.012	0.024	0.012	0	0	0	0.024	0	0	0.072	0	0.012	0.036	0.024	0.036	0	0	0	0	0.036	0	0	0.024	0	0.036	0.012	0.036	0.024	0.012
1	0.243	0.324	0.324	0.108	0.111	0.028	0.083	0.028	0.056	0.167	0.056	0.028	0.028	0.111	0.167	0.028	0.028	0.028	0.028	0.028	0.029	0	0.057	0.029	0	0.029	0	0	0	0.057	0.029	0	0.029	0	0	0	0.029	0.029	0	0	0	0.114	0.029	0.029	0.029	0	0.029	0	0
1	0.236	0.167	0.403	0.194	0.056	0.042	0.113	0.028	0.042	0.042	0.056	0.028	0.113	0.028	0.155	0.099	0.028	0.056	0.07	0.042	0	0.014	0.043	0	0.014	0.014	0.014	0	0.043	0	0.043	0.014	0	0.014	0	0.014	0	0	0.029	0.014	0.014	0	0.029	0	0.014	0.014	0.029	0	0
1	0.15	0.362	0.225	0.263	0.013	0.063	0.038	0.038	0.114	0.139	0.038	0.063	0.013	0.038	0.114	0.063	0.013	0.127	0.038	0.089	0	0	0.013	0	0.013	0.013	0.013	0.013	0	0	0.026	0.013	0.013	0.013	0	0.013	0.013	0.064	0.013	0.026	0.051	0.038	0.026	0.026	0	0.013	0.013	0.013	0
1	0.267	0.16	0.413	0.16	0.081	0.041	0.081	0.068	0.041	0.027	0.054	0.027	0.135	0.041	0.189	0.054	0.014	0.054	0.081	0.014	0.014	0.027	0.014	0.027	0.014	0	0.027	0	0.041	0.014	0.027	0	0.014	0.014	0.041	0	0.014	0	0.014	0.014	0	0.014	0.014	0	0.014	0.014	0.027	0	0
1	0.3	0.4	0.175	0.125	0.077	0.128	0.051	0.051	0.128	0.154	0.077	0.026	0.051	0.077	0.026	0.026	0.051	0.026	0.026	0.026	0	0.026	0.026	0.026	0.053	0.053	0	0.026	0.026	0.026	0	0	0	0.026	0	0.026	0.079	0.053	0	0	0.079	0.026	0.053	0	0.026	0	0.026	0.026	0.026
1	0.425	0.15	0.25	0.175	0.128	0.051	0.154	0.103	0.077	0.051	0.026	0	0.154	0.051	0.026	0	0.051	0	0.051	0.077	0.053	0.026	0.026	0.026	0	0.026	0.026	0	0.105	0.053	0	0	0.053	0	0.026	0.026	0.053	0	0	0.026	0.053	0	0	0	0	0	0.026	0	0
1	0.24	0.12	0.4	0.24	0.082	0.02	0.082	0.061	0.02	0.02	0.041	0.041	0.082	0.061	0.122	0.122	0.061	0.02	0.143	0.02	0.021	0	0.042	0.021	0	0.021	0	0	0.042	0	0.021	0.021	0	0	0.063	0	0	0	0.021	0	0	0	0.021	0	0	0	0.021	0	0.021
1	0.3	0.225	0.15	0.325	0.077	0.026	0.077	0.128	0.051	0.051	0.026	0.077	0.051	0.026	0.026	0.051	0.128	0.103	0.026	0.077	0	0	0.026	0.053	0	0.026	0	0	0	0	0.026	0.053	0.053	0.053	0.026	0	0.026	0.026	0	0	0	0	0	0.026	0	0.026	0	0	0.053
1	0.194	0.417	0.167	0.222	0.057	0.086	0	0.057	0.057	0.171	0.114	0.086	0.029	0.057	0	0.057	0.057	0.086	0.057	0.029	0	0.029	0	0.029	0	0.059	0.029	0	0	0	0	0	0	0.029	0	0.029	0.029	0	0	0.029	0.059	0.029	0.029	0.059	0.029	0	0	0.059	0.029
1	0.337	0.173	0.327	0.163	0.072	0.062	0.134	0.072	0.072	0.01	0.041	0.041	0.144	0.062	0.093	0.031	0.052	0.041	0.052	0.021	0.021	0.021	0.021	0.01	0.031	0	0	0.021	0.073	0.021	0.031	0.01	0.031	0.021	0.021	0	0.031	0.021	0.021	0	0.01	0	0	0	0	0.01	0.01	0.021	0.021
1	0.25	0.325	0.225	0.2	0.026	0.128	0.051	0.051	0.051	0.128	0.077	0.077	0.128	0.051	0.026	0.026	0.026	0.026	0.077	0.051	0	0	0	0.026	0	0.026	0.053	0.053	0.026	0	0.026	0	0	0	0.053	0	0	0.053	0	0	0.053	0.053	0.026	0	0.053	0.026	0	0	0
1	0.172	0.276	0.414	0.138	0.036	0.036	0.036	0.036	0	0.143	0.107	0.036	0.107	0.071	0.179	0.071	0.036	0	0.107	0	0	0	0	0	0	0	0.037	0	0.037	0	0	0	0	0	0.037	0	0	0	0	0	0	0.037	0.074	0.037	0	0.037	0.074	0	0
1	0	0	0.6	0.4	0	0	0	0	0	0	0	0	0	0	0.286	0.286	0	0	0.286	0.143	0	0	0	0	0	0	0	0	0	0	0	0	0	0	0	0	0	0	0	0	0	0	0	0	0	0	0	0	0
1	0.2	0.24	0.28	0.28	0	0.042	0.083	0.083	0	0	0.125	0.083	0.083	0.125	0	0.083	0.083	0.083	0.083	0.042	0	0	0	0	0	0	0.043	0	0.043	0.043	0	0	0.087	0	0	0	0	0	0	0	0	0	0	0	0.043	0.043	0	0.043	0
1	0.164	0.284	0.269	0.284	0.015	0.061	0.061	0.03	0.03	0.076	0.076	0.106	0.106	0.061	0.076	0.03	0.015	0.076	0.061	0.121	0	0	0.015	0	0.015	0	0.015	0.031	0.031	0.015	0.015	0	0.015	0.015	0	0	0.015	0.015	0	0	0	0.015	0.031	0.031	0.015	0.015	0.031	0.015	0
1	0.3	0.4	0.175	0.125	0.077	0.128	0.051	0.051	0.154	0.154	0.077	0.026	0.026	0.103	0	0.026	0.051	0	0.051	0.026	0	0.053	0.026	0	0.053	0.053	0.026	0	0	0.026	0	0.026	0.026	0	0.026	0	0.026	0.079	0	0.053	0.053	0.079	0	0.026	0.026	0.026	0	0	0
1	0.245	0.208	0.302	0.245	0.038	0.058	0.058	0.096	0.077	0.077	0.019	0.038	0.077	0.058	0.115	0.038	0.058	0.019	0.096	0.077	0.02	0	0	0.02	0.02	0.039	0	0	0.02	0	0.02	0	0	0.02	0.078	0	0.02	0	0.059	0	0.02	0.039	0	0.02	0	0	0.02	0	0
1	0.324	0.206	0.294	0.176	0.091	0	0.152	0.061	0.152	0.061	0	0	0.03	0.121	0.061	0.091	0.03	0.03	0.091	0.03	0	0	0.063	0.031	0	0	0	0	0.031	0.063	0	0.063	0	0	0.063	0	0.031	0	0.063	0.031	0.063	0	0	0	0	0	0	0	0
1	0.237	0.241	0.248	0.274	0.059	0.081	0.051	0.048	0.062	0.048	0.066	0.066	0.07	0.044	0.066	0.07	0.048	0.07	0.066	0.088	0.015	0.015	0.011	0.018	0.029	0.018	0.022	0.011	0.022	0	0.018	0.011	0.004	0.018	0.022	0.004	0.018	0.015	0.018	0.011	0.007	0.011	0.018	0.011	0.015	0.022	0.015	0.015	0.011
1	0.2	0.244	0.378	0.178	0.045	0.045	0.114	0	0.045	0.023	0.068	0.114	0.068	0.091	0.136	0.068	0.045	0.068	0.068	0	0.023	0	0.023	0	0	0.023	0.023	0	0.023	0.023	0.047	0.023	0	0	0	0	0.023	0	0.023	0	0	0	0	0.023	0.023	0.023	0	0.023	0.023
1	0.3	0.275	0.325	0.1	0.103	0.026	0.103	0.077	0.051	0.154	0.077	0	0.128	0.051	0.128	0	0	0.051	0.026	0.026	0	0	0.053	0.053	0	0	0.026	0	0.053	0	0.053	0	0	0.053	0	0.026	0.053	0	0	0	0.026	0.079	0.053	0	0.026	0.026	0.026	0	0
1	0.24	0.2	0.347	0.213	0.027	0.054	0.095	0.068	0.014	0.054	0.081	0.054	0.162	0.027	0.095	0.054	0.041	0.068	0.068	0.041	0	0.027	0	0	0.014	0.027	0.014	0	0.041	0	0.041	0.014	0	0.041	0.014	0.014	0	0	0.014	0	0	0.014	0.014	0.027	0.055	0.014	0	0.014	0.027
1	0.288	0.11	0.411	0.192	0.069	0.069	0.125	0.028	0.028	0.014	0.056	0.014	0.139	0.028	0.125	0.111	0.056	0	0.097	0.042	0	0.014	0.056	0	0.014	0.014	0.028	0.014	0.056	0	0.042	0.014	0	0	0.014	0.014	0	0	0.028	0	0.014	0	0	0	0.014	0.014	0.014	0.014	0
1	0.301	0.183	0.366	0.151	0.054	0.065	0.109	0.065	0.033	0.022	0.087	0.043	0.13	0.076	0.13	0.033	0.076	0.022	0.043	0.011	0.011	0	0.022	0.022	0	0	0.044	0.022	0.044	0.033	0.033	0	0.044	0	0.022	0	0	0.011	0.022	0	0.011	0	0.011	0	0.044	0	0.033	0.011	0.011
1	0.184	0.368	0.263	0.184	0	0.135	0	0.054	0.108	0.108	0.108	0.027	0.054	0.108	0.081	0.027	0.027	0.027	0.081	0.054	0	0	0	0	0	0.056	0.056	0.028	0	0	0	0	0	0	0	0.056	0	0.083	0	0.028	0.028	0	0.056	0	0.028	0.028	0.056	0	0
1	0.277	0.215	0.246	0.262	0.078	0.078	0.047	0.078	0.094	0.078	0	0.047	0.031	0.031	0.078	0.094	0.078	0.031	0.109	0.047	0	0.032	0.016	0.032	0.048	0.032	0	0	0	0	0.016	0.032	0.016	0.016	0.032	0.016	0.032	0.032	0.016	0.016	0.032	0.016	0	0.032	0	0	0	0	0.016
1	0.22	0.22	0.32	0.24	0.041	0.061	0.082	0.041	0.02	0.02	0.122	0.041	0.102	0.082	0.061	0.082	0.041	0.061	0.061	0.082	0	0.021	0	0.021	0.021	0	0	0.042	0.021	0.042	0.021	0	0	0	0.021	0.021	0.021	0	0	0	0	0	0.021	0	0	0.042	0.021	0.063	0
1	0.225	0.425	0.15	0.2	0.051	0.077	0.051	0.051	0.128	0.179	0	0.103	0.026	0.077	0.051	0	0.026	0.103	0.051	0.026	0	0.026	0.026	0	0	0.053	0	0	0	0.026	0.026	0	0	0.026	0.026	0	0.026	0.026	0.026	0.053	0.053	0.079	0	0.053	0	0	0	0	0
1	0.219	0.26	0.301	0.219	0.028	0.069	0.056	0.069	0.069	0.056	0.097	0.042	0.083	0.069	0.069	0.069	0.042	0.069	0.069	0.042	0	0.014	0	0.014	0.042	0	0.028	0	0.014	0.014	0	0.014	0	0.014	0.056	0	0.014	0.014	0	0.042	0.014	0	0.028	0.014	0.028	0.028	0.028	0.014	0.028
1	0.233	0.3	0.233	0.233	0.069	0.034	0.138	0	0.069	0.103	0.034	0.069	0.069	0.103	0	0.069	0.034	0.034	0.069	0.103	0	0	0.071	0	0	0	0	0.036	0.071	0.071	0	0	0	0	0	0	0	0.036	0.036	0	0.071	0.036	0	0	0	0	0	0.036	0.036
1	0.25	0.214	0.25	0.286	0.074	0.074	0.037	0.074	0	0.074	0.148	0	0.074	0.074	0.037	0.074	0.074	0	0.037	0.148	0	0.038	0	0.038	0	0.077	0	0	0	0	0	0.038	0	0	0	0.038	0	0	0	0	0	0	0.077	0	0.038	0.038	0.038	0.038	0
1	0.258	0.226	0.355	0.161	0.067	0.067	0.067	0.067	0.067	0.033	0.067	0.033	0.1	0.1	0.133	0.033	0.033	0.033	0.067	0.033	0	0	0	0.069	0	0	0.034	0.034	0	0.034	0.034	0	0	0	0.034	0.034	0.034	0	0.034	0	0	0	0	0	0.034	0	0	0.034	0
1	0.133	0.133	0.5	0.233	0.069	0	0.034	0.034	0.034	0.069	0.034	0	0.034	0.034	0.345	0.103	0	0.034	0.069	0.103	0.036	0	0.036	0	0	0	0	0	0	0.036	0	0	0	0	0.036	0	0.036	0	0	0	0.036	0	0.036	0	0	0	0.036	0	0
1	0.533	0	0	0.467	0.286	0	0	0.286	0	0	0	0	0	0	0	0	0.214	0	0	0.214	0.231	0	0	0.077	0	0	0	0	0	0	0	0	0.077	0	0	0.231	0	0	0	0	0	0	0	0	0	0	0	0	0
1	0.229	0.271	0.257	0.243	0.058	0.043	0.072	0.058	0.043	0.072	0.043	0.101	0.072	0.072	0.072	0.043	0.058	0.087	0.058	0.043	0.015	0	0.044	0	0.015	0.015	0	0.015	0.015	0.015	0.029	0.015	0	0.029	0	0.029	0.015	0.015	0	0.015	0	0.029	0.015	0.015	0	0.015	0.029	0	0.015
1	0.4	0.225	0.2	0.175	0.154	0.077	0.103	0.077	0.103	0.051	0.051	0.026	0.103	0	0.026	0.051	0.026	0.103	0.026	0.026	0.026	0.053	0.026	0.053	0.026	0	0.026	0.026	0.026	0	0.026	0.026	0	0.053	0.026	0	0.053	0	0.053	0	0.026	0	0.026	0	0.026	0	0	0.026	0.026
1	0.174	0.217	0.478	0.13	0.022	0.022	0.111	0.022	0.089	0.067	0.044	0.022	0.067	0.089	0.222	0.089	0	0.022	0.111	0	0	0	0.023	0	0	0.023	0	0	0.023	0.023	0.045	0.023	0	0	0.023	0	0.023	0	0.068	0	0.045	0.023	0	0	0	0.023	0.023	0	0
1	0.35	0.275	0.15	0.225	0.154	0.103	0.051	0.051	0.128	0.051	0.026	0.051	0.051	0.077	0	0.026	0.026	0.051	0.077	0.077	0.105	0.026	0.026	0	0.079	0	0	0.026	0.026	0	0	0.026	0.026	0	0.026	0	0.053	0.026	0.026	0.026	0.026	0	0	0	0	0.026	0	0	0
1	0.329	0.145	0.263	0.263	0.093	0.04	0.093	0.107	0.053	0.013	0.04	0.04	0.12	0.053	0.067	0.027	0.053	0.04	0.067	0.093	0.014	0	0.041	0.041	0.014	0.014	0	0.014	0.027	0.027	0.014	0.027	0.027	0.027	0.014	0.041	0.027	0	0.014	0.014	0.014	0	0	0	0.027	0	0.014	0	0
1	1	0	0	0	1	0	0	0	0	0	0	0	0	0	0	0	0	0	0	0	1	0	0	0	0	0	0	0	0	0	0	0	0	0	0	0	0	0	0	0	0	0	0	0	0	0	0	0	0
1	0.175	0.275	0.275	0.275	0.013	0.051	0.076	0.038	0.025	0.076	0.063	0.114	0.114	0.051	0.089	0.025	0.025	0.089	0.051	0.101	0	0	0	0.013	0.013	0	0.013	0.026	0.038	0	0.038	0	0.013	0	0.013	0.013	0	0.026	0	0	0	0.013	0.013	0.051	0.013	0.026	0.026	0	0.013
1	0.271	0.186	0.286	0.257	0.058	0.058	0.116	0.043	0.029	0.072	0.014	0.072	0.087	0.029	0.029	0.13	0.101	0.029	0.116	0.014	0.015	0.015	0.015	0.015	0	0.015	0	0.044	0.015	0.015	0.015	0.074	0.015	0.015	0.015	0	0.015	0	0.015	0	0.029	0.015	0.015	0.015	0	0	0	0.015	0.015
1	0.179	0.464	0.107	0.25	0.037	0.074	0	0.074	0.111	0.185	0.111	0.037	0	0.074	0	0.037	0.037	0.148	0	0.074	0	0.038	0	0	0	0.038	0.038	0	0	0	0	0	0	0.038	0	0.038	0	0.038	0	0.077	0.038	0.077	0.038	0.038	0	0.077	0	0.038	0
1	0.154	0.487	0.179	0.179	0	0.105	0	0.053	0.079	0.211	0.158	0.053	0.053	0.105	0	0.026	0.026	0.079	0.026	0.026	0	0	0	0	0.027	0.027	0.054	0	0	0	0	0	0	0.054	0	0	0	0.054	0	0.027	0.027	0.054	0.081	0.054	0.027	0.108	0	0.027	0.027
1	0.236	0.2	0.345	0.218	0.037	0.056	0.074	0.074	0.056	0.074	0.037	0.037	0.093	0.074	0.111	0.056	0.056	0	0.111	0.056	0.019	0	0	0.019	0.019	0.038	0	0	0.019	0	0.019	0.019	0.019	0	0.057	0	0.019	0	0.038	0	0.019	0.038	0	0.019	0	0.019	0.019	0	0
1	0.4	0.067	0.333	0.2	0.182	0	0.159	0.068	0.045	0	0	0.023	0.136	0.045	0.045	0.091	0.045	0	0.136	0.023	0.047	0	0.07	0.07	0	0	0	0	0.093	0	0.023	0.023	0.023	0	0.047	0	0.023	0	0.023	0	0	0	0	0	0	0	0	0	0
1	0.25	0.375	0.275	0.1	0.051	0.128	0.051	0.026	0.051	0.128	0.103	0.077	0.128	0.103	0.051	0	0	0.026	0.077	0	0	0.053	0	0	0	0.026	0.053	0.026	0.026	0.026	0	0	0	0.026	0	0	0	0	0.053	0	0.026	0.053	0.026	0.026	0.026	0.026	0.053	0	0
1	0.207	0.253	0.333	0.207	0.058	0.047	0.07	0.035	0.058	0.07	0.105	0.023	0.047	0.081	0.081	0.116	0.047	0.047	0.081	0.035	0.012	0.012	0.012	0.024	0.024	0	0.024	0	0	0.024	0.012	0.024	0.012	0	0	0.024	0.012	0.024	0.024	0	0.012	0.024	0.024	0.012	0.024	0.047	0.012	0.024	0.012
1	0.526	0	0.211	0.263	0.278	0	0	0.278	0	0	0	0	0.056	0	0.111	0	0.222	0	0.056	0	0	0	0	0.294	0	0	0	0	0	0	0	0	0.235	0	0.059	0	0	0	0	0	0	0	0	0	0	0	0	0	0
1	0.27	0.149	0.405	0.176	0.096	0.027	0.096	0.055	0.041	0.027	0.041	0.027	0.123	0.041	0.178	0.068	0.014	0.055	0.082	0.027	0.014	0.014	0.042	0.028	0.014	0	0.014	0	0.042	0.014	0.042	0	0.014	0.014	0.028	0	0.014	0	0.014	0.014	0	0.014	0.014	0	0.014	0.014	0.014	0	0
1	0.263	0.263	0.237	0.237	0.063	0.076	0.089	0.038	0.038	0.076	0.051	0.089	0.051	0.051	0.051	0.089	0.114	0.051	0.051	0.025	0.013	0.026	0.026	0	0	0.026	0.038	0.013	0.013	0.038	0.013	0.026	0.026	0.013	0	0	0	0.013	0.013	0.013	0.026	0	0	0.038	0.013	0	0.026	0.013	0.013
1	0.267	0.229	0.352	0.152	0.048	0.058	0.096	0.067	0.087	0.077	0.048	0.019	0.096	0.048	0.154	0.048	0.038	0.048	0.048	0.019	0.019	0.019	0	0.01	0.019	0.029	0	0.01	0	0.019	0.049	0.029	0	0.019	0.039	0.01	0.01	0.01	0.039	0.029	0.019	0.019	0.029	0.01	0.029	0	0.01	0.01	0.01
1	0.257	0.27	0.324	0.149	0.055	0.096	0.068	0.041	0.082	0.055	0.082	0.055	0.11	0.082	0.082	0.041	0.014	0.041	0.082	0.014	0	0.028	0.014	0.014	0.042	0.014	0.028	0.014	0.014	0.028	0	0.014	0	0	0.028	0.014	0.028	0.014	0.014	0.028	0.028	0	0.028	0	0.042	0.028	0.014	0	0
1	0.5	0	0.083	0.417	0.174	0	0.087	0.217	0	0	0	0	0	0	0	0.087	0.348	0	0	0.087	0	0	0	0.136	0	0	0	0	0	0	0	0.091	0.136	0	0	0.091	0	0	0	0	0	0	0	0	0	0	0	0	0
1	0.233	0.311	0.222	0.233	0.056	0.09	0.022	0.056	0.067	0.079	0.124	0.045	0.067	0.067	0.045	0.045	0.045	0.067	0.034	0.09	0	0.034	0	0.023	0.011	0.045	0.034	0	0.011	0.011	0	0	0.011	0.011	0	0.034	0.011	0.034	0.011	0	0.011	0.011	0.023	0.034	0.034	0.023	0.034	0.034	0
1	0.333	0.222	0.222	0.222	0.114	0.114	0.086	0.029	0.086	0.057	0.057	0.029	0.114	0.029	0	0.057	0.029	0.029	0.086	0.086	0.088	0	0.029	0	0.088	0.029	0	0	0	0.029	0	0.029	0	0	0	0.029	0	0.059	0.029	0	0	0.029	0.029	0	0.059	0	0	0	0
1	0.247	0.206	0.227	0.32	0.052	0.052	0.063	0.073	0.031	0.042	0.052	0.083	0.083	0.042	0.031	0.073	0.083	0.073	0.073	0.094	0	0.021	0.021	0	0.011	0.021	0.011	0.011	0.032	0	0.011	0.021	0.011	0.011	0.011	0.042	0.011	0	0.011	0.011	0	0	0.021	0.021	0.032	0.011	0	0.011	0.021
1	0.217	0.217	0.261	0.304	0.136	0.045	0	0.045	0	0.045	0.136	0.045	0.091	0	0	0.136	0	0.091	0.136	0.091	0.048	0.048	0	0.048	0	0.048	0	0	0	0	0	0	0	0	0	0.048	0	0	0	0	0	0	0	0.048	0.095	0	0	0.048	0
1	0.263	0.197	0.158	0.382	0.067	0.027	0.053	0.12	0.053	0.027	0.04	0.08	0.027	0.067	0	0.067	0.107	0.08	0.067	0.12	0	0	0.014	0.054	0	0.014	0	0.014	0.014	0.014	0	0.027	0.041	0.027	0.014	0.041	0.027	0	0.014	0.014	0.014	0	0	0.014	0.014	0	0	0.027	0.014
1	0.214	0.232	0.286	0.268	0.036	0.073	0.036	0.073	0.073	0.073	0.036	0.055	0.073	0.055	0.091	0.055	0.036	0.036	0.109	0.091	0.019	0	0	0.019	0.019	0.037	0.019	0	0.019	0	0	0	0	0	0.056	0.019	0.019	0	0.037	0.019	0.019	0.037	0	0.019	0	0	0.019	0.019	0
1	0.265	0.147	0.265	0.324	0.152	0.03	0.03	0.061	0.061	0	0.061	0	0.061	0	0.091	0.121	0	0.091	0.091	0.152	0.094	0.031	0	0.031	0	0	0.031	0	0	0	0	0.031	0	0	0.031	0.031	0.063	0	0	0	0	0	0	0	0	0	0	0.063	0
1	0.287	0.237	0.263	0.212	0.063	0.051	0.101	0.063	0.063	0.051	0.089	0.038	0.101	0.076	0.013	0.076	0.051	0.063	0.063	0.038	0	0.013	0.026	0.013	0.013	0.026	0.013	0	0.038	0.038	0.013	0.013	0	0.013	0.026	0.026	0.013	0.013	0.038	0	0	0	0.026	0.026	0.038	0.013	0	0.038	0.026
1	0.549	0.171	0.146	0.134	0.407	0.049	0.049	0.037	0.049	0.062	0.037	0.025	0.049	0.049	0.012	0.037	0.049	0.012	0.037	0.037	0.325	0.013	0.037	0.025	0.025	0.013	0.013	0	0.013	0.025	0.013	0	0.013	0.013	0	0.013	0.013	0.013	0.013	0.013	0.013	0.025	0.013	0.013	0.013	0.013	0	0.013	0
1	0.333	0.3	0.3	0.067	0.103	0.069	0.138	0.034	0.172	0.034	0.069	0.034	0.034	0.207	0.069	0	0	0	0.034	0	0.036	0	0.071	0	0	0	0.036	0.036	0	0.107	0.036	0	0	0	0	0	0.071	0.071	0	0.036	0.036	0	0	0	0.036	0.036	0	0	0
1	0.273	0.2	0.309	0.218	0.074	0.056	0.074	0.074	0.056	0.074	0.037	0.037	0.074	0.074	0.093	0.056	0.074	0	0.093	0.056	0.038	0	0.019	0.019	0.019	0.038	0	0	0.019	0.019	0	0.019	0.019	0	0.057	0	0.019	0	0.038	0	0.019	0.038	0	0.019	0	0.019	0.019	0	0
1	0.24	0.307	0.293	0.16	0.081	0.095	0.041	0.027	0.081	0.068	0.095	0.068	0.054	0.108	0.095	0.041	0.027	0.041	0.054	0.027	0.027	0.027	0.014	0.014	0.027	0.027	0.014	0.027	0	0.027	0	0.014	0	0	0.014	0.014	0.041	0.014	0.014	0.014	0.014	0.014	0.041	0	0.014	0.027	0.041	0.014	0.014
1	0.267	0.367	0.2	0.167	0.069	0.034	0.103	0.069	0.138	0.207	0	0	0.069	0.069	0	0.069	0	0.034	0.103	0.034	0	0	0.036	0.036	0	0.036	0	0	0.071	0	0	0.036	0	0	0.036	0.036	0.036	0.036	0.071	0	0.107	0.107	0	0	0	0	0	0	0
1	0.2	0.143	0.429	0.229	0.029	0.058	0.058	0.058	0.029	0.014	0.072	0.029	0.087	0.072	0.188	0.087	0.058	0	0.101	0.058	0	0	0.015	0.015	0.015	0.015	0.029	0	0	0.015	0.044	0	0	0	0.059	0	0.015	0	0.015	0	0	0	0.015	0	0.029	0.015	0.015	0.015	0
1	0.267	0.233	0.267	0.233	0.069	0.103	0.034	0.034	0.103	0	0.034	0.103	0.069	0.034	0.103	0.069	0.034	0.103	0.069	0.034	0	0.036	0.036	0	0.036	0	0	0.071	0	0	0.036	0	0	0.036	0	0	0.036	0.036	0	0.036	0	0	0	0	0.036	0	0	0	0
1	0.203	0.176	0.432	0.189	0.014	0.027	0.082	0.082	0.027	0.014	0.11	0.027	0.137	0.068	0.151	0.068	0.027	0.068	0.082	0.014	0	0.014	0	0	0.014	0	0.014	0	0.042	0.014	0.028	0	0.014	0.042	0.028	0	0	0	0.014	0.014	0	0	0.014	0	0.056	0.028	0.014	0.014	0.014
1	0.375	0.375	0.125	0.125	0.143	0.143	0.143	0	0.143	0.143	0	0.143	0	0.143	0	0	0	0	0	0	0	0.167	0	0	0	0.167	0	0	0	0.167	0	0	0	0	0	0	0.167	0	0	0	0	0	0	0.167	0	0	0	0	0
1	0.417	0.083	0.083	0.417	0.087	0	0.087	0.217	0.087	0	0	0	0	0	0	0.087	0.261	0.087	0	0.087	0	0	0	0.045	0	0	0	0	0	0	0	0.091	0.136	0	0	0.091	0	0	0	0.091	0	0	0	0	0	0	0	0	0
1	0.225	0.263	0.2	0.313	0.038	0.038	0.089	0.063	0.051	0.089	0.025	0.089	0.038	0.051	0.025	0.089	0.101	0.076	0.063	0.076	0	0.013	0.013	0.013	0	0.013	0.013	0.013	0.013	0.038	0.026	0.013	0.038	0	0	0.026	0	0.013	0.013	0.026	0.026	0.013	0	0.038	0	0	0	0.026	0.013
1	0.289	0.186	0.227	0.299	0.094	0.021	0.073	0.104	0.042	0.042	0.042	0.063	0.104	0.052	0.042	0.031	0.052	0.073	0.063	0.104	0.021	0.021	0.042	0.011	0.011	0	0	0.011	0.042	0.021	0.011	0	0.042	0.032	0.021	0.011	0.011	0	0	0.032	0.011	0	0.011	0.021	0.032	0	0	0.011	0
1	0.267	0.333	0.267	0.133	0.071	0	0.143	0.071	0.214	0.071	0	0.071	0	0.143	0.071	0	0	0.071	0.071	0	0	0	0.077	0	0	0	0	0	0	0.154	0	0	0	0.077	0	0	0.077	0	0.077	0.077	0.077	0	0	0	0	0	0	0	0
1	0.367	0.267	0.133	0.233	0.069	0.138	0.034	0.103	0.138	0.069	0.034	0.034	0.034	0	0	0.103	0.138	0.034	0.069	0	0	0.036	0	0	0.071	0.036	0	0.036	0	0	0	0.036	0.036	0	0.071	0	0.036	0.036	0.036	0.036	0.036	0	0.036	0	0	0	0	0.036	0.036
1	0.262	0.18	0.426	0.131	0.033	0.067	0.1	0.05	0.033	0.017	0.117	0.017	0.167	0.083	0.117	0.067	0.033	0.017	0.083	0	0	0	0.017	0.017	0	0	0.068	0	0.034	0.034	0.017	0.017	0	0.017	0.034	0	0	0	0.034	0	0	0	0	0.017	0.068	0	0.034	0.017	0
1	0.216	0.275	0.314	0.196	0.06	0.02	0.04	0.08	0.04	0.1	0.12	0.02	0.04	0.08	0.12	0.08	0.08	0.08	0.04	0	0	0	0.02	0.041	0	0.02	0	0	0	0	0.041	0	0.041	0.02	0.02	0	0.02	0	0.02	0	0.02	0	0.082	0	0.02	0.041	0.041	0.02	0
1	0.417	0.25	0.25	0.083	0.114	0.086	0.2	0	0.143	0.029	0.057	0.029	0.171	0.057	0	0.029	0	0.057	0	0.029	0.029	0.029	0.029	0	0.059	0	0.029	0	0.118	0.059	0	0.029	0	0	0	0	0.029	0	0.118	0	0	0	0.029	0	0.059	0	0	0	0
1	0.35	0.15	0.225	0.275	0.103	0.026	0.077	0.128	0.026	0.026	0.026	0.077	0.077	0.051	0.077	0.026	0.154	0.026	0.051	0.051	0.026	0.026	0	0.026	0	0	0	0.026	0.026	0	0.053	0	0.079	0	0.026	0.026	0	0	0.026	0	0.026	0	0	0	0.026	0	0	0	0.026
1	0.267	0.2	0.367	0.167	0.103	0.034	0.069	0.069	0.034	0.069	0.103	0	0.069	0.069	0.172	0.034	0.069	0	0.034	0.069	0	0.036	0.036	0.036	0	0.036	0	0	0.036	0	0.036	0	0.036	0	0	0.036	0.036	0	0	0	0	0	0.071	0	0	0.071	0.036	0	0
1	0.2	0.129	0.443	0.229	0.072	0.043	0.087	0	0.014	0.014	0.072	0.029	0.087	0.072	0.145	0.145	0.029	0	0.13	0.058	0.015	0	0.059	0	0	0.015	0.029	0	0.015	0.015	0.044	0.015	0	0	0	0	0.015	0	0	0	0.015	0	0	0	0.015	0.029	0.015	0.015	0
1	0.214	0.357	0.286	0.143	0	0.154	0.077	0	0.231	0.077	0	0.077	0	0	0.154	0.077	0	0.077	0.077	0	0	0	0	0	0.083	0	0	0.083	0	0	0	0.083	0	0	0	0	0	0.167	0.083	0	0.083	0	0	0	0	0	0	0	0
1	0.4	0.15	0.35	0.1	0.179	0.077	0.103	0.051	0.051	0	0.051	0.026	0.154	0.051	0.128	0.026	0.026	0.026	0.051	0	0.026	0.053	0.079	0.026	0.053	0	0.026	0	0.026	0	0.053	0.026	0.026	0.026	0	0	0.053	0	0	0	0	0	0	0	0.053	0	0	0	0
1	0.298	0.238	0.25	0.214	0.096	0.024	0.133	0.048	0.048	0.084	0.012	0.096	0.096	0.072	0.048	0.036	0.06	0.06	0.048	0.036	0.012	0.024	0.049	0.012	0	0.012	0	0.012	0.049	0.037	0.024	0.024	0.012	0.012	0.012	0.012	0.024	0	0.012	0.012	0.037	0	0.012	0.037	0.012	0	0	0	0.037
1	0.15	0.15	0.35	0.35	0	0	0.051	0.077	0.026	0.026	0.026	0.077	0.026	0.103	0.154	0.077	0.103	0.026	0.128	0.103	0	0	0	0	0	0	0	0	0	0.053	0	0	0	0	0.026	0.053	0	0	0	0.026	0	0	0	0.026	0	0.026	0	0	0.026
1	0.267	0.167	0.333	0.233	0.034	0.034	0.103	0.069	0	0.069	0.069	0.034	0.138	0.034	0.103	0.069	0.103	0	0.069	0.069	0	0	0.036	0	0	0.036	0	0	0.107	0	0	0	0	0	0	0.071	0	0	0	0	0	0	0.036	0.036	0	0.036	0	0.036	0
1	0.15	0.125	0.425	0.3	0.077	0	0.077	0	0.051	0	0.077	0	0.026	0.077	0.077	0.256	0	0.026	0.205	0.051	0.026	0	0.053	0	0	0	0	0	0	0	0.079	0	0	0	0	0	0.053	0	0	0	0	0	0	0	0.026	0	0	0.053	0
1	0.3	0.4	0.2	0.1	0.128	0.103	0.051	0.026	0.103	0.179	0.103	0.026	0.077	0.077	0.026	0.026	0	0.051	0	0.026	0	0.079	0.053	0	0	0.053	0.053	0	0.053	0	0	0	0	0	0	0.026	0.079	0	0	0.026	0.026	0.105	0.026	0.026	0.026	0.053	0.026	0	0
1	0.114	0.171	0.314	0.4	0	0	0.088	0.029	0	0.059	0.088	0.029	0.029	0.059	0.029	0.206	0.059	0.059	0.118	0.147	0	0	0	0	0	0	0	0	0	0.03	0	0.061	0	0	0	0.03	0	0	0	0	0	0	0.061	0	0	0.03	0	0.061	0.03
1	0.267	0.25	0.217	0.267	0.068	0.102	0.051	0.051	0.068	0.068	0.051	0.068	0.068	0.051	0.051	0.051	0.051	0.034	0.068	0.102	0.034	0.017	0.017	0	0.017	0.034	0.017	0.034	0	0	0.034	0.017	0	0	0.034	0.017	0.017	0.034	0.017	0	0.034	0	0.034	0	0.052	0	0	0	0.017
1	0.22	0.38	0.16	0.24	0.061	0.082	0.02	0.041	0.041	0.184	0.061	0.102	0.02	0.061	0.041	0.041	0.102	0.061	0.02	0.061	0	0.042	0.021	0	0	0.042	0.021	0.021	0	0.021	0	0	0.021	0.021	0	0	0.021	0.021	0	0	0.021	0.083	0.042	0.042	0	0	0.021	0.042	0.042
1	0.217	0.239	0.326	0.217	0	0.022	0.089	0.111	0.067	0	0.111	0.067	0.089	0.111	0.067	0.044	0.067	0.089	0.067	0	0	0	0	0	0.023	0	0	0	0	0.045	0.045	0	0	0.068	0.045	0	0	0	0.023	0.045	0	0	0	0	0.045	0	0.023	0.023	0.045
1	0.417	0.083	0.083	0.417	0.087	0.087	0.087	0.13	0	0	0	0.087	0	0	0	0.087	0.348	0	0	0.087	0	0	0	0.045	0	0	0	0.091	0	0	0	0.091	0.045	0	0	0.091	0	0	0	0	0	0	0	0	0	0	0	0	0.091
1	0.067	0.333	0.333	0.267	0	0	0.034	0.034	0	0.103	0.172	0.069	0.034	0.138	0.069	0.103	0.034	0.103	0.069	0.034	0	0	0	0	0	0	0	0	0	0	0	0.036	0	0.036	0	0	0	0	0	0	0	0	0.071	0.036	0	0.071	0.071	0.036	0
1	0.267	0.133	0.233	0.367	0	0.034	0	0.207	0.034	0	0.069	0.034	0.103	0	0	0.138	0.103	0.103	0.172	0	0	0	0	0	0.036	0	0	0	0	0	0	0	0.107	0.036	0.071	0	0	0	0	0.036	0	0	0	0	0	0	0	0.071	0
1	0.275	0.425	0.25	0.05	0.026	0.154	0.103	0	0.128	0.128	0.103	0.051	0.077	0.128	0.051	0	0.026	0.026	0	0	0	0.026	0	0	0.026	0.053	0.053	0.026	0.053	0.026	0.026	0	0	0	0	0	0.026	0.053	0.053	0	0.026	0.026	0.026	0.026	0	0.079	0.026	0	0.026
1	0.146	0.439	0.22	0.195	0	0.025	0.05	0.075	0.075	0.175	0.125	0.075	0.05	0.125	0.025	0.025	0.025	0.1	0.025	0.025	0	0	0	0	0	0	0.026	0	0.026	0.026	0	0	0	0.051	0	0	0	0	0.051	0.026	0.026	0.077	0.051	0.026	0.026	0.077	0	0.026	0.026
1	0.338	0.221	0.265	0.176	0.149	0.03	0.075	0.09	0.06	0.104	0.03	0.03	0.09	0.06	0.06	0.045	0.045	0.03	0.09	0.015	0.045	0.015	0.045	0.045	0	0.03	0	0	0.03	0.015	0	0.03	0.03	0.015	0.03	0.015	0.045	0	0.015	0	0.03	0.03	0.015	0.03	0.015	0.015	0	0	0
1	0.345	0.31	0.276	0.069	0.179	0.071	0.071	0.036	0.071	0.107	0.107	0	0.071	0.107	0.071	0.036	0.036	0.036	0	0	0.111	0.074	0	0	0	0.037	0.037	0	0.037	0	0.037	0	0.037	0	0	0	0.037	0	0.037	0	0.037	0.074	0	0	0.037	0.074	0	0	0
1	0.267	0.133	0.267	0.333	0.034	0.069	0.034	0.103	0.034	0	0.069	0.034	0.103	0.034	0.034	0.103	0.103	0.034	0.138	0.069	0	0	0	0.036	0.036	0	0	0.036	0	0	0	0.036	0.036	0	0.071	0	0	0.036	0	0	0	0	0	0	0.036	0	0	0.036	0
1	0.225	0.4	0.2	0.175	0.051	0.077	0.051	0.051	0.128	0.128	0.026	0.103	0.051	0.128	0.026	0	0	0.077	0.077	0.026	0	0.026	0.026	0	0	0.053	0	0.026	0.026	0.026	0	0	0	0.026	0.026	0	0.053	0.026	0	0.053	0.026	0.026	0	0.053	0	0.026	0	0	0
1	0.265	0.412	0.059	0.265	0.061	0.121	0	0.091	0.121	0.182	0	0.121	0	0.03	0	0	0.061	0.091	0.061	0.061	0.031	0	0	0.031	0.031	0.063	0	0.031	0	0	0	0	0	0.031	0	0.063	0.031	0.063	0	0.031	0.094	0.063	0	0.031	0	0	0	0	0.031
1	0.243	0.324	0.324	0.108	0.111	0.056	0.056	0.028	0.056	0.139	0.111	0.028	0.028	0.111	0.139	0.028	0.028	0.028	0.028	0.028	0.029	0	0.057	0.029	0	0.057	0	0	0	0.029	0.029	0	0.029	0	0	0	0.029	0.029	0	0	0	0.057	0.057	0.029	0.029	0.029	0.057	0	0
1	0.129	0.129	0.452	0.29	0.1	0	0	0.033	0	0	0.1	0.033	0.033	0.067	0.233	0.1	0	0.067	0.133	0.1	0.069	0	0	0.034	0	0	0	0	0	0	0	0	0	0	0.034	0	0	0	0	0	0	0	0	0	0	0	0.034	0.034	0
1	0.231	0.359	0.179	0.231	0.053	0.132	0	0.053	0.053	0.105	0.053	0.132	0.079	0.053	0.053	0	0.053	0.053	0.079	0.053	0.027	0.027	0	0	0.027	0.027	0	0.081	0	0	0	0	0	0	0.027	0.027	0	0	0	0.054	0.027	0	0.027	0.027	0.054	0	0	0	0.027
1	0.345	0.31	0.103	0.241	0.143	0.036	0.036	0.143	0.143	0.143	0.036	0	0.036	0.036	0	0	0.036	0.071	0.036	0.107	0.074	0	0.037	0.037	0	0.037	0	0	0	0	0	0	0.037	0.037	0.037	0.037	0.037	0	0	0.111	0.074	0.074	0	0	0	0.037	0	0	0
1	0.2	0.133	0.367	0.3	0.034	0	0.103	0.034	0.034	0	0.069	0.034	0.069	0.069	0.103	0.138	0.069	0.069	0.069	0.103	0	0	0	0	0	0	0	0	0.071	0.036	0	0	0.036	0	0	0	0.036	0	0	0	0	0	0	0	0	0.036	0	0.036	0
1	0.233	0.164	0.37	0.233	0.028	0.028	0.097	0.083	0	0	0.125	0.042	0.167	0.028	0.069	0.097	0.042	0.111	0.069	0.014	0	0.014	0	0.014	0	0	0.028	0	0.056	0	0.028	0.014	0	0.042	0.042	0	0	0	0	0	0	0	0	0	0.056	0.014	0	0.056	0.014
1	0.3	0.233	0.3	0.167	0.103	0.069	0.103	0.034	0.069	0	0.069	0.103	0.069	0.138	0.034	0.034	0.034	0.034	0.103	0	0.036	0	0.071	0	0	0	0.036	0.036	0	0.036	0.036	0.036	0	0.036	0	0	0.036	0.036	0	0	0	0	0	0	0	0.071	0	0	0.036
1	0.275	0.25	0.275	0.2	0.026	0.077	0.077	0.103	0.128	0	0.051	0.077	0.077	0.077	0.077	0.026	0.051	0.077	0.077	0	0	0	0	0.026	0.053	0	0	0.026	0	0.026	0.053	0	0	0.053	0.053	0	0.026	0.026	0.026	0.053	0	0	0	0	0.026	0	0.026	0	0.053
1	0.314	0.186	0.286	0.214	0.116	0.029	0.116	0.058	0.014	0.101	0.043	0.029	0.13	0	0.072	0.087	0.058	0.058	0.058	0.029	0.029	0.015	0.044	0.029	0	0.029	0	0	0.059	0	0.029	0.029	0	0.029	0.029	0	0.015	0	0	0	0.015	0.044	0.029	0.015	0.015	0	0.015	0.015	0.015
1	0.325	0.15	0.325	0.2	0.103	0.077	0.077	0.051	0.128	0	0	0.026	0.077	0.051	0.154	0.051	0.026	0.026	0.103	0.051	0.053	0	0.026	0.026	0.079	0	0	0	0	0	0.079	0	0	0	0.026	0.026	0.053	0.026	0.026	0	0	0	0	0	0	0	0	0	0
1	0.283	0.267	0.267	0.183	0.136	0.051	0.068	0.034	0.034	0.136	0.034	0.068	0.051	0.034	0.136	0.034	0.051	0.051	0.034	0.051	0.052	0.017	0.034	0.034	0	0.034	0	0.017	0.017	0	0.034	0.017	0.034	0	0	0	0	0.017	0.017	0	0	0.086	0.017	0.034	0.017	0	0.017	0	0
1	0.15	0.1	0.525	0.225	0.026	0.051	0.051	0.026	0.026	0	0.077	0	0.051	0	0.282	0.179	0.051	0.051	0.128	0	0	0.026	0	0	0	0	0.053	0	0	0	0	0.053	0.026	0	0	0	0	0	0.026	0	0	0	0	0	0	0	0.079	0	0
1	0.25	0.265	0.279	0.206	0.075	0.075	0.06	0.045	0.075	0.015	0.09	0.075	0.075	0.09	0.06	0.06	0.03	0.075	0.075	0.03	0.015	0.045	0.015	0	0.061	0	0	0	0.015	0.03	0	0.015	0	0.03	0.015	0	0.03	0	0.015	0.03	0	0	0	0.015	0.03	0.03	0.03	0	0.015
1	0.182	0.455	0.182	0.182	0.048	0.048	0.048	0	0	0.238	0.095	0.143	0.048	0.143	0	0	0.095	0.048	0.048	0	0	0	0	0	0	0.05	0	0	0	0.05	0	0	0	0	0	0	0	0	0	0	0	0.05	0.1	0.1	0.05	0.05	0	0	0.1
1	0.313	0.125	0.375	0.188	0.065	0.032	0.161	0.065	0.032	0	0.065	0	0.129	0.097	0.065	0.097	0.097	0	0.097	0	0	0	0.067	0	0.033	0	0	0	0.033	0.067	0.033	0.033	0.067	0	0	0	0	0	0.033	0	0	0	0	0	0.067	0	0	0	0
1	0.175	0.075	0.6	0.15	0	0.051	0.077	0.051	0.026	0	0.051	0	0.077	0.026	0.41	0.103	0.077	0	0.051	0	0	0	0	0	0.026	0	0.026	0	0	0	0.079	0	0.026	0	0	0	0	0.026	0	0	0	0	0	0	0	0	0.053	0	0
1	0.256	0.128	0.154	0.462	0.053	0.026	0	0.184	0.053	0	0.026	0.053	0	0	0	0.158	0.158	0.105	0.132	0.053	0.027	0	0	0.027	0	0	0	0.027	0	0	0	0	0.081	0.027	0.054	0.027	0.027	0.027	0	0	0	0	0	0	0	0	0	0.027	0.027
1	0.227	0.281	0.27	0.222	0.06	0.049	0.065	0.054	0.071	0.076	0.076	0.054	0.071	0.082	0.071	0.049	0.022	0.076	0.06	0.065	0.016	0.011	0.027	0.005	0.022	0.016	0.005	0.005	0.022	0.027	0.011	0.005	0.011	0.005	0.016	0.022	0.022	0.016	0.011	0.022	0.016	0.011	0.022	0.022	0.022	0.016	0.033	0.005	0
1	0.26	0.28	0.18	0.28	0.061	0.061	0.041	0.082	0.061	0.082	0.041	0.102	0.082	0.041	0.041	0.02	0.061	0.082	0.061	0.082	0	0	0	0.063	0	0.042	0	0.021	0.042	0	0	0	0.021	0.021	0	0.042	0.021	0	0	0.021	0.042	0	0	0.042	0.021	0	0.021	0	0
1	0.211	0.31	0.268	0.211	0.014	0.071	0.043	0.071	0.086	0.071	0.1	0.057	0.1	0.057	0.071	0.043	0.014	0.114	0.043	0.043	0	0	0	0.014	0	0	0.043	0.029	0.014	0.014	0.014	0	0	0.043	0.029	0	0.014	0.014	0.029	0.029	0.014	0.014	0.014	0.029	0.043	0.014	0.029	0.014	0
1	0.325	0.25	0.275	0.15	0.051	0.154	0.077	0.051	0.103	0.026	0.077	0.026	0.077	0.051	0.103	0.051	0.077	0.026	0.026	0.026	0	0.026	0	0.026	0.053	0	0.079	0.026	0.053	0	0.026	0	0.026	0	0	0.026	0.026	0.026	0.053	0	0.026	0	0	0	0	0.026	0.053	0	0.026
1	0.231	0.256	0.333	0.179	0.026	0.053	0.105	0.053	0	0.105	0.105	0.053	0.132	0.079	0.079	0.053	0.053	0.026	0.053	0.026	0	0	0.027	0	0	0	0.027	0.027	0.081	0.027	0	0	0	0.027	0.027	0	0	0	0	0	0	0.027	0.081	0	0.027	0	0.081	0	0
1	0.313	0.229	0.253	0.205	0.134	0.049	0.073	0.049	0.061	0.073	0.061	0.037	0.061	0.061	0.061	0.073	0.061	0.049	0.049	0.049	0.037	0.012	0.049	0.037	0.025	0.012	0.012	0	0.012	0.025	0.025	0.012	0.012	0.012	0	0.025	0.012	0.012	0.012	0.012	0.012	0.025	0.025	0.012	0.025	0.025	0	0.012	0
1	0.233	0.233	0.4	0.133	0.069	0	0.138	0.034	0.034	0.069	0.034	0.069	0.103	0.172	0.103	0.034	0.034	0	0.103	0	0	0	0.036	0.036	0	0	0	0	0	0.071	0.036	0.036	0	0	0.036	0	0.036	0	0	0	0	0.036	0	0.036	0.036	0	0	0	0.036
1	0.272	0.309	0.259	0.16	0.063	0.075	0.1	0.037	0.087	0.075	0.063	0.075	0.087	0.075	0.05	0.05	0.037	0.075	0.05	0	0	0.025	0.025	0.013	0	0.025	0.025	0.025	0.025	0.038	0.025	0.013	0.013	0	0.025	0	0.013	0.025	0.038	0.013	0.051	0	0	0.013	0.025	0.013	0.025	0	0
1	0.226	0.339	0.258	0.177	0.066	0.098	0.066	0	0.066	0.082	0.098	0.082	0.033	0.115	0.066	0.049	0.066	0.049	0.033	0.033	0	0.05	0.017	0	0.017	0.017	0.033	0.017	0.017	0.017	0.017	0.017	0	0	0	0	0.05	0.017	0	0	0.017	0.017	0.033	0.017	0.017	0.017	0.033	0.033	0.05
1	0.125	0.125	0.469	0.281	0.032	0	0.032	0.063	0.032	0.016	0.032	0.048	0.048	0.032	0.27	0.127	0.016	0.063	0.143	0.048	0	0	0	0.032	0	0	0	0	0	0	0	0.032	0	0.048	0.016	0	0.032	0	0	0	0	0	0	0.016	0.016	0	0	0.016	0.016
1	0.327	0.2	0.309	0.164	0.074	0	0.167	0.093	0.074	0.056	0.019	0.037	0.167	0.037	0.093	0.019	0.019	0.093	0.037	0.019	0	0	0.038	0.038	0	0	0	0	0.019	0.038	0.094	0.019	0	0.038	0.038	0.019	0.038	0	0	0.038	0.038	0.019	0	0	0.019	0	0	0	0
1	0.2	0.26	0.26	0.28	0.041	0.02	0.061	0.082	0.041	0.061	0.122	0.041	0.061	0.082	0.041	0.082	0.041	0.102	0.041	0.082	0	0	0.021	0.021	0	0	0	0.021	0.021	0.021	0	0.021	0	0.042	0.042	0	0.021	0	0	0.021	0	0	0.042	0.021	0.021	0.021	0.021	0.063	0.021
1	0.361	0.25	0.167	0.222	0.171	0.114	0.057	0	0.114	0.057	0.029	0.057	0.057	0.057	0	0.057	0.029	0.029	0.086	0.086	0.088	0	0.059	0	0.088	0.029	0	0	0	0.029	0	0.029	0	0	0	0	0.059	0.059	0	0	0	0.029	0.029	0	0	0.029	0	0	0
1	0.175	0.375	0.163	0.287	0.013	0.076	0.038	0.051	0.139	0.127	0.038	0.063	0.013	0.038	0.038	0.076	0.013	0.139	0.051	0.089	0	0	0	0.013	0.026	0.013	0.013	0.013	0	0	0.013	0.026	0.013	0.013	0	0.026	0	0.077	0.026	0.038	0.038	0.038	0.026	0.026	0	0.026	0	0.013	0
1	0.222	0.167	0.333	0.278	0.057	0.057	0.057	0.057	0.029	0.057	0.057	0.029	0.086	0.029	0.143	0.057	0.057	0.029	0.086	0.114	0.029	0	0.029	0	0	0.029	0.029	0	0	0.029	0.029	0	0	0	0.029	0.029	0	0.029	0	0	0.029	0	0	0.029	0	0	0.029	0.029	0.029
1	0.169	0.169	0.36	0.303	0.034	0.011	0.068	0.057	0.023	0.034	0.057	0.045	0.08	0.091	0.114	0.08	0.034	0.034	0.114	0.125	0	0.011	0.023	0	0	0.011	0	0	0.023	0.034	0.011	0	0.011	0.023	0.011	0.011	0	0	0.011	0.011	0.011	0.011	0	0	0.023	0	0	0.034	0.011
1	0.333	0.111	0.431	0.125	0.085	0.056	0.183	0.014	0.042	0.028	0.028	0.014	0.155	0.028	0.169	0.07	0.056	0	0.042	0.028	0	0.014	0.071	0	0.014	0.029	0.014	0	0.071	0	0.057	0.043	0	0	0.014	0	0.014	0	0.029	0	0.029	0	0	0	0	0	0.029	0	0.014
1	0.34	0.2	0.14	0.32	0.082	0.082	0.061	0.102	0.102	0.061	0.02	0.02	0.061	0.02	0	0.061	0.102	0.041	0.041	0.143	0	0.042	0.021	0.021	0.042	0.021	0	0.021	0	0.021	0	0.042	0.042	0	0.021	0.042	0.042	0	0	0.042	0.021	0.021	0.021	0	0	0	0	0.021	0
1	0.204	0.247	0.204	0.344	0.043	0.043	0.087	0.033	0.022	0.065	0.043	0.12	0.054	0.011	0.065	0.076	0.076	0.13	0.011	0.12	0	0	0.022	0.022	0	0.011	0.011	0.022	0.022	0.011	0.022	0.033	0.022	0	0	0.011	0	0.011	0.011	0	0.011	0	0.011	0.044	0.022	0	0.011	0.011	0.011
1	0.194	0.226	0.387	0.194	0.033	0.067	0.067	0.033	0.067	0.033	0.1	0.033	0.067	0.1	0.1	0.1	0.033	0.033	0.133	0	0	0	0	0.034	0.034	0	0	0.034	0	0.034	0	0.034	0	0	0.034	0	0	0.034	0.034	0	0	0	0.034	0	0	0	0.103	0	0
1	0.15	0.15	0.2	0.5	0.026	0.026	0	0.077	0	0.026	0.026	0.103	0.051	0.026	0.077	0.051	0.077	0.077	0.103	0.256	0	0	0	0	0	0	0	0.026	0	0	0	0	0.026	0.026	0	0.026	0	0	0	0	0	0	0	0.026	0	0	0.026	0	0
1	0.254	0.183	0.296	0.268	0.086	0.029	0.057	0.086	0.071	0.029	0.057	0.029	0.086	0.057	0.043	0.1	0.014	0.057	0.143	0.057	0.029	0.014	0.029	0.014	0	0.029	0	0	0.014	0.014	0	0.029	0.014	0.014	0.043	0.014	0.014	0	0.014	0.043	0.014	0	0	0.014	0.029	0.029	0	0	0
1	0.183	0.25	0.233	0.333	0.017	0.034	0.068	0.068	0.085	0.034	0.051	0.085	0.034	0.068	0.085	0.034	0.051	0.102	0.034	0.153	0	0	0	0.017	0.017	0	0.017	0	0.017	0.034	0.017	0	0	0.034	0.017	0.017	0	0.034	0.017	0.034	0.017	0	0	0.017	0	0	0.017	0.034	0.017
1	0.228	0.14	0.351	0.281	0	0.036	0.071	0.107	0.054	0.018	0.071	0	0.089	0.089	0.089	0.089	0.089	0	0.107	0.089	0	0	0	0	0	0	0.036	0	0.018	0.018	0.036	0	0.018	0	0.055	0.036	0	0	0.018	0.018	0.018	0	0	0	0.018	0.036	0	0.018	0
1	0.243	0.324	0.324	0.108	0.111	0.056	0.056	0.028	0.056	0.194	0.056	0	0.028	0.056	0.194	0.056	0.028	0.028	0.028	0.028	0.029	0.029	0.029	0.029	0	0.057	0	0	0	0.029	0.029	0	0.029	0	0	0	0.029	0.029	0	0	0	0.143	0.029	0	0.029	0	0.029	0	0
1	0.098	0.118	0.412	0.373	0.02	0	0.02	0.06	0	0	0.02	0.1	0.04	0.06	0.2	0.1	0.04	0.06	0.18	0.1	0	0	0	0.02	0	0	0	0	0	0	0	0	0	0.02	0.041	0	0	0	0	0	0	0	0	0	0	0	0.02	0	0.02
1	0.28	0.2	0.34	0.18	0.082	0.041	0.102	0.061	0.02	0.041	0.061	0.061	0.143	0.041	0.102	0.061	0.041	0.061	0.082	0	0.021	0	0.042	0.021	0	0	0.042	0	0.042	0	0.042	0.021	0.021	0	0.042	0	0	0	0.021	0	0	0	0	0.021	0.021	0	0.042	0	0.021
1	0.231	0.359	0.179	0.231	0.105	0.079	0.026	0.026	0.026	0.105	0.079	0.158	0.053	0.053	0.053	0.026	0.053	0.105	0.026	0.026	0.027	0.081	0	0	0.027	0	0.027	0.027	0	0	0.027	0	0	0.027	0	0	0.027	0	0	0	0	0.027	0	0.081	0	0.027	0.027	0.027	0.027
1	0.472	0.278	0.194	0.056	0.143	0.2	0.114	0	0.229	0.029	0.029	0	0.086	0.029	0.057	0.029	0	0.029	0	0.029	0.029	0.059	0.029	0	0.176	0.029	0	0	0.059	0.029	0.029	0	0	0	0	0	0.029	0.118	0.088	0	0.029	0	0	0	0	0	0	0.029	0
1	0.188	0.35	0.175	0.287	0.038	0.076	0.038	0.038	0.101	0.101	0.051	0.089	0.025	0.025	0.051	0.076	0.025	0.152	0.038	0.076	0.026	0	0.013	0	0.026	0.013	0.026	0	0.013	0	0.013	0.013	0	0.013	0	0.026	0.013	0.051	0.013	0.026	0.038	0.026	0.013	0.026	0.013	0.013	0.013	0.013	0.013
1	0.314	0.286	0.171	0.229	0.059	0.118	0.088	0.029	0.147	0	0	0.147	0.029	0.088	0.059	0	0.059	0.088	0.029	0.059	0	0.03	0.03	0	0.061	0	0	0.061	0	0.061	0.03	0	0	0	0	0.03	0.03	0.03	0.061	0	0	0	0	0	0	0	0	0	0.03
1	0.206	0.279	0.324	0.191	0.03	0.075	0.075	0.03	0.045	0.075	0.06	0.09	0.03	0.104	0.119	0.075	0.104	0.03	0.06	0	0	0.03	0	0	0.03	0.03	0	0.015	0	0.045	0	0.03	0.015	0.015	0	0	0	0.015	0.03	0	0.015	0.015	0	0.03	0.015	0	0	0.045	0.061
1	0.262	0.328	0.262	0.148	0.083	0.1	0.05	0.033	0.083	0.083	0.083	0.067	0.033	0.1	0.1	0.033	0.067	0.05	0.033	0	0.017	0.051	0.017	0	0.034	0.017	0.034	0	0	0	0.034	0.017	0	0.017	0.017	0	0.051	0.017	0	0.017	0.034	0.017	0.017	0.017	0	0.034	0.034	0.017	0.051
1	0.278	0.278	0.361	0.083	0.114	0.086	0.057	0.029	0	0.114	0.143	0	0.114	0.057	0.143	0.057	0.029	0.029	0.029	0	0.029	0.059	0.029	0	0	0.029	0.059	0	0.029	0	0.029	0	0	0	0.029	0	0	0	0	0	0	0.029	0.088	0	0.059	0.029	0.059	0	0
1	0.289	0.132	0.421	0.158	0.027	0.054	0.162	0.054	0.081	0.027	0.027	0	0.135	0.054	0.135	0.081	0.027	0	0.108	0.027	0	0	0.028	0	0.028	0.028	0	0	0.083	0	0.056	0.028	0	0	0.056	0	0	0.028	0.056	0	0.028	0	0	0	0.028	0	0	0	0
1	0.214	0.271	0.271	0.243	0.058	0.043	0.058	0.058	0.043	0.072	0.043	0.101	0.058	0.072	0.101	0.043	0.058	0.087	0.058	0.043	0.015	0	0.044	0	0.015	0.015	0	0.015	0.015	0.015	0.015	0.015	0	0.029	0	0.029	0.015	0.015	0	0.015	0	0.029	0.015	0.015	0	0.015	0.029	0	0.015
1	0.103	0.179	0.538	0.179	0.026	0	0.079	0	0	0.053	0.132	0	0.053	0.053	0.263	0.158	0.026	0.053	0.079	0.026	0	0	0.027	0	0	0	0	0	0	0	0.054	0.027	0	0	0	0	0	0	0	0	0	0	0.054	0	0	0	0.081	0.054	0
1	0.297	0.203	0.324	0.176	0.096	0.082	0.082	0.041	0.055	0.041	0.082	0.027	0.11	0.041	0.096	0.068	0.041	0.041	0.055	0.041	0.028	0.028	0.028	0.014	0.042	0	0.042	0	0.028	0	0.028	0.014	0.014	0	0.028	0	0.014	0.014	0	0.028	0	0	0.028	0.014	0.014	0.014	0.014	0.042	0
1	0.4	0.225	0.275	0.1	0.154	0.103	0.077	0.051	0.077	0.051	0.051	0.051	0.154	0.026	0.103	0	0.026	0.026	0.051	0	0.053	0.026	0.053	0.026	0.026	0.026	0.026	0.026	0.026	0.026	0.026	0	0.026	0.026	0	0	0	0.053	0	0	0.026	0	0	0.026	0.026	0	0.026	0	0
1	0.382	0.147	0.353	0.118	0.182	0.03	0.121	0.061	0.061	0	0.061	0	0.121	0.121	0.061	0.061	0	0	0.121	0	0.063	0.031	0.031	0.063	0.031	0	0	0	0.063	0.031	0.031	0	0	0	0.063	0	0	0	0.063	0	0	0	0	0	0.031	0	0	0.031	0
1	0.156	0.031	0.531	0.281	0	0.032	0.065	0.065	0	0	0	0.032	0.097	0	0.29	0.161	0.065	0	0.161	0.032	0	0	0	0	0	0	0	0.033	0.033	0	0.033	0	0	0	0.033	0	0	0	0	0	0	0	0	0	0	0	0	0	0
1	0.268	0.183	0.31	0.239	0.043	0.071	0.1	0.057	0.014	0.029	0.071	0.071	0.129	0.043	0.071	0.057	0.086	0.043	0.071	0.043	0	0.014	0.014	0.014	0	0.029	0.029	0.014	0.029	0.014	0.043	0.014	0.014	0.014	0.014	0.014	0	0	0.014	0	0.014	0	0	0.014	0.029	0	0.014	0.029	0.043
1	0.214	0.184	0.347	0.255	0.031	0.062	0.062	0.062	0.031	0.01	0.093	0.052	0.103	0.062	0.093	0.082	0.052	0.052	0.103	0.052	0	0	0.01	0.021	0	0.01	0.031	0.021	0	0.01	0.031	0.021	0.031	0	0.021	0.01	0	0.021	0.01	0	0.01	0	0	0	0.031	0.021	0.021	0.021	0.01
1	0.263	0.368	0.237	0.132	0.027	0.135	0.054	0.054	0.081	0.135	0.081	0.081	0.108	0.081	0.054	0	0.027	0.027	0.054	0	0	0.028	0	0	0	0.028	0.056	0.056	0.028	0.028	0	0	0	0.028	0	0	0	0.028	0.056	0	0.028	0.056	0.028	0.028	0.028	0	0.056	0	0.028
1	0.333	0.271	0.167	0.229	0.106	0.064	0.085	0.085	0.085	0.085	0.043	0.064	0.064	0.043	0.021	0.021	0.085	0.064	0.021	0.064	0	0.022	0.022	0.065	0.022	0.022	0	0.022	0.043	0	0.022	0	0.043	0	0	0.043	0.043	0.043	0	0	0.022	0	0.043	0.022	0.022	0.022	0	0	0.022
1	0.5	0.25	0	0.25	0.286	0.143	0	0.143	0	0	0	0.143	0	0	0	0	0.143	0.143	0	0	0	0.167	0	0.167	0	0	0	0.167	0	0	0	0	0.167	0	0	0	0	0	0	0	0	0	0	0	0	0	0	0	0
1	0.176	0.176	0.559	0.088	0	0	0.152	0.03	0	0.03	0.121	0.03	0.091	0.152	0.303	0.03	0.061	0	0	0	0	0	0	0	0	0	0	0	0	0.031	0.125	0	0.031	0	0	0	0	0	0	0	0	0	0.031	0	0.031	0.063	0.031	0	0
1	0.161	0.333	0.31	0.195	0.023	0.058	0.047	0.035	0.047	0.07	0.151	0.07	0.047	0.116	0.058	0.081	0.047	0.081	0.058	0.012	0	0.012	0	0.012	0	0.012	0.024	0.024	0	0.024	0.012	0	0.012	0.012	0	0.012	0	0.024	0.012	0.012	0.024	0.012	0.024	0.012	0.035	0.071	0.012	0.035	0.012
1	0.132	0.263	0.211	0.395	0.027	0.027	0.027	0.054	0.027	0.108	0	0.108	0.054	0.081	0.027	0.054	0.027	0.054	0.135	0.189	0	0	0	0.028	0	0	0	0.028	0	0	0	0.028	0	0	0	0.056	0	0	0.028	0	0	0.028	0	0.056	0	0	0	0	0
1	0.486	0.229	0.2	0.086	0.176	0.147	0.118	0.029	0.176	0.029	0.029	0	0.088	0.029	0.059	0.029	0.029	0.029	0	0.029	0.03	0.061	0.061	0	0.121	0.03	0	0	0.061	0.03	0.03	0	0.03	0	0	0	0.03	0.061	0.061	0.03	0.03	0	0	0	0	0	0	0.03	0
1	0.162	0.297	0.27	0.27	0.028	0.028	0.028	0.056	0	0.083	0.167	0.056	0.111	0.083	0.028	0.056	0	0.111	0.056	0.111	0	0	0.029	0	0	0	0.029	0	0	0.029	0	0	0	0.057	0	0	0	0	0	0	0	0.029	0.057	0	0.086	0.029	0.029	0.029	0
1	0.2	0.2	0.167	0.433	0.068	0.051	0.017	0.068	0.051	0.034	0.017	0.102	0.034	0.034	0.017	0.085	0.034	0.085	0.119	0.186	0.034	0	0	0.034	0.034	0	0	0.017	0	0	0	0.017	0.017	0.017	0.034	0	0	0.017	0.017	0.017	0	0	0	0.034	0	0	0	0.017	0
1	0.45	0.125	0.25	0.175	0.231	0.026	0.154	0.051	0.051	0.026	0.026	0	0.077	0.077	0	0.103	0.103	0	0.077	0	0.105	0	0.105	0.026	0	0	0	0	0.053	0.026	0	0.079	0.053	0	0	0	0	0	0.053	0	0	0	0.026	0	0.026	0	0	0	0
1	0.233	0.3	0.3	0.167	0.103	0.034	0.069	0.034	0.069	0.069	0.138	0	0.034	0.138	0.069	0.069	0.034	0.069	0	0.069	0.071	0.036	0	0	0	0.036	0	0	0	0.036	0.036	0	0	0.036	0	0	0.036	0	0.036	0	0.036	0	0.036	0	0	0.071	0.036	0.036	0
1	0.275	0.3	0.263	0.163	0.063	0.076	0.101	0.038	0.089	0.063	0.063	0.076	0.089	0.076	0.051	0.051	0.038	0.076	0.051	0	0	0.026	0.026	0.013	0	0.026	0.026	0.026	0.026	0.038	0.026	0.013	0.013	0	0.026	0	0.013	0.026	0.038	0.013	0.038	0	0	0.013	0.026	0.013	0.026	0	0
1	0.286	0.171	0.229	0.314	0.147	0	0.088	0.059	0.029	0	0.059	0.088	0.029	0.118	0.029	0.059	0.059	0.059	0.059	0.118	0.061	0	0.061	0.03	0	0	0	0	0	0.061	0	0.03	0	0	0.03	0.03	0.03	0	0	0	0	0	0	0	0	0.03	0.03	0	0
1	0.5	0.233	0.2	0.067	0.276	0.103	0.103	0.034	0.138	0.034	0.069	0	0.069	0.069	0	0.034	0	0.034	0.034	0	0.179	0.071	0	0.036	0.107	0	0	0	0.071	0.036	0	0	0	0.036	0	0	0.036	0.036	0.071	0	0.036	0	0	0	0	0.036	0	0.036	0
1	0.2	0.6	0.1	0.1	0.069	0.034	0.034	0.069	0.069	0.414	0.069	0.034	0.034	0.069	0	0	0.034	0.069	0	0	0.036	0	0.036	0	0	0.036	0	0	0.036	0	0	0	0.036	0.036	0	0	0.036	0	0	0.036	0.071	0.25	0.036	0.036	0	0.071	0	0	0
1	0.266	0.304	0.253	0.177	0.051	0.09	0.064	0.064	0.09	0.09	0.064	0.051	0.077	0.064	0.064	0.051	0.051	0.051	0.064	0.013	0	0.026	0.013	0.013	0.013	0.026	0.039	0.013	0.013	0.026	0.013	0.013	0.026	0.013	0.013	0.013	0.013	0.039	0.013	0.026	0.039	0.013	0.013	0.013	0.026	0.013	0.026	0	0
1	0.211	0.296	0.31	0.183	0.029	0.086	0.043	0.043	0.057	0.086	0.114	0.043	0.1	0.086	0.057	0.071	0.029	0.043	0.086	0.029	0	0.014	0.014	0	0	0.029	0.043	0.014	0.014	0.014	0.014	0	0	0	0.029	0.014	0.014	0	0.014	0.029	0.014	0.029	0.029	0.014	0.043	0.014	0.014	0.043	0.014
1	0.2	0.175	0.25	0.375	0.026	0.051	0.026	0.103	0.077	0	0.051	0.051	0.051	0.026	0.051	0.103	0.051	0.077	0.128	0.128	0	0.026	0	0	0.026	0	0	0.026	0	0	0	0.026	0	0.026	0.053	0.026	0	0	0	0.079	0	0	0	0	0	0	0.026	0.026	0
1	0.28	0.22	0.2	0.3	0.02	0.122	0.02	0.102	0.102	0.02	0.061	0.041	0.041	0	0.041	0.122	0.102	0.082	0.082	0.041	0	0.021	0	0	0.063	0	0.042	0.021	0	0	0	0.021	0.042	0.021	0.021	0.021	0	0.042	0.021	0.042	0.021	0	0	0	0.042	0	0.021	0	0
1	0.217	0.275	0.319	0.188	0.029	0.074	0.059	0.059	0.059	0.074	0.059	0.074	0.029	0.103	0.132	0.059	0.103	0.029	0.059	0	0	0.03	0	0	0.03	0.03	0	0.015	0	0.045	0	0.015	0.03	0.015	0.015	0	0	0.015	0.015	0.03	0.015	0.03	0	0.015	0.015	0	0.015	0.03	0.06
1	0.205	0.273	0.341	0.182	0.07	0.023	0.07	0.047	0.047	0.07	0.14	0.023	0.07	0.14	0.047	0.07	0.023	0.023	0.093	0.047	0.024	0	0.048	0	0	0	0.024	0	0.024	0	0	0.048	0	0.024	0.024	0	0	0.024	0.024	0	0.024	0	0.048	0	0.024	0.071	0.024	0	0
1	0	0	0.6	0.4	0	0	0	0	0	0	0	0	0	0	0.286	0.286	0	0	0.286	0.143	0	0	0	0	0	0	0	0	0	0	0	0	0	0	0	0	0	0	0	0	0	0	0	0	0	0	0	0	0
1	0.205	0.308	0.282	0.205	0.053	0.053	0.079	0	0.026	0.132	0.079	0.079	0.053	0.079	0.079	0.079	0.053	0.053	0.053	0.053	0	0	0.054	0	0	0.054	0	0	0	0.054	0.027	0	0	0	0	0	0	0	0	0	0	0.081	0.027	0.027	0.027	0	0.027	0.027	0
1	0.2	0.4	0.067	0.333	0.103	0.034	0.034	0.034	0.034	0.138	0.034	0.172	0.034	0	0	0.034	0.034	0.207	0	0.103	0.036	0	0.036	0.036	0	0	0	0.036	0	0	0	0.036	0	0.036	0	0	0	0.036	0	0	0	0.071	0	0.071	0.036	0	0	0	0.036
1	0.467	0	0	0.533	0	0	0	0.5	0	0	0	0	0	0	0	0	0.5	0	0	0	0	0	0	0	0	0	0	0	0	0	0	0	0.462	0	0	0	0	0	0	0	0	0	0	0	0	0	0	0	0
1	0.313	0.25	0.203	0.234	0.095	0.063	0.063	0.095	0.095	0.032	0.048	0.063	0.016	0.111	0.048	0.032	0.111	0.048	0.048	0.032	0.016	0.016	0.032	0.032	0.016	0.016	0.016	0	0.016	0.032	0	0.016	0.016	0.048	0.016	0.016	0.032	0.016	0.032	0.016	0.016	0	0	0.016	0	0	0.048	0	0.048
1	0.235	0.282	0.247	0.235	0.048	0.071	0.06	0.06	0.06	0.048	0.095	0.071	0.071	0.095	0.048	0.036	0.06	0.071	0.036	0.071	0	0.012	0.012	0.024	0.012	0.036	0.012	0	0.012	0.024	0.012	0.012	0	0.036	0.024	0	0.012	0.012	0.012	0.024	0	0.012	0.012	0.024	0.024	0.036	0.024	0.012	0.012
1	0.194	0.361	0.278	0.167	0	0.086	0.029	0.086	0.057	0.143	0.143	0.029	0.114	0.057	0.057	0.029	0.029	0.057	0.057	0.029	0	0	0	0	0.029	0.059	0	0	0	0.029	0	0	0	0.059	0.029	0	0	0.029	0	0.029	0.029	0.059	0.059	0	0.059	0.029	0.029	0.029	0
1	0.275	0.35	0.2	0.175	0.051	0.154	0.051	0.026	0.179	0.077	0.051	0.051	0.026	0.051	0.026	0.077	0.026	0.051	0.077	0.026	0	0.026	0.026	0	0.026	0.053	0.053	0.026	0	0.026	0	0.026	0	0	0.026	0	0.026	0.105	0.026	0.026	0.079	0	0	0	0	0	0.026	0.026	0
1	0.192	0.462	0.115	0.231	0.04	0.08	0	0.08	0.12	0.16	0.12	0.04	0	0.08	0	0.04	0.04	0.12	0	0.08	0	0.042	0	0	0	0.042	0.042	0	0	0	0	0	0	0.042	0	0.042	0	0.042	0	0.083	0.042	0.042	0.042	0.042	0	0.083	0	0.042	0
1	0.219	0.26	0.315	0.205	0.028	0.111	0.056	0.028	0.056	0.056	0.083	0.069	0.083	0.042	0.097	0.083	0.056	0.056	0.069	0.028	0	0.014	0	0.014	0.056	0.014	0.028	0.014	0.014	0.014	0	0.014	0	0	0.028	0	0.014	0.014	0.014	0.014	0	0.014	0.042	0	0.014	0	0.028	0.042	0.014
1	0.125	0.35	0.3	0.225	0	0.051	0.051	0.026	0.026	0.128	0.103	0.103	0.051	0.128	0.077	0.051	0.026	0.051	0.077	0.051	0	0	0	0	0	0.026	0.026	0	0	0.026	0.026	0	0	0	0	0	0	0	0.026	0	0	0.053	0	0.079	0	0.079	0	0.026	0.026
1	0.157	0.143	0.329	0.371	0.014	0.029	0.087	0.029	0.014	0.014	0.029	0.087	0.072	0.014	0.116	0.116	0.058	0.087	0.087	0.145	0	0	0	0.015	0	0	0.015	0.015	0.029	0	0.044	0.015	0	0.015	0	0.015	0	0	0.015	0	0	0	0	0.015	0	0	0.015	0.015	0.015
1	0.24	0.14	0.4	0.22	0.02	0.02	0.163	0.041	0.061	0	0.041	0.041	0.102	0.102	0.122	0.061	0.061	0.02	0.061	0.082	0	0	0.021	0	0.021	0	0	0	0.021	0.063	0.042	0.021	0	0.021	0	0.021	0	0	0.063	0	0	0	0	0	0	0	0.042	0	0
1	0.267	0.183	0.283	0.267	0.051	0.017	0.102	0.102	0.034	0.034	0.085	0.034	0.119	0.051	0.051	0.051	0.051	0.085	0.051	0.085	0.017	0.017	0	0.017	0.017	0	0	0	0.017	0.017	0.052	0.017	0.017	0.052	0.017	0.017	0	0	0.017	0.017	0	0	0.034	0	0.052	0	0	0.017	0.017
1	0.391	0.264	0.276	0.069	0.14	0.116	0.116	0.023	0.128	0.023	0.07	0.035	0.116	0.093	0.07	0	0.012	0.035	0.012	0.012	0.035	0.047	0.047	0.012	0.071	0.012	0.035	0	0.059	0.024	0.035	0	0.012	0	0.012	0	0.047	0.047	0.035	0	0	0	0.012	0.012	0.035	0.024	0.012	0	0
1	0.194	0.361	0.278	0.167	0.057	0.029	0.057	0.029	0.029	0.143	0.143	0.057	0	0.143	0.057	0.086	0.114	0.029	0.029	0	0.029	0.029	0	0	0.029	0	0	0	0	0.029	0.029	0	0.029	0	0	0	0	0	0.029	0	0	0.059	0.059	0.029	0	0.088	0.029	0.029	0.029
1	0.243	0.271	0.343	0.143	0.029	0.072	0.072	0.058	0.101	0.101	0.058	0.014	0.072	0.072	0.13	0.072	0.043	0.029	0.072	0	0	0.015	0.015	0	0.029	0.015	0.029	0	0.015	0.015	0.029	0.015	0.015	0.015	0.029	0	0.015	0.015	0.044	0.015	0.015	0.059	0.015	0.015	0.015	0.029	0	0.015	0
1	0.378	0.189	0.189	0.243	0.222	0.056	0.056	0.028	0.083	0.028	0.056	0.028	0.083	0	0.056	0.056	0	0.111	0.028	0.111	0.086	0.057	0.029	0.029	0.029	0	0	0.029	0.029	0	0	0.029	0	0	0	0.029	0.057	0	0.029	0	0	0	0.029	0	0	0	0.029	0.029	0
1	0.108	0.216	0.486	0.189	0	0.028	0.028	0.056	0.056	0.028	0.111	0.028	0.028	0.167	0.222	0.083	0	0	0.139	0.028	0	0	0	0	0.029	0	0	0	0	0.029	0	0	0	0	0.029	0.029	0	0	0.029	0.029	0	0	0.029	0	0	0.057	0.057	0	0
1	0.115	0.269	0.346	0.269	0	0.04	0.04	0.04	0	0.08	0.04	0.12	0.08	0.08	0.16	0.04	0.04	0.08	0.08	0.08	0	0	0	0	0	0	0.042	0	0	0	0.042	0	0	0	0.042	0	0	0	0	0	0	0.042	0	0	0	0.042	0	0	0.042
1	0.239	0.254	0.31	0.197	0.057	0.071	0.029	0.071	0.029	0.057	0.114	0.057	0.129	0.086	0.086	0.014	0.029	0.043	0.071	0.057	0.014	0.014	0	0.029	0	0.014	0.029	0.029	0.014	0	0.014	0	0.014	0	0.014	0.043	0	0	0.014	0.014	0	0.014	0.029	0.014	0.043	0.043	0.014	0.014	0.014
1	0.2	0.4	0.333	0.067	0	0	0.143	0.071	0.143	0.071	0.143	0	0.071	0.286	0	0	0	0.071	0	0	0	0	0	0	0	0	0	0	0	0.154	0	0	0	0.077	0	0	0	0	0.077	0.077	0	0	0.077	0	0.077	0.077	0	0	0
1	0.2	0.233	0.4	0.167	0	0.034	0.103	0.069	0	0.034	0.138	0.034	0.138	0.103	0.103	0.069	0.034	0.069	0.069	0	0	0	0	0	0	0	0.036	0	0.071	0	0	0.036	0	0.036	0.036	0	0	0	0	0	0	0	0.036	0	0	0.071	0.071	0	0
1	0.282	0.154	0.41	0.154	0.079	0	0.158	0.026	0.026	0.026	0.026	0.079	0.105	0.079	0.211	0.026	0.053	0.053	0.026	0.026	0.027	0	0.027	0.027	0	0	0	0	0	0.027	0.108	0.027	0	0.027	0	0	0	0	0	0	0	0	0	0.027	0.027	0	0	0	0.027
1	0.316	0.211	0.281	0.193	0.143	0.054	0.071	0.054	0.054	0.089	0.054	0.018	0.036	0.054	0.089	0.089	0.071	0.018	0.071	0.036	0.055	0.018	0.036	0.036	0.018	0.018	0.018	0	0	0.018	0.036	0.018	0.018	0.018	0	0.018	0	0.018	0.018	0.018	0.018	0.036	0.018	0.018	0.018	0.018	0	0.018	0
1	0.231	0.359	0.154	0.256	0.053	0.105	0	0.079	0.053	0.158	0.079	0.079	0.079	0.053	0	0.026	0.053	0.053	0.053	0.079	0.027	0.027	0	0	0	0.027	0.027	0.054	0	0	0	0	0	0.027	0	0.054	0	0.027	0	0.027	0.027	0.081	0.054	0	0.081	0	0	0	0.027
1	0.2	0.075	0.525	0.2	0.026	0	0.179	0	0.051	0	0.026	0	0.103	0.051	0.179	0.179	0.026	0.026	0.128	0.026	0	0	0.026	0	0	0	0	0	0.026	0.026	0.079	0.053	0	0	0	0	0	0	0.053	0	0	0	0	0	0	0	0.026	0	0
1	0.2	0.362	0.163	0.275	0.013	0.076	0.025	0.089	0.114	0.101	0.076	0.063	0.038	0.051	0.025	0.051	0.038	0.139	0.038	0.063	0	0.013	0	0	0.026	0	0.026	0.013	0	0.013	0	0.013	0.013	0.038	0.013	0.026	0.013	0.038	0.013	0.051	0.026	0.026	0.026	0.026	0.013	0.026	0.013	0.026	0
1	0.282	0.41	0.128	0.179	0.026	0.184	0.026	0.053	0.132	0.132	0.053	0.105	0.079	0.026	0.026	0	0.026	0.079	0.026	0.026	0	0.027	0	0	0.054	0.027	0.027	0.081	0.027	0	0	0	0	0.027	0	0.027	0	0.081	0.027	0.027	0.054	0.027	0.027	0.027	0.027	0.027	0	0	0.027
1	0.2	0.525	0.125	0.15	0	0.103	0.051	0.051	0.154	0.231	0.051	0.077	0.026	0.077	0	0.026	0	0.128	0.026	0	0	0	0	0	0	0.053	0	0.026	0	0.026	0	0.026	0	0.026	0.026	0	0	0.053	0.053	0.053	0.053	0.132	0.026	0.026	0.026	0.026	0	0	0
1	0.15	0.267	0.283	0.3	0.085	0	0	0.068	0.034	0.102	0.068	0.051	0.017	0.102	0.085	0.085	0.017	0.068	0.119	0.102	0.034	0	0	0.052	0	0	0	0	0	0	0	0	0	0.017	0.034	0.017	0.034	0	0	0	0.034	0.017	0.034	0.017	0	0.017	0.017	0.034	0
1	0.267	0.633	0.067	0.033	0.103	0.172	0	0	0.172	0.379	0.034	0.034	0	0.069	0	0	0	0.034	0	0	0	0.107	0	0	0.071	0.107	0	0	0	0	0	0	0	0	0	0	0.107	0.071	0	0	0.107	0.179	0.036	0.036	0	0.036	0	0	0
1	0.179	0.436	0.077	0.308	0	0.105	0	0.079	0.132	0.158	0.026	0.132	0	0.026	0.026	0.026	0.026	0.158	0.026	0.079	0	0	0	0	0.027	0.027	0	0.054	0	0	0	0	0	0.054	0	0	0	0.081	0	0.054	0.027	0.081	0	0.054	0	0	0.027	0	0.027
1	0.2	0.533	0.133	0.133	0.069	0.069	0	0.034	0.138	0.276	0.103	0.034	0	0.138	0	0	0	0.069	0.034	0.034	0	0.036	0	0	0.036	0.036	0	0	0	0	0	0	0	0	0	0.036	0.071	0.036	0	0.036	0.036	0.143	0.071	0.036	0	0.107	0	0	0
1	0.433	0.167	0.3	0.1	0.172	0.103	0.103	0.069	0.103	0	0.034	0	0.172	0.034	0.069	0.034	0	0	0.103	0	0.036	0.071	0.036	0.036	0.036	0	0.036	0	0	0.036	0.071	0	0	0	0.071	0	0.036	0	0.071	0	0	0	0	0	0	0	0	0.036	0
1	0.32	0.28	0.293	0.107	0.081	0.122	0.081	0.041	0.095	0.041	0.095	0.054	0.122	0.081	0.068	0.014	0.027	0.041	0.041	0	0.027	0.014	0.014	0.027	0.055	0.014	0.041	0.014	0.041	0	0.014	0.014	0	0	0.041	0	0.014	0.041	0.027	0.014	0	0	0.027	0.014	0.041	0.041	0.014	0	0.027
1	0.25	0.2	0.2	0.35	0	0.026	0.103	0.128	0.077	0.026	0.026	0.077	0	0.077	0.026	0.077	0.154	0.077	0.051	0.077	0	0	0	0	0	0	0	0.026	0	0.053	0	0.026	0.079	0.026	0.026	0	0	0.026	0	0.053	0	0	0	0.026	0	0	0	0.026	0
1	0.579	0	0.211	0.211	0.333	0	0.056	0.222	0	0	0	0	0.056	0	0.111	0	0.222	0	0	0	0.059	0	0.059	0.235	0	0	0	0	0	0	0	0	0.235	0	0	0	0	0	0	0	0	0	0	0	0	0	0	0	0
1	0.179	0.385	0.282	0.154	0.026	0.053	0.053	0.053	0.053	0.158	0.105	0.079	0.079	0.105	0.053	0.026	0.026	0.079	0.053	0	0	0.027	0	0	0	0	0.027	0.027	0	0.027	0	0.027	0.027	0.027	0	0	0	0	0.027	0.027	0.027	0.054	0.054	0.027	0.081	0	0	0	0
1	0.26	0.16	0.38	0.2	0.041	0.02	0.082	0.102	0.041	0	0.102	0.02	0.102	0.122	0.102	0.061	0.061	0.02	0.102	0.02	0	0	0	0.021	0	0	0.021	0	0.042	0.042	0	0	0.021	0.021	0.063	0	0.021	0.021	0	0	0	0	0	0	0.021	0.042	0.042	0	0
1	0.2	0.467	0.167	0.167	0	0.069	0.069	0.034	0.138	0.241	0.034	0.069	0.034	0.103	0	0.034	0	0.069	0.069	0.034	0	0	0	0	0.036	0	0	0.036	0.036	0	0	0.036	0	0.036	0	0	0	0.036	0.071	0	0.036	0.179	0.036	0	0	0.036	0	0	0
1	0.222	0.19	0.317	0.27	0.032	0.048	0.048	0.097	0.065	0.032	0.032	0.048	0.032	0.048	0.145	0.097	0.081	0.065	0.097	0.032	0	0	0	0.033	0	0.016	0.016	0.016	0.016	0	0	0.033	0.033	0.016	0.016	0.033	0.033	0.016	0.016	0	0.016	0	0.016	0	0	0	0.033	0	0.016
1	0	0.067	0.533	0.4	0	0	0	0	0	0	0	0.071	0	0	0.286	0.214	0	0.071	0.214	0.143	0	0	0	0	0	0	0	0	0	0	0	0	0	0	0	0	0	0	0	0	0	0	0	0	0	0	0	0	0
1	0.049	0.39	0.22	0.341	0	0.025	0	0.025	0	0.25	0.025	0.1	0.05	0.025	0.05	0.1	0	0.1	0.125	0.125	0	0	0	0	0	0.026	0	0	0	0	0	0	0	0.026	0	0	0	0	0	0	0	0.179	0	0.051	0	0	0	0.026	0
1	0.293	0.171	0.317	0.22	0.037	0.049	0.136	0.062	0.037	0.025	0.049	0.062	0.111	0.037	0.086	0.086	0.111	0.062	0.049	0	0	0	0.013	0.025	0	0.013	0.013	0.025	0.05	0.013	0.037	0.037	0.025	0.013	0.025	0	0	0.013	0.025	0	0	0	0.013	0.013	0.013	0	0.025	0.013	0.05
1	0.243	0.324	0.324	0.108	0.083	0.056	0.083	0.028	0.056	0.111	0.111	0.056	0.056	0.111	0.111	0.028	0.028	0.056	0.028	0	0.029	0	0.029	0.029	0	0	0.057	0	0	0.029	0.057	0	0.029	0	0	0	0.029	0.029	0	0	0.029	0.029	0.029	0.029	0	0.029	0.029	0.029	0
1	0.05	0.35	0.325	0.275	0	0	0.026	0.026	0.051	0.179	0.051	0.077	0	0.103	0.077	0.128	0	0.051	0.179	0.051	0	0	0	0	0	0	0	0	0	0.026	0	0	0	0	0.026	0	0	0	0.026	0.026	0	0.079	0.026	0.079	0	0.026	0.026	0	0
1	0.156	0.278	0.233	0.333	0.022	0.034	0.011	0.079	0.067	0.067	0.09	0.056	0.034	0.079	0.045	0.079	0.034	0.09	0.09	0.124	0	0	0	0.023	0	0.023	0.011	0	0.011	0	0	0	0	0.011	0.011	0.057	0	0.023	0.011	0.023	0.023	0.011	0	0.034	0.023	0.034	0.011	0.023	0.011
1	0.225	0.275	0.3	0.2	0.051	0.051	0.063	0.063	0.025	0.089	0.089	0.076	0.114	0.076	0.089	0.025	0.038	0.051	0.063	0.038	0.013	0	0.013	0.026	0.013	0.013	0.013	0.013	0.026	0	0.038	0	0.026	0.013	0.026	0	0	0.013	0	0.013	0.013	0.013	0.038	0.026	0.026	0.013	0.038	0.013	0
1	0.275	0.125	0.45	0.15	0.103	0.051	0.103	0.026	0.077	0	0.051	0	0.051	0.077	0.256	0.051	0.051	0	0.051	0.051	0.026	0.053	0.026	0	0.053	0	0	0	0.026	0.026	0.053	0	0.026	0	0	0	0.053	0	0.026	0	0	0	0	0	0	0.026	0.026	0	0
1	0.253	0.253	0.253	0.241	0.051	0.064	0.038	0.103	0.064	0.077	0.064	0.038	0.09	0.051	0.064	0.051	0.051	0.064	0.077	0.051	0.013	0.026	0	0.013	0.013	0.026	0.026	0	0	0.013	0.013	0.013	0.039	0.026	0.026	0.013	0.013	0.026	0	0.026	0.052	0.013	0.013	0	0.039	0	0	0.026	0
1	0.12	0.3	0.22	0.36	0.02	0.02	0.041	0.041	0.02	0.02	0.061	0.184	0	0.122	0.061	0.041	0.061	0.143	0.061	0.102	0	0	0	0.021	0	0	0.021	0	0	0.042	0	0	0	0.021	0	0.021	0	0	0	0.021	0	0	0	0.021	0	0	0.021	0.042	0.021
1	0.316	0.158	0.395	0.132	0.081	0.054	0.108	0.081	0.027	0.027	0.081	0	0.162	0.054	0.135	0.054	0.027	0.027	0.081	0	0.028	0	0.028	0.028	0	0	0.056	0	0.056	0	0.056	0	0.028	0	0.056	0	0	0	0.028	0	0	0	0	0	0.028	0	0.056	0	0
1	0.25	0.25	0.083	0.417	0.087	0.087	0	0.087	0.043	0	0	0.174	0	0.087	0	0	0.087	0.087	0.087	0.174	0	0	0	0.091	0	0	0	0.091	0	0	0	0	0	0	0	0.091	0.045	0	0	0	0	0	0	0	0	0	0	0	0.091
1	0.31	0.345	0.241	0.103	0.107	0.107	0.071	0.036	0.071	0.143	0.071	0.036	0.071	0.071	0.071	0.036	0.071	0	0.036	0	0.037	0.037	0.037	0	0.037	0.074	0	0	0.037	0	0.037	0	0	0	0.037	0	0	0.037	0.037	0	0	0	0.074	0.037	0	0.037	0	0.037	0.037
1	0.18	0.34	0.22	0.26	0.041	0.061	0.041	0.041	0.102	0.082	0.061	0.082	0	0.061	0.061	0.102	0.041	0.122	0.061	0.041	0	0.042	0	0	0.021	0.021	0.021	0	0	0.021	0	0.021	0.021	0	0.021	0	0.042	0.021	0.021	0.021	0.021	0	0	0.042	0	0	0.042	0.021	0
1	0.349	0.229	0.217	0.205	0.159	0.049	0.073	0.061	0.061	0.073	0.061	0.037	0.061	0.061	0.037	0.061	0.073	0.049	0.037	0.049	0.049	0.012	0.049	0.049	0.025	0.012	0.012	0	0.012	0.025	0.025	0.012	0.012	0.025	0	0.025	0.012	0.012	0.012	0.012	0.012	0.025	0.025	0.012	0.025	0.025	0	0.012	0
1	0.179	0.308	0.333	0.179	0.079	0.026	0.053	0.026	0.053	0.053	0.132	0.079	0.053	0.158	0.079	0.026	0	0.079	0.053	0.053	0	0.027	0.027	0.027	0	0	0	0.027	0	0.027	0	0.027	0	0	0	0.027	0.054	0	0	0	0	0	0.027	0.027	0	0.108	0.027	0	0
1	0.279	0.395	0.116	0.209	0.071	0.119	0.024	0.071	0.143	0.119	0.048	0.071	0	0.071	0.024	0.024	0.071	0.095	0.024	0.024	0	0.049	0	0.024	0.049	0	0.024	0.049	0	0	0.024	0	0	0.049	0	0.024	0.049	0.049	0.024	0.024	0.049	0.024	0.024	0	0	0.024	0	0.024	0.024
1	0.276	0.276	0.207	0.241	0.071	0.143	0	0.071	0.107	0.036	0.071	0.071	0.071	0.071	0	0.071	0	0.036	0.143	0.036	0	0.037	0	0.037	0.037	0.037	0.037	0.037	0	0	0	0	0	0	0	0.037	0.074	0.037	0	0	0	0	0.037	0	0	0.074	0	0	0
1	0.145	0.304	0.246	0.304	0.015	0.044	0.074	0.015	0.029	0.118	0.044	0.103	0.059	0.044	0.074	0.074	0.044	0.103	0.044	0.118	0	0	0.015	0	0	0	0.015	0.03	0.03	0.015	0.03	0	0	0	0	0.015	0	0.015	0.015	0	0.015	0.045	0.015	0.03	0	0.015	0.015	0.015	0
1	0.157	0.157	0.329	0.357	0.014	0.029	0.087	0.029	0.014	0.029	0.029	0.087	0.072	0.014	0.116	0.116	0.058	0.087	0.087	0.13	0	0	0	0.015	0	0	0.015	0.015	0.029	0	0.044	0.015	0	0.015	0	0.015	0	0	0.015	0	0	0	0	0.029	0	0	0.015	0.015	0.015
1	0.203	0.176	0.338	0.284	0.068	0.055	0.041	0.027	0.041	0.027	0.041	0.068	0.014	0.068	0.11	0.151	0.082	0.027	0.137	0.041	0.028	0	0.014	0.014	0	0	0.028	0.028	0	0	0.028	0.014	0	0.014	0.014	0	0.028	0.014	0	0	0.014	0	0	0.014	0.014	0.014	0.014	0	0.028
1	0.174	0.159	0.319	0.348	0.015	0.044	0.088	0.029	0.015	0.015	0.029	0.103	0.088	0.015	0.118	0.103	0.059	0.088	0.074	0.118	0	0	0	0.015	0	0	0.015	0.03	0.03	0	0.045	0.015	0	0.015	0	0.015	0	0	0.015	0	0	0	0	0.015	0	0	0.015	0.015	0.015
1	0.225	0.375	0.275	0.125	0.026	0.103	0.051	0.051	0.077	0.128	0.103	0.077	0.103	0.128	0.051	0	0	0.026	0.077	0	0	0.026	0	0	0	0.026	0.053	0.026	0.026	0.026	0	0	0	0.026	0	0	0	0.026	0.053	0	0.026	0.053	0.026	0.026	0.026	0.026	0.053	0	0
1	0.129	0.258	0.258	0.355	0	0.033	0.067	0.033	0.033	0.067	0.1	0.067	0.067	0.067	0	0.133	0.033	0.1	0.1	0.1	0	0	0	0	0	0.034	0	0	0	0	0	0.069	0	0	0.034	0	0	0	0	0.034	0	0	0.034	0.034	0.034	0.034	0	0.034	0
1	0.229	0.143	0.514	0.114	0.088	0	0.147	0	0.059	0	0.088	0	0.059	0.088	0.265	0.088	0.029	0.029	0.029	0.029	0.03	0	0.061	0	0	0	0	0	0	0.03	0.121	0	0	0	0	0	0	0	0.061	0	0	0	0	0	0.03	0	0	0.061	0
1	0.029	0.143	0.286	0.543	0	0	0	0	0	0.029	0	0.118	0	0	0.029	0.265	0.029	0.088	0.265	0.176	0	0	0	0	0	0	0	0	0	0	0	0	0	0	0	0	0	0	0	0	0	0	0	0.03	0	0	0	0	0.03
1	0.25	0.125	0.425	0.2	0.077	0.051	0.103	0.026	0.051	0	0.051	0.026	0.077	0.077	0.205	0.051	0.051	0	0.077	0.077	0.026	0	0.026	0.026	0	0	0.026	0.026	0	0.026	0.026	0.026	0	0	0	0.026	0	0.026	0.026	0	0	0	0	0	0.053	0	0	0	0
1	0.364	0.136	0.273	0.227	0.095	0.095	0.095	0.095	0.143	0	0	0	0.095	0	0.048	0.095	0.048	0.048	0.095	0.048	0	0	0.05	0.05	0.1	0	0	0	0	0	0	0.05	0.05	0.05	0	0	0.05	0.05	0	0.05	0	0	0	0	0	0	0	0	0
1	0.165	0.275	0.33	0.231	0.022	0.056	0.056	0.033	0.033	0.089	0.089	0.056	0.067	0.078	0.1	0.089	0.044	0.056	0.078	0.056	0	0.011	0.011	0	0.011	0.011	0.034	0	0.022	0.022	0.011	0	0.011	0.011	0.011	0	0	0.011	0.011	0.011	0.011	0.056	0	0.011	0.011	0.011	0.022	0.045	0.011
1	0.167	0.1	0.3	0.433	0	0.034	0.069	0.069	0.034	0.034	0	0.034	0	0.034	0.138	0.103	0.138	0	0.069	0.241	0	0	0	0	0	0	0	0.036	0	0	0.036	0.036	0	0	0	0.071	0	0	0.036	0	0.036	0	0	0	0	0	0	0	0.036
1	0.296	0.222	0.278	0.204	0.132	0.057	0.057	0.057	0.057	0.094	0.057	0.019	0.038	0.057	0.075	0.094	0.075	0.019	0.075	0.038	0.058	0.019	0.019	0.038	0.019	0.019	0.019	0	0	0.019	0.019	0.019	0.019	0.019	0	0.019	0	0.019	0.019	0.019	0.019	0.038	0.019	0.019	0.019	0.019	0	0.019	0
1	0.367	0.267	0.2	0.167	0.172	0.103	0	0.103	0.069	0.103	0.069	0.034	0.103	0.034	0.034	0	0	0.034	0.103	0.034	0	0.107	0	0.071	0	0	0.071	0.036	0	0	0	0	0	0.036	0.036	0.036	0.071	0	0	0	0.071	0.036	0	0	0.036	0	0	0	0
1	0.324	0.27	0.243	0.162	0.167	0.056	0.028	0.083	0.028	0.083	0.111	0.056	0.111	0.056	0.083	0	0.028	0.083	0	0.028	0.057	0.057	0.029	0.029	0	0.029	0.029	0	0	0.029	0	0	0.029	0.057	0	0	0	0	0	0.029	0	0	0.086	0	0.057	0	0.057	0	0
1	0.278	0.278	0.278	0.167	0	0.059	0.118	0.118	0.176	0.059	0	0	0.059	0.118	0.059	0.059	0.059	0	0.118	0	0	0	0	0	0.063	0	0	0	0.063	0	0.063	0	0.063	0	0.063	0	0	0	0.125	0.063	0.063	0	0	0	0	0	0	0	0
1	0.317	0.167	0.217	0.3	0.119	0.017	0.068	0.119	0.034	0.034	0.017	0.085	0.085	0.034	0.051	0.051	0.085	0.068	0.085	0.051	0.017	0.017	0.052	0.034	0	0	0	0.017	0.034	0	0.017	0.017	0.017	0.017	0.052	0.034	0.034	0	0	0	0	0	0.017	0.017	0.017	0	0	0	0.017
1	0.24	0.32	0.22	0.22	0.041	0.082	0.061	0.061	0.102	0.061	0.082	0.061	0.082	0.061	0.061	0.02	0.02	0.122	0	0.082	0	0.021	0.021	0	0.021	0	0.021	0.021	0.021	0.021	0.021	0	0	0.021	0	0.042	0	0.042	0.021	0.042	0.021	0	0.021	0.021	0.063	0	0.021	0	0.021
1	0.25	0.221	0.279	0.25	0.03	0.045	0.104	0.075	0.075	0.045	0.03	0.06	0.104	0.045	0.09	0.045	0.045	0.09	0.045	0.075	0	0	0	0.03	0.03	0	0	0	0	0.015	0.045	0.045	0.015	0.03	0.015	0.015	0	0.015	0.045	0.015	0	0.015	0	0.03	0.03	0	0	0	0
1	0.233	0.2	0.4	0.167	0.103	0.034	0.034	0.069	0.034	0.034	0.138	0	0.069	0.069	0.172	0.069	0.034	0.069	0.034	0.034	0.036	0	0	0.071	0.036	0	0	0	0	0	0.036	0	0	0.036	0	0.036	0	0	0.036	0	0	0	0.036	0	0.036	0	0.071	0.036	0
1	0.225	0.263	0.3	0.212	0.076	0.013	0.089	0.038	0.063	0.063	0.051	0.089	0.089	0.089	0.076	0.051	0	0.089	0.089	0.038	0.013	0	0.051	0.013	0	0	0	0.013	0.026	0.026	0.026	0.013	0	0.026	0	0.013	0.013	0	0.026	0.013	0	0.026	0.013	0.026	0.026	0	0.013	0.013	0
1	0.226	0.226	0.283	0.264	0.038	0.077	0.038	0.077	0.077	0.077	0	0.077	0.077	0.058	0.096	0.038	0.038	0.019	0.135	0.077	0.02	0	0	0.02	0.02	0.039	0	0.02	0.02	0	0	0	0	0	0.078	0	0.02	0.02	0.039	0	0.02	0.039	0	0.02	0	0	0	0	0
1	0.359	0.179	0.231	0.231	0.053	0.079	0.105	0.105	0.158	0	0	0.026	0.079	0.053	0.053	0.053	0.053	0.053	0.079	0.053	0	0.027	0.027	0	0.054	0	0	0.027	0.027	0.027	0.054	0	0.054	0	0.054	0	0.027	0.054	0.054	0	0	0	0	0	0	0	0	0	0
1	0.207	0.273	0.306	0.215	0.033	0.067	0.067	0.042	0.05	0.092	0.05	0.083	0.075	0.058	0.108	0.067	0.05	0.058	0.075	0.025	0.008	0	0.017	0.008	0.017	0.042	0.008	0	0.017	0.008	0.025	0.017	0.017	0.017	0.008	0	0	0.025	0.025	0	0.025	0.008	0.008	0.05	0.008	0.008	0.017	0.017	0.008
1	0.203	0.284	0.311	0.203	0.041	0.027	0.068	0.055	0.055	0.11	0.096	0.027	0.068	0.055	0.123	0.068	0.041	0.096	0.027	0.041	0	0	0.028	0.014	0	0.028	0	0	0	0.028	0.042	0	0	0.028	0	0.028	0.014	0.014	0.014	0	0.042	0.028	0.028	0.014	0.028	0.014	0.042	0.014	0
1	0.105	0.132	0.579	0.184	0	0.027	0.054	0.027	0.027	0.054	0.054	0	0.054	0.054	0.324	0.135	0.027	0	0.135	0.027	0	0	0	0	0	0	0.028	0	0	0	0.028	0.028	0	0	0.028	0	0	0	0	0.028	0.028	0.028	0	0	0	0.028	0	0.028	0
1	0.175	0.188	0.388	0.25	0.013	0.051	0.063	0.038	0.051	0.025	0.051	0.063	0.051	0.089	0.139	0.114	0.051	0.025	0.139	0.038	0	0	0	0	0.013	0.013	0	0.026	0.026	0.026	0.013	0	0	0	0.038	0	0	0.013	0.038	0	0	0	0.013	0.013	0	0	0.013	0.038	0.026
1	0.205	0.282	0.359	0.154	0.026	0.053	0.105	0.026	0.026	0.105	0.105	0.053	0.132	0.105	0.079	0.053	0	0.026	0.079	0.026	0	0	0.027	0	0	0	0.027	0.027	0.081	0.027	0	0	0	0.027	0	0	0	0	0.027	0	0	0.027	0.081	0	0.027	0	0.081	0	0
1	0.333	0.282	0.128	0.256	0.132	0.132	0.053	0.026	0	0.079	0.053	0.132	0.079	0	0	0.053	0.105	0.079	0.026	0.053	0.081	0	0.054	0	0	0.054	0.027	0.054	0.027	0	0	0.027	0.027	0	0	0	0	0	0	0	0	0	0.027	0.027	0.027	0	0	0.027	0.081
1	0.133	0.283	0.283	0.3	0.017	0.034	0.051	0.034	0.034	0.068	0.085	0.085	0.051	0.102	0.034	0.102	0.034	0.085	0.102	0.085	0	0	0.017	0	0	0.034	0	0	0.017	0.034	0	0	0	0.017	0	0.017	0	0	0	0.034	0.034	0	0.017	0.017	0	0.017	0	0.069	0
1	0.5	0.125	0	0.375	0.286	0.143	0	0.143	0	0	0	0.143	0	0	0	0	0.143	0	0	0.143	0	0.167	0	0.167	0	0	0	0.167	0	0	0	0	0.167	0	0	0	0	0	0	0	0	0	0	0	0	0	0	0	0
1	0.24	0.293	0.267	0.2	0.054	0.081	0.081	0.027	0.054	0.054	0.095	0.095	0.068	0.108	0.054	0.041	0.068	0.054	0.041	0.027	0.027	0.014	0.014	0	0.014	0.014	0.027	0.027	0	0.068	0	0.014	0.014	0	0.014	0	0.014	0	0.027	0.014	0.014	0	0.027	0.014	0.041	0.014	0.027	0.014	0.027
1	0.34	0.298	0.213	0.149	0.13	0.087	0.109	0.022	0.087	0.065	0.065	0.065	0.065	0.109	0	0.043	0.065	0.043	0.022	0.022	0.022	0.022	0.067	0.022	0.044	0.022	0.022	0	0.022	0.067	0	0.022	0.022	0	0	0	0.044	0.022	0.022	0	0.044	0	0	0.022	0.022	0.022	0	0.022	0.022
1	0.333	0.167	0.333	0.167	0.103	0.034	0.103	0.103	0.034	0.034	0.103	0	0.103	0.103	0.069	0.034	0.069	0	0.069	0.034	0	0	0.071	0.036	0	0	0.036	0	0	0.071	0.036	0	0.036	0	0.036	0.036	0	0.036	0	0	0	0	0.036	0	0.036	0	0.036	0	0
1	0.2	0.225	0.35	0.225	0	0.051	0.077	0.077	0.051	0.026	0.077	0.051	0.103	0.103	0.103	0.051	0.051	0.026	0.103	0.051	0	0	0	0	0.026	0	0	0.026	0	0.053	0.026	0	0.026	0	0.026	0.026	0	0.026	0.026	0	0	0	0	0	0.053	0	0.026	0	0
1	0.34	0.12	0.36	0.18	0.061	0.082	0.163	0.02	0.061	0.02	0.02	0.02	0.163	0	0.082	0.122	0.061	0.02	0.102	0	0	0.042	0	0.021	0.021	0.021	0.021	0.021	0.083	0	0.021	0.063	0	0	0.021	0	0	0.021	0.042	0	0.021	0	0	0	0	0	0.021	0	0
1	0.175	0.525	0.175	0.125	0	0.051	0.026	0.077	0.128	0.256	0.103	0.051	0.051	0.103	0.026	0	0	0.103	0.026	0	0	0	0	0	0	0.053	0	0	0	0.026	0	0	0	0.053	0.026	0	0	0.026	0.026	0.053	0.053	0.105	0.079	0.026	0.053	0.053	0	0	0
1	0.26	0.12	0.2	0.42	0.122	0	0.02	0.122	0.02	0	0.061	0.041	0.041	0.041	0.02	0.102	0.082	0.061	0.102	0.163	0.042	0	0	0.083	0	0	0	0	0	0	0	0.021	0.063	0.021	0.021	0.021	0	0	0	0.021	0	0	0	0	0.021	0	0.021	0.021	0
1	0.029	0	0.286	0.686	0	0	0	0.029	0	0	0	0	0	0	0	0.294	0.029	0	0.294	0.353	0	0	0	0	0	0	0	0	0	0	0	0	0	0	0.03	0	0	0	0	0	0	0	0	0	0	0	0	0	0
1	0.233	0.5	0.1	0.167	0.103	0.103	0	0	0.103	0.241	0.069	0.103	0.034	0.069	0	0	0	0.069	0.034	0.069	0.036	0.071	0	0	0.036	0.036	0	0.036	0	0	0	0	0	0	0	0	0.036	0.036	0	0	0.036	0.071	0.071	0.071	0.036	0.036	0	0	0
1	0.24	0.28	0.26	0.22	0.041	0.102	0.041	0.061	0.102	0.102	0.041	0.041	0.061	0.041	0.041	0.122	0.041	0.041	0.122	0	0	0.021	0.021	0	0.021	0.042	0.021	0.021	0	0	0.021	0.021	0.021	0.021	0.021	0	0.042	0.021	0.021	0.021	0.063	0	0.021	0.021	0	0	0.021	0.021	0
1	0.2	0.4	0.333	0.067	0	0.071	0.071	0.071	0.143	0.214	0.071	0	0.071	0	0.214	0	0	0.071	0	0	0	0	0	0	0	0.077	0	0	0	0	0.077	0	0	0.077	0	0	0	0.077	0.077	0	0.077	0.077	0.077	0	0	0	0.077	0	0
1	0.195	0.317	0.317	0.171	0.025	0.1	0.05	0.025	0.075	0.075	0.175	0	0.075	0.1	0.05	0.1	0	0.05	0.05	0.05	0	0.026	0	0	0.051	0	0.051	0	0	0.026	0	0.026	0	0	0	0.026	0	0.026	0.026	0.026	0	0.026	0.051	0	0.026	0.051	0.026	0.077	0
1	0.067	0	0.533	0.4	0	0	0	0.071	0	0	0	0	0	0	0.286	0.214	0.071	0	0.214	0.143	0	0	0	0	0	0	0	0	0	0	0	0	0	0	0.077	0	0	0	0	0	0	0	0	0	0	0	0	0	0
1	0.097	0.323	0.258	0.323	0	0.033	0.033	0.033	0	0.1	0.167	0.067	0.067	0.067	0.033	0.1	0.033	0.133	0.033	0.1	0	0	0	0	0	0.034	0	0	0	0	0	0.034	0	0	0.034	0	0	0	0	0	0	0	0.069	0.034	0.034	0.034	0.034	0.069	0
1	0.226	0.226	0.226	0.323	0	0.067	0	0.167	0.067	0.1	0.067	0	0.067	0.033	0	0.1	0.1	0.033	0.167	0.033	0	0	0	0	0	0.069	0	0	0	0	0	0	0.034	0.034	0.103	0	0	0.034	0	0.034	0.034	0	0.069	0	0	0	0	0.069	0
1	0.339	0.21	0.274	0.177	0.148	0.066	0.082	0.049	0.066	0.082	0.049	0.016	0.049	0.049	0.082	0.082	0.066	0.016	0.066	0.033	0.05	0.017	0.05	0.033	0.033	0.017	0.017	0	0.017	0.017	0.033	0.017	0.017	0.017	0	0.017	0.017	0.017	0.017	0.017	0.017	0.033	0.017	0.017	0.017	0.017	0	0.017	0
1	0.265	0.408	0.163	0.163	0.063	0.125	0.042	0.042	0.125	0.146	0.083	0.042	0.021	0.104	0	0.042	0.042	0.042	0.042	0.042	0	0	0.043	0.021	0.043	0.064	0.021	0	0	0.021	0	0.021	0	0.021	0.021	0	0.043	0.085	0	0	0.064	0.043	0.021	0.021	0	0.064	0	0.021	0
1	0.207	0.034	0.448	0.31	0.071	0.036	0.071	0.036	0	0	0.036	0	0.071	0	0.179	0.214	0.071	0	0.143	0.071	0.037	0.037	0	0	0	0	0.037	0	0	0	0.037	0.037	0	0	0.037	0	0	0	0	0	0	0	0	0	0	0	0	0.037	0
1	0.286	0.27	0.175	0.27	0.048	0.048	0.113	0.081	0.081	0.065	0.016	0.097	0.032	0.065	0.032	0.048	0.129	0.097	0	0.048	0	0.016	0.016	0.016	0.016	0.016	0	0.016	0.016	0.049	0.016	0.033	0.049	0.016	0	0.016	0.033	0	0.033	0.016	0.033	0.016	0	0.016	0.016	0	0	0	0.049
1	0.181	0.287	0.319	0.213	0.022	0.043	0.032	0.086	0.043	0.075	0.118	0.054	0.086	0.086	0.108	0.032	0.032	0.086	0.065	0.032	0	0.011	0	0.011	0	0.022	0.011	0.011	0	0.011	0.011	0	0.011	0.022	0.043	0.011	0	0	0	0.043	0.011	0.011	0.033	0.022	0.022	0.033	0.033	0.033	0
1	0.154	0.436	0.205	0.205	0.053	0.053	0.026	0.026	0.053	0.211	0.132	0.026	0	0.079	0.026	0.105	0.053	0.079	0.026	0.053	0	0.027	0	0.027	0	0.027	0.027	0	0	0	0.027	0	0	0	0	0.027	0.027	0.027	0	0	0.054	0.054	0.054	0.027	0	0.027	0	0.108	0
1	0.3	0.3	0.275	0.125	0.077	0.077	0.128	0.026	0.103	0.077	0.051	0.051	0.077	0.128	0.026	0.051	0.026	0.026	0.077	0	0	0	0.079	0	0.026	0.026	0	0.026	0.026	0.053	0.026	0.026	0	0	0.026	0	0.026	0.053	0.026	0	0	0.026	0	0.026	0	0.053	0	0	0.026
1	0.067	0.067	0.533	0.333	0.034	0	0	0.034	0	0	0.069	0	0	0.069	0.345	0.138	0.034	0	0.138	0.138	0	0	0	0.036	0	0	0	0	0	0	0	0	0	0	0	0.036	0	0	0	0	0	0	0	0	0	0.036	0	0.036	0
1	0.338	0.188	0.275	0.2	0.063	0.051	0.139	0.076	0.076	0.038	0.038	0.038	0.101	0.076	0.038	0.063	0.089	0.025	0.063	0.025	0.013	0.013	0.013	0.013	0.026	0.026	0	0	0.064	0.038	0.026	0.013	0.026	0	0.038	0.013	0	0.013	0.064	0	0	0	0.013	0.026	0.013	0	0	0.026	0.038
1	0.149	0.311	0.243	0.297	0.027	0.055	0.041	0.027	0.014	0.11	0.068	0.123	0.082	0.027	0.082	0.055	0.027	0.123	0.041	0.096	0	0	0.014	0.014	0	0.028	0.028	0	0.028	0	0	0.014	0.014	0	0	0.014	0	0	0.014	0	0.014	0.014	0.028	0.056	0.028	0.014	0	0.028	0.014
1	0.203	0.068	0.034	0.695	0.052	0	0	0.155	0.017	0	0	0.052	0	0.017	0	0.017	0.138	0.052	0.034	0.466	0	0	0	0.053	0	0	0	0	0	0	0	0	0.018	0.035	0.018	0.088	0	0	0	0.018	0	0	0	0	0	0	0	0	0.018
1	0.327	0.182	0.255	0.236	0.074	0.056	0.093	0.093	0.056	0.074	0.019	0.037	0.13	0	0.074	0.056	0.056	0.056	0.074	0.056	0.019	0.019	0.019	0.019	0	0.057	0	0	0.019	0	0.075	0	0.057	0.019	0	0.019	0.038	0	0	0.019	0.038	0.019	0	0.019	0	0	0	0.019	0
1	0.195	0.341	0.268	0.195	0	0.05	0.075	0.075	0.075	0.1	0.05	0.1	0.1	0.1	0.05	0.025	0.025	0.1	0.075	0	0	0	0	0	0	0	0.026	0.026	0	0.051	0.026	0	0	0.026	0.051	0	0	0	0.026	0.051	0	0.051	0	0.051	0.026	0	0.026	0	0.026
1	0.224	0.286	0.224	0.265	0.042	0.104	0.021	0.063	0.042	0.042	0.125	0.083	0.063	0.083	0.021	0.063	0.083	0.042	0.063	0.063	0	0.021	0	0.021	0.021	0.021	0.064	0	0	0.021	0	0	0.021	0	0.043	0	0	0.021	0	0.021	0	0	0	0.043	0.043	0.021	0.021	0.043	0.043
1	0.116	0.279	0.326	0.279	0	0.071	0.048	0	0.024	0.071	0.095	0.095	0.024	0.048	0.095	0.143	0.071	0.095	0.071	0.048	0	0	0	0	0.024	0.024	0	0.024	0	0.024	0	0.024	0	0	0	0	0	0	0.024	0	0	0.024	0.049	0	0	0	0.024	0.049	0
1	0.283	0.208	0.189	0.321	0.058	0.058	0.077	0.096	0.038	0.058	0.058	0.058	0.077	0.038	0	0.077	0.096	0.058	0.058	0.096	0	0.02	0.039	0	0.02	0.02	0	0.02	0.02	0	0	0.059	0.02	0.02	0	0.059	0.02	0	0	0.02	0	0	0.039	0.02	0.039	0.02	0	0	0.02
1	0.309	0.206	0.235	0.25	0.119	0.09	0.06	0.03	0.045	0.03	0.03	0.104	0.06	0.075	0.06	0.045	0.09	0.015	0.075	0.075	0.03	0.03	0.03	0.015	0	0.015	0.03	0.045	0.03	0.015	0	0.015	0.015	0	0.015	0	0.03	0.015	0	0	0.015	0	0	0.015	0	0.015	0.015	0	0.045
1	0.228	0.14	0.351	0.281	0	0.036	0.071	0.107	0.054	0.018	0.071	0	0.089	0.089	0.089	0.089	0.089	0	0.107	0.089	0	0	0	0	0	0	0.036	0	0.018	0.018	0.036	0	0.018	0	0.055	0.036	0	0	0.018	0.018	0.018	0	0	0	0.018	0.036	0	0.018	0
1	0.328	0.281	0.234	0.156	0.127	0.079	0.063	0.048	0.111	0.079	0.063	0.032	0.032	0.111	0.048	0.048	0.063	0.016	0.048	0.032	0.032	0.065	0.032	0	0.032	0.032	0	0.016	0	0.048	0	0.016	0	0	0.048	0	0.048	0	0.016	0.032	0.048	0.016	0	0.016	0.016	0	0.032	0.016	0
1	0.174	0.261	0.304	0.261	0.091	0.045	0	0.045	0	0.091	0.136	0.045	0.091	0	0.045	0.136	0	0.091	0.136	0.045	0.048	0	0	0.048	0	0	0.048	0	0	0	0	0	0	0	0	0.048	0	0	0	0	0	0.048	0	0.048	0.048	0	0.048	0.048	0
1	0.325	0.4	0.15	0.125	0.077	0.128	0.051	0.051	0.154	0.179	0.051	0.026	0.051	0.077	0.026	0	0.051	0.026	0.026	0.026	0	0.026	0.026	0.026	0.053	0.053	0	0.026	0.026	0.026	0	0	0	0.026	0	0.026	0.079	0.053	0	0	0.105	0.026	0.053	0	0.026	0	0.026	0	0.026
1	0.286	0.184	0.367	0.163	0.042	0.063	0.146	0.042	0.083	0.042	0.021	0.042	0.104	0.083	0.104	0.063	0.042	0	0.104	0.021	0	0.021	0.021	0	0.021	0.021	0	0.021	0.064	0.021	0.043	0.021	0	0	0.043	0	0	0.021	0.064	0	0.021	0	0	0.021	0.021	0	0	0	0.021
1	0.3	0.4	0.233	0.067	0	0.138	0.138	0.034	0.172	0.138	0.069	0	0.138	0.103	0	0	0	0	0.034	0.034	0	0	0	0	0.036	0.036	0.036	0	0.107	0.036	0	0	0	0	0	0.036	0	0.071	0.071	0.036	0.071	0.036	0.036	0	0	0.071	0	0	0
1	0.276	0.224	0.276	0.224	0.07	0.053	0.123	0.035	0.088	0.053	0.035	0.035	0.053	0.053	0.088	0.088	0.07	0.07	0.018	0.07	0	0.036	0.018	0.018	0.018	0.018	0	0.018	0	0	0.054	0.071	0	0.018	0	0.018	0.036	0	0.036	0.018	0.036	0	0	0	0.018	0	0	0.018	0.018
1	0.212	0.3	0.263	0.225	0.025	0.076	0.076	0.038	0.051	0.101	0.076	0.076	0.114	0.051	0.063	0.038	0.025	0.063	0.051	0.076	0	0.026	0	0	0.026	0.013	0.026	0.013	0.038	0.013	0.013	0.013	0.013	0.013	0	0.013	0.013	0.013	0.026	0	0.013	0.026	0.038	0.026	0.026	0.013	0.038	0	0
1	0.325	0.325	0.15	0.2	0.103	0.128	0.051	0.051	0.103	0.103	0.051	0.077	0.051	0.051	0	0.051	0.077	0.051	0.051	0	0.026	0.026	0.053	0	0.053	0.026	0.026	0.026	0	0.026	0	0.026	0.026	0	0.026	0	0.053	0.053	0	0	0.026	0	0.026	0.053	0.026	0.026	0	0	0.026
1	0.221	0.191	0.353	0.235	0.09	0.06	0.045	0.015	0.06	0.03	0.045	0.06	0.015	0.075	0.164	0.104	0.06	0.03	0.09	0.06	0.03	0	0.03	0.015	0	0	0.03	0.03	0	0	0.015	0.03	0	0	0.015	0	0.045	0.015	0	0	0.03	0	0	0	0	0.015	0.03	0	0.03
1	0.3	0.237	0.237	0.225	0.089	0.076	0.101	0.038	0.063	0.051	0.025	0.089	0.089	0.051	0.038	0.063	0.063	0.051	0.076	0.038	0.026	0.026	0.038	0	0	0.013	0.026	0.038	0.026	0.038	0.013	0.026	0.013	0	0.013	0.013	0.013	0.026	0.013	0.013	0.026	0	0	0.013	0	0	0.013	0.013	0
1	0.114	0.4	0.2	0.286	0.029	0.059	0	0.029	0.059	0.088	0.118	0.118	0	0.147	0.029	0.029	0.029	0.118	0.059	0.088	0	0	0	0.03	0	0.03	0	0.03	0	0	0	0	0	0.03	0	0	0.03	0.03	0	0	0	0.03	0.03	0	0	0.061	0.03	0.03	0
1	0.175	0.313	0.263	0.25	0	0.076	0.089	0.013	0.051	0.089	0.063	0.114	0.089	0.063	0.089	0.025	0.038	0.076	0.025	0.101	0	0	0	0	0.013	0.013	0.026	0.026	0.026	0.013	0.038	0.013	0.013	0	0	0	0	0.026	0.026	0	0	0.026	0.013	0.051	0.026	0.013	0.026	0	0.013
1	0.25	0.35	0.225	0.175	0.026	0.103	0.128	0	0.103	0.103	0.051	0.103	0.103	0.051	0	0.051	0.026	0.103	0.026	0.026	0	0	0.026	0	0.053	0	0	0.053	0.053	0.026	0	0.026	0	0	0	0	0	0	0.105	0	0.053	0	0	0.053	0.053	0	0	0	0
1	0.16	0.259	0.235	0.346	0.013	0.05	0.05	0.05	0.013	0.075	0.05	0.125	0.087	0.05	0.075	0.025	0.05	0.075	0.063	0.15	0	0	0.013	0	0.013	0	0.013	0.025	0.025	0	0.025	0	0.025	0.013	0	0.013	0	0.013	0	0	0	0.013	0.013	0.051	0.013	0.013	0.025	0	0
1	0.237	0.145	0.329	0.289	0.04	0.027	0.107	0.067	0.053	0.027	0.04	0.027	0.04	0.027	0.12	0.147	0.093	0.067	0.067	0.053	0	0	0.014	0.027	0.014	0.014	0	0	0.014	0.014	0.014	0.068	0.027	0.014	0	0.027	0.027	0	0.027	0	0.014	0	0.014	0	0	0	0	0.041	0
1	0.214	0.3	0.329	0.157	0.014	0.087	0.043	0.058	0.058	0.13	0.101	0.014	0.087	0.072	0.116	0.058	0.058	0.014	0.058	0.029	0	0	0	0.015	0	0.029	0.044	0.015	0.015	0.015	0.015	0	0.015	0	0.029	0.015	0	0.015	0.015	0.015	0.044	0.044	0.044	0	0.015	0.044	0.029	0.015	0.015
1	0.2	0.3	0.225	0.275	0	0.077	0.051	0.077	0.077	0.026	0.103	0.103	0.077	0.077	0.026	0.051	0.026	0.128	0.051	0.051	0	0	0	0	0.026	0	0	0.053	0	0.026	0	0.026	0	0	0	0.053	0	0	0.026	0.053	0.026	0	0	0	0.026	0.053	0	0.026	0
1	0.326	0.274	0.284	0.116	0.064	0.074	0.138	0.043	0.117	0.074	0.064	0.021	0.117	0.096	0.032	0.043	0.032	0.032	0.043	0.011	0.011	0.022	0.032	0	0.022	0.032	0.011	0.011	0.075	0.043	0.011	0.011	0.011	0	0.032	0	0.022	0.032	0.043	0.022	0.054	0	0.022	0	0.032	0.011	0	0.022	0
1	0.27	0.257	0.311	0.162	0.055	0.096	0.068	0.055	0.082	0.041	0.082	0.055	0.123	0.068	0.068	0.041	0.014	0.055	0.082	0.014	0	0.028	0.014	0.014	0.042	0.014	0.028	0.014	0.014	0.014	0	0.028	0.014	0	0.028	0.014	0.028	0.014	0.014	0.028	0.014	0	0.028	0	0.042	0.028	0.014	0	0
1	0.167	0.208	0.292	0.333	0	0	0.064	0.085	0.064	0.043	0.085	0.021	0.021	0.064	0.085	0.128	0.085	0.085	0.064	0.106	0	0	0	0	0	0	0	0	0.022	0.022	0.022	0	0	0.043	0	0.043	0	0	0.022	0.043	0.022	0	0.022	0	0	0	0.022	0.065	0
1	0.3	0.6	0	0.1	0	0.31	0	0	0.207	0.276	0	0.103	0	0	0	0	0.069	0.034	0	0	0	0	0	0	0.071	0.179	0	0.036	0	0	0	0	0	0	0	0	0	0.214	0	0	0.107	0.107	0	0.071	0	0	0	0	0.071
1	0.325	0.15	0.25	0.275	0.128	0.051	0.077	0.051	0.051	0.026	0.026	0.051	0.051	0.026	0.128	0.051	0.103	0.051	0.026	0.103	0.079	0.026	0.026	0	0.026	0	0	0.026	0.026	0	0.053	0	0	0	0.026	0.026	0.026	0	0	0	0	0	0.026	0	0	0	0.026	0	0.053
1	0.225	0.2	0.225	0.35	0.026	0.077	0.051	0.077	0.077	0.026	0.026	0.077	0.026	0.026	0.051	0.103	0.103	0.051	0.103	0.103	0	0	0	0.026	0	0.026	0.026	0.026	0.026	0	0	0.026	0	0	0.053	0.026	0.026	0.026	0.026	0	0.026	0	0	0	0	0	0.026	0	0.026
1	0.267	0.378	0.133	0.222	0.045	0.136	0	0.091	0.091	0.114	0.068	0.091	0.045	0.091	0	0	0.091	0.045	0.068	0.023	0	0	0	0.047	0	0.023	0.047	0.047	0	0	0	0	0.047	0.023	0	0.023	0.047	0.023	0	0.023	0.07	0.023	0.023	0	0.047	0.023	0	0	0
1	0.163	0.313	0.263	0.263	0.025	0.063	0.051	0.025	0.051	0.089	0.063	0.114	0.076	0.076	0.063	0.051	0.013	0.076	0.089	0.076	0.013	0.013	0	0	0.013	0.013	0.013	0.026	0.026	0	0.013	0.013	0.013	0	0.013	0	0.013	0.026	0	0.013	0	0.026	0.026	0.038	0.013	0.026	0.013	0.013	0
1	0.051	0.205	0.462	0.282	0	0.026	0.026	0	0.026	0.026	0.079	0.053	0.026	0.079	0.184	0.184	0	0.053	0.184	0.053	0	0	0	0	0	0	0	0	0	0	0	0.027	0	0	0	0	0	0	0.027	0	0	0	0.027	0	0	0.027	0.027	0.027	0
1	0.337	0.163	0.357	0.143	0.072	0.072	0.124	0.072	0.082	0.01	0.052	0.01	0.134	0.052	0.134	0.041	0.052	0.031	0.041	0.021	0.01	0.021	0.031	0.01	0.021	0	0.031	0.01	0.042	0.01	0.052	0.021	0.042	0.01	0.021	0	0.031	0.031	0.01	0.01	0.01	0	0	0	0.01	0.01	0.021	0.01	0
1	0.231	0.333	0.308	0.128	0.026	0.105	0.053	0.053	0.079	0.079	0.132	0.053	0.105	0.105	0.079	0.026	0	0.053	0.053	0	0	0.027	0	0	0	0.027	0.054	0.027	0.027	0.027	0	0	0	0.027	0	0	0	0.027	0.054	0	0.027	0.027	0.027	0	0.054	0	0.081	0	0
1	0.188	0.287	0.287	0.237	0.013	0.076	0.063	0.038	0.051	0.076	0.076	0.089	0.089	0.063	0.089	0.051	0.038	0.063	0.063	0.063	0	0.013	0	0	0.026	0	0.038	0.013	0.026	0	0.013	0.026	0.026	0	0.013	0	0	0.026	0.013	0.013	0	0.026	0.026	0.026	0.013	0.038	0.026	0	0.013
1	0.226	0.484	0.161	0.129	0.1	0.067	0.067	0	0.033	0.3	0.067	0.067	0.067	0.067	0.033	0	0.033	0.033	0	0.067	0.034	0.069	0	0	0.034	0.034	0	0	0	0.069	0	0	0	0	0	0	0	0	0.034	0	0	0.138	0.069	0.069	0.034	0	0.034	0	0.034
1	0.287	0.237	0.275	0.2	0.076	0.076	0.089	0.038	0.089	0.051	0.063	0.038	0.076	0.051	0.089	0.063	0.051	0.063	0.025	0.063	0.013	0.013	0.026	0.026	0.064	0	0	0.013	0.026	0.013	0.026	0.026	0	0	0	0.038	0.026	0.026	0.026	0	0	0.013	0.038	0	0.013	0.026	0.013	0.013	0
1	0.173	0.321	0.284	0.222	0.05	0.05	0.037	0.037	0.025	0.125	0.1	0.075	0.087	0.063	0.1	0.037	0.013	0.087	0.037	0.075	0.013	0.013	0.013	0.013	0	0.025	0.013	0.013	0.013	0.025	0	0	0	0.013	0	0.025	0.025	0	0	0	0	0.063	0.013	0.051	0.038	0	0.038	0.025	0
1	0.175	0.212	0.313	0.3	0.038	0.038	0.063	0.038	0.025	0.063	0.051	0.076	0.089	0.038	0.127	0.063	0.025	0.063	0.076	0.127	0.013	0	0.013	0.013	0.013	0	0.013	0.013	0.026	0	0.038	0	0.026	0	0	0.013	0.013	0.013	0	0	0	0.013	0.026	0.026	0.026	0.013	0.013	0	0
1	0.308	0.244	0.269	0.179	0.091	0.104	0.091	0.026	0.104	0.039	0.052	0.052	0.078	0.052	0.091	0.052	0.039	0.052	0.026	0.052	0.013	0.039	0.026	0.013	0.039	0.026	0.026	0.013	0.013	0.039	0.026	0.013	0	0	0.013	0.013	0.026	0.026	0.039	0.013	0.013	0.013	0	0.013	0.026	0	0.026	0	0
1	0.28	0.08	0.28	0.36	0.083	0.042	0.125	0.042	0.042	0	0	0	0.125	0	0.083	0.083	0	0.042	0.083	0.25	0.043	0	0.043	0	0	0	0	0	0.043	0	0.087	0	0	0	0	0.043	0	0	0.043	0	0	0	0	0	0	0	0	0	0
1	0.3	0.25	0.175	0.275	0.077	0.103	0.103	0.026	0.077	0.026	0.026	0.128	0.051	0	0.026	0.103	0.077	0.128	0.026	0.026	0	0.053	0.026	0	0	0.026	0	0.079	0.026	0	0.026	0.053	0	0.026	0	0	0.053	0.026	0	0	0	0	0.026	0	0	0	0	0.026	0.053
1	0.188	0.25	0.313	0.25	0.038	0.038	0.063	0.051	0.038	0.076	0.063	0.076	0.063	0.063	0.127	0.063	0.051	0.063	0.063	0.063	0.013	0	0.013	0.013	0.013	0	0.013	0.013	0.026	0	0.026	0.013	0.026	0	0	0.026	0	0.013	0	0.026	0	0.013	0.026	0.038	0.013	0.013	0.038	0	0
1	0.175	0.275	0.225	0.325	0.051	0.026	0.026	0.051	0	0.103	0.077	0.103	0.026	0.026	0.077	0.103	0.103	0.128	0.026	0.077	0	0	0.026	0.026	0	0.026	0	0	0	0	0	0.026	0.026	0.026	0	0	0	0	0	0	0	0.053	0.026	0.026	0.026	0.026	0	0.026	0.053
1	0.21	0.306	0.323	0.161	0.066	0.098	0.049	0	0.033	0.098	0.098	0.066	0.066	0.082	0.115	0.066	0.049	0.033	0.066	0.016	0.017	0.033	0.017	0	0.017	0.017	0.05	0	0	0	0.033	0.017	0	0	0	0	0.017	0.017	0	0	0.017	0.033	0.033	0.017	0.033	0.017	0.033	0.017	0.05
1	0.24	0.187	0.213	0.36	0.041	0.054	0.081	0.068	0.041	0.068	0.027	0.054	0.068	0.041	0.054	0.054	0.095	0.027	0.054	0.176	0	0	0.014	0.027	0	0.014	0.014	0.027	0.014	0.027	0.027	0.014	0.027	0	0	0.041	0.014	0.014	0.014	0	0.014	0.027	0.014	0.014	0.027	0	0	0	0.014
1	0.28	0.2	0.28	0.24	0.061	0.102	0.041	0.061	0.102	0.02	0.061	0.02	0.102	0.041	0.041	0.102	0.02	0.041	0.122	0.061	0.021	0.021	0	0.021	0.063	0.021	0	0.021	0.021	0.021	0	0	0	0	0.063	0	0.021	0.021	0.021	0.021	0	0	0.021	0	0.021	0	0.021	0.021	0.021
1	0.212	0.212	0.325	0.25	0.013	0.038	0.101	0.051	0.076	0.063	0.051	0.025	0.051	0.089	0.063	0.127	0.063	0.025	0.114	0.051	0	0	0	0	0.026	0.013	0	0	0.026	0.038	0.026	0.013	0	0	0.026	0.026	0	0.013	0.051	0.013	0.013	0	0.038	0.013	0	0	0.013	0.038	0.026
1	0.219	0.469	0.156	0.156	0.097	0.065	0.065	0	0.032	0.29	0.065	0.065	0.065	0.065	0.032	0	0.032	0.065	0	0.065	0.033	0.067	0	0	0.033	0.033	0	0	0	0.067	0	0	0	0	0	0	0	0	0.033	0	0	0.133	0.067	0.067	0.033	0	0.033	0	0.033
1	0.188	0.275	0.325	0.212	0	0.051	0.076	0.063	0.076	0.089	0.051	0.063	0.089	0.063	0.139	0.038	0.025	0.063	0.063	0.051	0	0	0	0	0.026	0	0.013	0.013	0.026	0.013	0.038	0	0.013	0.013	0.026	0.013	0	0.026	0.026	0.026	0.026	0.013	0.026	0.026	0.013	0.013	0.013	0.013	0
1	0.27	0.162	0.378	0.189	0.11	0.027	0.055	0.082	0.041	0.027	0.055	0.027	0.096	0.055	0.178	0.055	0.027	0.055	0.082	0.027	0.042	0.014	0.014	0.042	0.014	0	0.014	0	0.028	0.014	0.014	0	0.028	0.014	0.028	0.014	0.014	0	0.014	0.014	0	0.014	0.014	0	0.014	0.014	0.028	0	0
1	0.24	0.32	0.16	0.28	0.061	0.061	0.061	0.041	0.122	0.082	0.061	0.061	0.02	0.061	0	0.082	0.041	0.102	0.041	0.102	0	0	0.042	0.021	0.021	0.021	0.021	0	0.021	0.021	0	0.021	0	0.021	0	0.021	0.063	0.042	0	0.021	0.042	0.021	0.021	0	0	0.021	0	0.042	0
1	0.263	0.3	0.263	0.175	0.051	0.076	0.076	0.063	0.089	0.101	0.051	0.051	0.076	0.076	0.063	0.051	0.051	0.038	0.076	0.013	0	0.026	0.013	0.013	0.013	0.026	0.026	0.013	0.013	0.038	0.013	0.013	0.026	0	0.026	0.013	0.013	0.026	0.013	0.038	0.038	0.026	0.013	0.013	0.013	0.013	0.026	0	0
1	0.188	0.25	0.325	0.237	0.013	0.038	0.101	0.038	0.038	0.063	0.076	0.076	0.101	0.063	0.089	0.076	0.038	0.076	0.063	0.051	0	0	0.013	0	0.013	0	0.013	0.013	0.026	0	0.051	0.026	0.013	0	0.026	0	0.013	0.013	0.013	0	0	0.013	0.026	0.026	0.013	0.026	0.013	0.026	0
1	0.176	0.412	0.118	0.294	0	0.121	0.03	0.03	0.121	0.152	0.061	0.061	0	0	0	0.121	0.061	0.121	0.03	0.091	0	0	0	0	0.063	0	0	0.063	0	0	0	0.031	0	0	0.031	0	0	0.094	0	0.031	0.031	0.063	0.031	0	0	0	0	0.063	0
1	0.275	0.275	0.325	0.125	0.128	0.026	0.077	0.051	0.026	0.154	0.051	0.026	0.077	0.077	0.128	0.051	0.051	0.026	0.051	0	0.079	0	0.053	0	0	0.026	0	0	0.053	0	0	0.026	0	0	0.053	0	0	0.026	0	0	0.026	0.053	0.026	0.026	0	0.026	0.026	0	0.026
1	0.174	0.261	0.304	0.261	0.091	0.045	0	0.045	0	0.091	0.136	0.045	0.091	0	0.045	0.136	0	0.091	0.136	0.045	0.048	0	0	0.048	0	0.048	0	0	0	0	0	0	0	0	0	0.048	0	0	0	0	0	0.048	0	0.048	0.095	0	0.048	0	0
1	0.25	0.35	0.2	0.2	0.105	0.105	0	0.053	0.053	0.158	0.053	0.053	0.053	0.105	0	0.053	0.053	0	0.105	0.053	0.056	0.056	0	0	0	0	0.056	0.056	0	0	0	0	0	0	0	0.056	0	0	0	0.056	0	0.111	0	0	0	0.056	0	0	0.056
1	0.253	0.195	0.391	0.161	0.047	0.023	0.116	0.07	0.035	0.058	0.081	0.012	0.151	0.07	0.116	0.058	0.023	0.047	0.07	0.023	0	0.024	0.024	0	0	0.012	0.012	0	0.047	0.035	0.024	0.012	0.012	0.024	0.035	0	0	0	0.024	0.012	0.012	0.012	0.024	0	0.035	0	0.024	0.024	0
1	0.159	0.341	0.341	0.159	0.047	0.07	0.047	0	0.07	0.163	0.047	0.047	0.047	0.07	0.163	0.07	0	0.047	0.07	0.047	0	0.024	0.024	0	0	0.048	0	0.024	0	0	0.024	0.024	0	0	0	0	0	0.048	0.024	0	0.048	0.071	0	0.024	0	0.048	0	0	0
1	0.25	0.224	0.303	0.224	0.067	0.093	0.067	0.027	0.067	0.027	0.053	0.08	0.067	0.067	0.107	0.067	0.053	0.04	0.067	0.053	0.027	0.014	0.014	0.014	0.041	0.014	0.014	0.027	0	0.014	0.041	0.014	0	0	0	0.027	0.027	0.014	0.027	0	0.014	0	0.014	0	0.014	0.014	0.027	0	0.027
1	0.233	0.274	0.288	0.205	0.069	0.028	0.069	0.056	0.056	0.111	0.083	0.028	0.083	0.042	0.097	0.069	0.028	0.097	0.042	0.042	0.042	0	0.028	0	0	0.028	0	0	0.028	0.014	0.028	0	0	0.014	0	0.042	0.014	0.014	0.014	0	0.042	0.028	0.028	0.014	0.014	0.014	0.028	0.028	0
1	0	0	0.6	0.4	0	0	0	0	0	0	0	0	0	0	0.286	0.286	0	0	0.286	0.143	0	0	0	0	0	0	0	0	0	0	0	0	0	0	0	0	0	0	0	0	0	0	0	0	0	0	0	0	0
1	0.25	0.475	0.15	0.125	0	0.154	0.051	0.051	0.179	0.205	0.051	0.051	0.051	0.051	0.026	0	0.026	0.051	0.026	0.026	0	0	0	0	0.053	0.105	0	0	0.026	0.026	0	0	0	0.026	0.026	0	0	0.105	0.053	0.026	0.053	0.079	0.053	0.026	0.026	0	0	0	0
1	0.189	0.162	0.378	0.27	0.028	0.028	0.111	0.028	0	0.028	0.083	0.056	0.167	0.028	0.083	0.083	0	0.083	0.111	0.083	0	0	0.029	0	0	0	0.029	0	0.057	0	0.029	0.029	0	0	0.029	0	0	0	0	0	0	0	0	0.029	0.029	0	0.029	0.029	0
1	0.175	0.275	0.287	0.263	0.013	0.063	0.063	0.038	0.013	0.076	0.089	0.101	0.089	0.038	0.101	0.063	0.063	0.089	0.038	0.063	0	0.013	0	0	0.013	0	0.026	0.026	0.038	0	0.026	0	0.013	0.013	0.013	0	0	0.013	0	0	0	0.013	0.013	0.051	0.013	0.013	0.038	0.026	0.013
1	0.176	0.265	0.294	0.265	0	0.03	0.121	0	0.061	0.03	0.091	0.091	0.061	0.121	0.061	0.061	0.061	0.091	0	0.121	0	0	0	0	0	0	0	0.031	0	0.063	0.031	0.031	0	0	0	0	0	0	0.031	0	0.031	0	0	0	0.031	0.031	0	0.031	0.031
1	0.266	0.266	0.266	0.203	0.077	0.077	0.077	0.038	0.064	0.051	0.064	0.077	0.064	0.077	0.051	0.077	0.064	0.051	0.077	0.013	0.026	0.026	0.013	0.013	0	0.013	0.039	0.026	0.026	0.026	0.013	0.013	0.013	0	0.013	0.013	0	0.026	0.026	0.013	0.026	0	0	0.013	0.013	0.013	0.026	0.013	0
1	0.225	0.3	0.175	0.3	0.077	0.051	0.026	0.077	0.077	0.051	0.103	0.077	0.051	0.026	0	0.103	0.026	0.154	0.051	0.051	0	0.026	0	0.053	0.053	0	0	0	0	0	0	0.026	0	0.026	0.026	0.026	0.053	0	0	0.026	0	0.026	0.026	0	0.026	0.026	0	0.053	0.026
1	0.275	0.325	0.275	0.125	0.051	0.077	0.128	0.026	0.128	0.077	0.051	0.051	0.051	0.154	0.026	0.051	0.026	0.026	0.077	0	0	0	0.053	0	0.026	0.026	0	0.026	0.026	0.053	0.026	0.026	0	0	0.026	0	0.026	0.053	0.053	0	0	0.026	0	0.026	0	0.053	0	0	0.026
1	0.237	0.447	0.105	0.211	0.081	0.081	0.027	0.054	0.027	0.189	0.081	0.162	0.027	0.081	0	0	0.081	0.108	0	0	0	0.083	0	0	0	0.028	0	0.056	0	0.028	0	0	0.028	0.028	0	0	0.028	0	0	0	0.028	0.028	0.083	0.056	0.028	0.056	0	0	0.056
1	0.36	0.2	0.28	0.16	0.125	0.125	0.042	0.083	0.083	0	0.042	0.042	0.042	0.083	0.125	0.042	0.125	0	0.042	0	0.087	0.043	0	0	0.043	0	0.043	0	0	0.043	0	0	0.043	0	0.043	0	0	0.043	0	0.043	0	0	0	0	0.043	0	0	0	0.043
1	0.175	0.2	0.325	0.3	0.051	0.051	0.026	0.051	0.051	0.051	0.051	0.026	0.051	0.026	0.154	0.103	0.026	0.077	0.103	0.103	0.026	0	0.026	0	0	0	0	0.026	0	0	0	0.026	0	0	0.053	0	0	0.053	0	0	0.053	0	0	0	0	0.026	0.026	0	0
1	0.361	0.444	0.167	0.028	0.029	0.143	0.171	0.029	0.2	0.229	0	0	0.114	0.057	0	0	0.029	0	0	0	0	0	0.029	0	0.029	0.088	0	0	0.118	0.059	0	0	0.029	0	0	0	0.029	0.088	0.088	0	0.176	0.059	0	0	0	0	0	0	0
1	0.212	0.212	0.338	0.237	0.051	0.013	0.101	0.038	0.051	0.013	0.063	0.089	0.089	0.101	0.076	0.076	0.025	0.076	0.101	0.038	0	0	0.051	0	0	0	0	0.013	0.026	0.038	0.026	0.013	0	0.026	0.013	0	0	0	0.026	0.013	0	0	0	0.013	0.013	0	0.013	0.038	0
1	0.263	0.3	0.2	0.237	0.051	0.076	0.089	0.051	0.114	0.063	0.038	0.076	0.025	0.076	0.038	0.063	0.076	0.076	0.038	0.051	0	0.026	0.013	0.013	0	0.013	0.026	0.038	0.013	0.026	0.038	0.013	0.026	0.013	0	0.013	0.013	0.026	0.038	0.038	0.038	0	0	0.013	0	0.038	0	0	0.013
1	0.265	0.286	0.224	0.224	0.125	0.042	0.063	0.042	0.042	0.083	0.083	0.083	0.021	0.042	0.083	0.063	0.083	0.104	0	0.042	0.043	0	0.064	0.021	0	0	0.021	0.021	0	0	0.043	0.021	0.021	0.021	0	0	0.043	0	0	0	0.021	0	0.021	0.043	0	0.021	0.021	0.043	0.043
1	0.286	0.333	0.159	0.222	0.016	0.194	0.032	0.048	0.081	0.065	0.065	0.113	0.081	0.032	0.032	0.016	0.097	0.048	0.032	0.048	0	0.016	0	0	0.066	0.049	0.033	0.049	0.016	0	0.016	0	0.016	0	0.016	0.016	0.016	0.033	0.016	0.016	0.016	0	0.016	0.033	0.049	0	0.016	0	0.066
1	0.457	0.171	0.229	0.143	0.176	0.088	0.118	0.059	0.118	0	0.029	0.029	0.088	0.059	0.059	0.029	0.088	0.029	0	0.029	0.091	0.061	0.03	0	0.061	0	0	0.03	0.03	0.061	0.03	0	0	0.03	0	0.03	0.03	0.03	0.03	0.03	0	0	0	0	0	0	0.03	0	0.03
1	0.176	0.265	0.294	0.265	0	0.03	0.121	0	0.061	0.03	0.091	0.091	0.061	0.121	0.061	0.061	0.061	0.091	0	0.121	0	0	0	0	0	0	0	0.031	0	0.063	0.031	0.031	0	0	0	0	0	0	0.031	0	0.031	0	0	0	0.031	0.031	0	0.031	0.031
1	0.214	0.343	0.186	0.257	0.043	0.087	0.029	0.058	0.116	0.087	0.058	0.087	0	0.072	0.043	0.058	0.058	0.101	0.043	0.058	0	0.015	0.015	0.015	0.044	0.015	0.029	0	0	0.015	0	0.015	0.015	0.015	0	0.029	0.044	0.044	0	0.029	0.044	0.015	0.015	0.015	0	0.015	0.015	0.015	0.015
1	0.212	0.3	0.287	0.2	0.038	0.089	0.051	0.038	0.051	0.089	0.076	0.089	0.089	0.063	0.101	0.038	0.038	0.051	0.063	0.038	0.013	0.026	0	0	0.026	0	0.038	0.026	0.038	0	0.013	0	0.013	0.013	0.013	0	0.013	0.013	0.013	0.013	0.013	0.013	0.026	0.038	0.013	0.013	0.038	0.013	0.013
1	0.4	0.233	0.167	0.2	0.138	0.172	0.069	0	0.034	0.069	0.034	0.103	0.103	0	0	0.069	0.138	0	0.034	0.034	0.036	0.071	0.036	0	0.036	0.071	0	0.071	0.036	0	0	0.036	0	0	0	0	0	0	0	0	0	0	0.036	0.036	0.036	0	0	0	0.071
1	0.128	0.359	0.205	0.308	0	0.026	0.026	0.079	0.105	0.132	0.053	0.079	0.026	0.053	0.053	0.053	0	0.158	0.079	0.079	0	0	0	0	0.027	0	0	0	0	0.027	0	0	0	0.027	0.054	0	0	0.027	0.027	0.054	0.054	0.054	0.027	0	0	0.027	0.027	0	0
1	0.3	0.133	0.4	0.167	0.138	0.138	0.034	0	0	0	0.103	0	0.138	0	0.207	0.069	0.034	0	0.069	0.069	0.071	0.036	0.036	0	0	0	0.107	0	0	0	0.036	0	0	0	0	0	0	0	0	0	0	0	0	0	0.071	0	0.036	0	0
1	0.12	0.12	0.6	0.16	0	0.042	0.042	0	0	0.042	0.083	0	0.083	0.042	0.375	0.125	0.042	0	0.125	0	0	0	0	0	0	0	0.043	0	0.043	0	0	0	0	0	0	0	0	0	0	0	0	0	0.043	0	0	0	0.087	0	0
1	0.24	0.16	0.387	0.213	0.054	0.041	0.081	0.068	0.041	0.027	0.041	0.041	0.108	0.041	0.176	0.068	0.041	0.054	0.081	0.041	0.014	0.014	0.014	0.014	0.014	0	0.014	0.014	0.027	0.014	0.041	0	0.014	0.014	0.027	0.014	0.014	0	0.014	0.014	0	0.014	0.014	0	0.014	0.014	0.014	0	0
1	0.529	0	0.471	0	0.25	0	0.25	0	0	0	0	0	0.25	0	0.25	0	0	0	0	0	0.2	0	0.067	0	0	0	0	0	0	0	0.267	0	0	0	0	0	0	0	0	0	0	0	0	0	0	0	0	0	0
1	0.259	0.188	0.306	0.247	0.048	0.024	0.095	0.083	0.071	0	0.06	0.06	0.071	0.095	0.071	0.071	0.071	0.071	0.071	0.036	0	0.012	0.036	0	0	0	0	0.024	0.012	0.036	0.024	0.024	0.024	0.024	0.024	0.012	0.012	0	0.024	0.024	0	0	0	0	0.024	0.012	0.012	0.012	0.024
1	0.228	0.14	0.351	0.281	0	0.036	0.071	0.107	0.054	0.018	0.071	0	0.089	0.089	0.089	0.089	0.089	0	0.107	0.089	0	0	0	0	0	0	0.036	0	0.018	0.018	0.036	0	0.018	0	0.055	0.036	0	0	0.018	0.018	0.018	0	0	0	0.018	0.036	0	0.018	0
1	0.263	0.274	0.316	0.147	0.064	0.064	0.106	0.032	0.053	0.128	0.053	0.032	0.106	0.043	0.106	0.064	0.043	0.043	0.043	0.021	0.011	0.032	0.022	0	0	0.032	0.011	0.022	0.043	0.011	0.032	0.022	0.022	0	0.011	0	0.011	0.011	0.022	0.011	0.022	0.065	0.022	0.011	0.032	0	0	0.022	0.011
1	0.32	0.36	0.2	0.12	0.083	0.125	0.083	0.042	0.083	0.125	0.083	0.042	0.125	0.042	0.042	0	0.042	0.042	0	0.042	0	0.043	0.043	0	0	0.13	0	0	0.043	0	0.043	0	0	0	0	0.043	0.043	0	0.043	0	0	0	0.087	0.043	0.043	0.043	0	0	0.043
1	0.111	0.222	0.222	0.444	0	0	0.059	0.059	0	0.118	0	0.059	0	0.059	0	0.176	0.118	0.059	0.176	0.118	0	0	0	0	0	0	0	0	0	0	0	0.063	0	0	0.063	0	0	0	0	0	0	0.063	0	0.063	0	0	0	0	0
1	0.333	0.233	0.3	0.133	0.034	0.103	0.172	0.034	0.103	0.034	0.069	0.034	0.138	0.034	0.034	0.069	0.069	0.034	0.034	0	0	0	0.036	0	0	0	0.071	0.036	0.071	0.036	0	0.036	0	0.036	0	0	0	0.036	0.071	0	0.036	0	0	0	0	0	0.036	0.036	0.036
1	0.205	0.256	0.359	0.179	0.026	0.053	0.105	0.026	0	0.105	0.105	0.053	0.132	0.079	0.079	0.079	0.026	0.026	0.079	0.026	0	0	0.027	0	0	0	0.027	0.027	0.081	0.027	0	0	0	0.027	0	0	0	0	0	0	0	0.027	0.081	0	0.027	0	0.081	0	0
1	0.065	0.323	0.323	0.29	0	0	0.033	0.033	0	0.1	0.167	0.067	0.033	0.133	0.067	0.1	0.033	0.1	0.067	0.067	0	0	0	0	0	0	0	0	0	0	0	0.034	0	0.034	0	0	0	0	0	0	0	0	0.069	0.034	0	0.069	0.069	0.034	0
1	0.263	0.313	0.25	0.175	0.051	0.089	0.063	0.063	0.089	0.101	0.063	0.051	0.076	0.063	0.063	0.051	0.051	0.051	0.063	0.013	0	0.026	0.013	0.013	0.013	0.026	0.038	0.013	0.013	0.026	0.013	0.013	0.026	0.013	0.013	0.013	0.013	0.038	0.013	0.026	0.038	0.026	0.013	0.013	0.026	0.013	0.026	0	0
1	0.237	0.263	0.368	0.132	0.027	0.027	0.162	0.027	0.081	0.081	0.081	0.027	0.135	0.108	0.081	0.027	0	0.054	0.027	0.054	0	0	0.028	0	0	0	0.028	0	0.056	0.028	0.056	0	0	0.028	0	0	0.028	0	0.056	0	0.056	0	0.028	0	0.028	0.028	0.028	0	0
1	0.245	0.265	0.286	0.204	0.021	0.063	0.083	0.083	0.104	0.063	0.104	0	0.063	0.063	0.042	0.104	0.063	0.083	0.063	0	0	0	0.021	0	0.021	0.021	0.021	0	0.043	0	0.021	0.021	0	0.043	0.043	0	0.021	0.021	0.043	0.021	0.021	0	0.043	0	0	0.043	0	0.064	0
1	0.288	0.123	0.438	0.151	0.069	0.056	0.153	0.014	0.056	0.028	0.028	0.014	0.111	0.028	0.194	0.097	0.056	0.014	0.056	0.028	0	0.014	0.056	0	0.014	0.028	0.014	0	0.042	0.028	0.056	0.014	0	0	0	0.014	0.014	0	0.028	0.014	0.028	0	0	0	0	0	0.028	0	0.014
1	0.262	0.231	0.246	0.262	0.078	0.078	0.047	0.063	0.094	0.078	0	0.063	0.031	0.031	0.078	0.094	0.063	0.047	0.109	0.047	0	0.032	0.016	0.032	0.048	0.032	0	0	0	0	0.016	0.032	0.016	0.016	0.032	0	0.032	0.032	0.016	0.016	0.032	0.016	0	0.032	0	0	0	0	0.016
1	0.175	0.15	0.525	0.15	0.026	0.026	0.103	0.026	0.026	0.026	0.051	0.026	0.077	0.077	0.308	0.077	0.051	0.026	0.077	0	0	0	0.026	0	0.026	0	0	0	0	0	0.079	0.026	0	0.026	0	0	0	0	0.026	0	0	0	0	0	0.026	0	0.026	0	0.026
1	0.315	0.236	0.225	0.225	0.08	0.068	0.091	0.08	0.068	0.068	0.023	0.08	0.102	0.045	0.034	0.045	0.068	0.057	0.068	0.023	0.011	0.023	0.023	0.023	0.023	0.011	0	0.034	0.046	0.023	0	0.023	0.034	0.011	0.023	0.011	0.023	0.011	0.023	0.011	0.034	0	0.011	0.023	0.023	0	0	0	0.011
1	0.206	0.412	0.294	0.088	0.121	0.061	0.03	0	0.03	0.121	0.152	0.091	0.03	0.182	0.091	0	0	0.061	0.03	0	0.063	0.031	0.031	0	0	0.031	0	0.031	0	0.031	0	0	0	0	0	0	0	0.031	0	0	0	0	0.063	0.031	0	0.094	0.063	0	0
1	0.375	0.375	0.075	0.175	0.128	0.179	0.026	0.051	0.128	0.103	0.051	0.077	0.026	0.051	0	0	0.077	0.051	0	0.051	0.026	0.079	0.026	0	0.026	0.079	0	0.079	0	0.026	0	0	0.026	0	0	0.026	0.026	0.053	0	0.053	0.079	0	0.026	0	0.026	0.026	0	0	0.053
1	0.2	0.257	0.286	0.257	0.059	0.059	0.059	0.029	0	0.088	0.088	0.059	0.059	0.059	0.029	0.147	0.088	0.059	0.118	0	0.03	0	0.03	0	0	0	0.061	0	0	0.03	0.03	0	0.03	0	0	0	0	0	0	0	0	0.061	0	0.03	0	0	0	0.091	0.03
1	0.292	0.308	0.246	0.154	0.094	0.078	0.094	0.031	0.141	0.063	0.063	0.031	0.063	0.078	0.047	0.063	0	0.078	0.047	0.031	0.048	0.032	0	0.016	0.048	0.016	0	0.016	0	0.032	0.032	0.032	0	0.016	0	0.016	0.016	0.048	0.079	0	0	0.032	0.016	0.016	0.048	0	0.016	0	0
1	0.28	0.2	0.293	0.227	0.081	0.027	0.135	0.041	0.027	0.041	0.027	0.108	0.054	0.095	0.081	0.068	0.108	0.041	0.054	0.014	0.014	0	0.041	0.027	0.014	0	0	0.014	0.027	0.068	0.014	0.027	0.014	0	0.027	0	0.014	0	0.014	0	0.014	0.014	0	0.014	0	0.014	0.014	0	0.055
1	0.179	0.051	0.359	0.41	0.079	0	0.026	0.053	0.026	0	0	0.026	0.053	0	0.184	0.132	0.026	0.053	0.132	0.211	0.027	0	0.027	0.027	0	0	0	0	0	0	0.027	0	0.027	0	0	0.027	0.027	0	0	0	0	0	0	0	0	0	0	0	0
1	0.417	0.083	0	0.5	0.174	0	0	0.261	0	0	0	0.087	0	0	0	0	0.217	0.087	0	0.174	0	0	0	0.182	0	0	0	0	0	0	0	0	0.136	0	0	0.091	0	0	0	0	0	0	0	0	0	0	0	0	0.091
1	0.138	0.138	0.483	0.241	0	0.036	0.107	0	0.036	0.036	0.036	0.036	0.036	0.036	0.25	0.179	0.036	0.036	0.107	0.036	0	0	0	0	0	0	0	0.037	0	0	0.074	0.037	0	0	0	0	0	0	0.037	0	0	0	0.037	0	0	0	0	0.037	0
1	0.214	0.357	0.357	0.071	0.077	0.077	0.077	0	0.154	0.077	0.154	0	0	0.154	0.154	0	0	0.077	0	0	0	0.083	0	0	0.083	0	0	0	0	0	0.083	0	0	0	0	0	0.083	0	0.083	0	0.083	0	0	0	0	0.083	0.083	0	0
1	0.244	0.341	0.268	0.146	0.025	0.1	0.05	0.075	0.1	0.075	0.1	0.075	0.1	0.125	0.05	0	0	0.05	0.075	0	0	0.026	0	0	0	0.026	0.051	0.026	0.026	0.026	0	0	0	0.051	0	0	0	0.026	0.051	0.026	0.026	0.026	0.026	0	0.026	0.026	0.051	0	0
1	0.275	0.275	0.2	0.25	0.103	0.103	0	0.077	0.051	0.051	0.077	0.103	0.077	0.051	0.026	0.051	0.051	0.077	0.077	0.026	0.026	0.079	0	0	0	0.053	0.026	0.026	0	0	0	0	0	0.053	0	0	0.026	0	0	0.026	0	0	0	0.053	0	0.026	0.026	0.026	0.026
1	0.345	0.483	0.103	0.069	0.143	0.179	0.036	0	0.179	0.179	0.071	0.036	0	0.071	0	0.036	0	0.071	0	0	0	0.111	0.037	0	0.111	0.037	0.037	0	0	0	0	0.037	0	0	0	0	0.148	0.037	0	0	0.037	0.074	0.037	0.037	0	0.074	0	0	0
1	0.175	0.45	0.2	0.175	0.077	0.077	0.026	0	0.077	0.154	0.128	0.103	0.026	0.128	0	0.051	0	0.077	0.051	0.026	0.026	0.053	0	0	0	0	0.053	0.026	0	0.026	0	0	0	0	0	0	0.026	0.026	0.026	0	0.026	0.053	0.026	0.053	0.026	0.053	0	0.053	0
1	0.325	0.211	0.341	0.122	0.098	0.066	0.123	0.041	0.074	0.016	0.082	0.033	0.123	0.098	0.09	0.033	0.033	0.033	0.041	0.016	0.066	0.017	0.017	0	0.017	0	0.025	0.017	0.05	0.017	0.05	0.008	0.025	0.008	0.008	0	0.017	0.025	0.033	0	0.008	0	0.008	0	0.025	0.033	0.008	0.017	0
1	0.227	0.167	0.333	0.273	0.031	0.031	0.046	0.108	0.077	0.031	0.031	0.031	0.046	0.046	0.138	0.108	0.062	0.062	0.123	0.031	0	0	0	0.031	0	0.016	0	0.016	0.016	0	0	0.031	0.031	0.016	0.031	0.031	0.031	0	0.031	0	0.031	0	0	0	0	0	0.031	0	0.016
1	0.233	0.333	0.267	0.167	0.034	0.069	0.069	0.069	0.069	0.103	0.069	0.069	0.069	0.034	0.138	0.034	0.069	0.103	0	0	0	0	0.036	0	0	0.036	0.036	0	0	0	0.071	0	0	0.071	0	0	0	0.036	0.036	0	0.071	0	0	0.036	0	0	0.071	0	0.071
1	0.212	0.275	0.325	0.188	0.038	0.038	0.089	0.038	0.076	0.038	0.063	0.101	0.089	0.114	0.089	0.038	0.013	0.076	0.089	0.013	0	0	0.038	0	0.013	0	0	0.026	0.038	0.026	0.013	0.013	0.013	0.026	0	0	0.013	0	0.038	0.013	0	0.013	0	0.026	0.013	0	0.038	0.013	0
1	0.417	0.083	0.083	0.417	0.087	0	0.087	0.217	0.087	0	0	0	0	0	0	0.087	0.261	0.087	0	0.087	0	0	0	0.091	0	0	0	0	0	0	0	0.091	0.045	0.091	0	0.091	0	0	0	0.045	0	0	0	0	0	0	0	0	0
1	0.147	0.221	0.309	0.324	0.015	0.045	0.075	0.015	0.015	0.03	0.09	0.075	0.075	0.075	0.06	0.104	0.045	0.06	0.09	0.134	0	0	0.015	0	0	0.015	0.015	0	0.03	0.045	0	0	0	0.015	0	0	0	0	0.015	0	0	0	0	0.03	0.03	0.015	0.03	0.015	0.015
1	0.184	0.289	0.158	0.368	0.081	0.027	0	0.081	0.054	0.081	0.027	0.135	0	0	0.081	0.054	0.054	0.189	0.054	0.081	0.028	0.028	0	0.028	0	0	0	0.028	0	0	0	0	0	0.056	0	0.028	0.028	0	0	0.028	0.056	0.028	0	0	0	0	0	0.028	0.028
1	0.25	0.237	0.237	0.275	0.038	0.038	0.089	0.076	0.089	0.051	0.051	0.051	0.051	0.076	0.025	0.089	0.063	0.076	0.076	0.063	0.013	0	0.013	0	0.013	0.026	0	0	0.026	0.038	0.013	0.013	0.013	0.013	0.038	0.013	0	0.026	0.038	0.026	0.013	0.013	0.013	0.013	0	0.013	0	0.038	0.026
1	0.175	0.263	0.377	0.184	0.009	0.071	0.053	0.044	0.08	0.044	0.088	0.044	0.071	0.097	0.15	0.062	0.018	0.053	0.08	0.035	0	0	0	0.009	0	0.018	0.027	0.018	0	0.045	0.009	0	0	0.009	0.027	0.009	0.009	0.045	0.027	0	0.018	0	0.018	0.009	0.009	0.009	0.071	0	0
1	0.32	0.3	0.2	0.18	0.061	0.122	0.082	0.061	0.122	0.082	0.082	0.02	0.041	0.082	0.02	0.061	0.102	0	0.02	0.041	0.021	0	0.021	0.021	0.063	0.021	0.021	0.021	0	0.042	0	0.042	0.021	0	0.021	0.021	0.021	0.021	0.042	0.042	0.042	0.021	0.021	0	0.042	0.021	0.021	0	0.021
1	0.176	0.265	0.294	0.265	0	0.03	0.121	0	0.061	0.03	0.091	0.091	0.061	0.121	0.061	0.061	0.061	0.091	0	0.121	0	0	0	0	0	0	0	0.031	0	0.063	0.031	0.031	0	0	0	0	0	0	0.031	0	0.031	0	0	0	0.031	0.031	0	0.031	0.031
1	0.24	0.28	0.2	0.28	0.102	0.082	0	0.061	0.061	0.082	0.082	0.041	0.02	0.061	0.061	0.061	0.061	0.061	0.061	0.102	0.021	0.042	0	0.042	0.042	0	0.042	0	0	0	0	0	0	0.021	0	0.042	0.021	0.021	0	0.021	0.021	0.042	0.021	0	0	0	0.042	0.042	0.021
1	0.4	0.333	0.167	0.1	0.172	0.138	0.103	0	0.172	0.103	0.034	0	0.034	0.103	0	0.034	0.034	0	0.034	0.034	0.036	0.107	0.036	0	0.071	0.036	0.036	0	0.036	0.036	0	0.036	0	0	0	0	0.107	0.036	0.036	0	0.036	0.071	0	0	0	0.036	0	0	0
1	0.204	0.247	0.204	0.344	0.043	0.043	0.087	0.033	0.022	0.065	0.043	0.12	0.054	0.011	0.065	0.076	0.076	0.13	0.011	0.12	0	0	0.022	0.022	0	0.011	0.011	0.022	0.022	0.011	0.022	0.033	0.022	0	0	0.011	0	0.011	0.011	0	0.011	0	0.011	0.044	0.022	0	0.011	0.011	0.011
1	0.086	0	0.229	0.686	0	0	0	0.088	0	0	0	0	0	0	0	0.235	0.088	0	0.235	0.353	0	0	0	0	0	0	0	0	0	0	0	0	0	0	0	0.091	0	0	0	0	0	0	0	0	0	0	0	0	0
1	0.167	0.278	0.256	0.3	0.022	0.067	0.022	0.045	0.045	0.056	0.124	0.056	0.079	0.045	0.045	0.09	0.022	0.101	0.067	0.112	0	0	0	0.023	0	0.023	0.045	0	0.011	0	0.011	0	0	0.011	0	0.034	0	0.023	0.011	0	0.011	0.011	0	0.034	0.023	0.023	0.023	0.057	0
1	0.267	0.133	0.133	0.467	0	0	0	0.286	0	0	0.143	0	0.071	0.071	0	0	0.143	0.071	0	0.214	0	0	0	0	0	0	0	0	0	0	0	0	0.077	0	0	0.231	0	0	0	0	0	0	0	0	0.077	0.077	0	0	0
1	0.26	0.169	0.377	0.195	0.066	0.039	0.066	0.092	0.053	0.026	0.039	0.039	0.105	0.053	0.184	0.039	0.039	0.053	0.079	0.026	0.013	0.027	0	0.027	0.027	0	0.013	0	0.027	0.013	0.027	0	0.027	0.013	0.04	0.013	0.013	0	0.013	0.027	0	0.013	0.013	0	0.013	0.013	0.013	0	0
1	0.328	0.297	0.25	0.125	0.095	0.079	0.111	0.032	0.111	0.079	0.063	0.048	0.079	0.111	0.032	0.032	0.048	0.032	0.032	0.016	0.048	0.032	0.016	0	0.016	0.032	0.016	0.016	0.032	0.065	0	0.016	0	0	0.032	0	0.048	0	0.032	0.016	0.048	0.032	0	0	0.032	0	0.016	0.016	0.016
1	0.279	0.246	0.377	0.098	0.017	0.1	0.1	0.05	0.083	0.05	0.117	0	0.15	0.067	0.133	0.033	0.033	0.033	0.017	0.017	0	0	0.017	0	0.034	0.017	0.051	0	0.017	0.017	0.034	0.034	0.017	0.017	0.017	0	0	0.051	0.017	0.017	0.017	0.017	0.017	0	0.085	0	0.034	0	0
1	0.3	0.1	0.22	0.38	0.061	0.061	0.041	0.143	0.041	0	0.041	0.02	0	0.02	0.082	0.122	0.184	0.02	0.061	0.102	0.042	0	0	0.021	0	0	0.042	0.021	0	0.021	0	0.021	0.083	0.021	0	0.042	0	0	0	0.042	0	0	0	0	0	0	0.021	0.021	0
1	0.29	0.215	0.301	0.194	0.011	0.12	0.076	0.076	0.033	0.022	0.098	0.065	0.152	0.043	0.098	0.011	0.087	0.033	0.033	0.043	0	0	0	0.011	0.011	0	0.055	0.055	0.044	0	0.033	0	0.044	0.011	0.022	0	0	0.011	0.011	0.011	0	0	0.022	0	0.044	0.022	0.033	0	0.022
1	0.32	0.14	0.16	0.38	0.041	0.02	0.061	0.184	0.061	0	0	0.082	0.061	0.041	0.041	0.02	0.163	0.082	0.061	0.082	0	0	0.021	0.021	0	0	0	0.021	0.021	0.021	0	0.021	0.063	0	0.063	0.063	0.042	0	0	0.021	0	0	0	0	0	0	0	0	0.083
1	0.176	0.265	0.294	0.265	0	0.03	0.121	0	0.061	0.03	0.091	0.091	0.061	0.121	0.061	0.061	0.061	0.091	0	0.121	0	0	0	0	0	0	0	0.031	0	0.063	0.031	0.031	0	0	0	0	0	0	0.031	0	0.031	0	0	0	0.031	0.031	0	0.031	0.031
1	0.343	0.229	0.229	0.2	0.147	0.088	0.118	0	0.059	0.029	0.059	0.088	0.059	0.088	0.029	0.029	0.088	0.029	0.029	0.059	0.03	0.03	0.091	0	0.03	0	0.03	0.03	0	0.091	0	0.03	0	0	0	0	0.061	0	0	0	0	0	0.03	0	0	0	0.03	0	0.061
1	0.275	0.3	0.275	0.15	0.051	0.077	0.128	0.026	0.103	0.077	0.051	0.051	0.051	0.128	0.026	0.077	0.051	0.026	0.077	0	0	0	0.053	0	0.026	0.026	0	0.026	0.026	0.053	0.026	0.026	0	0	0.026	0	0.026	0.053	0.026	0	0	0.026	0	0.026	0	0.053	0	0	0.026
1	0.278	0.278	0.389	0.056	0.114	0.086	0.086	0	0	0.114	0.143	0	0.114	0.057	0.171	0.057	0.029	0.029	0	0	0.029	0.059	0.029	0	0	0.029	0.059	0	0.029	0	0.059	0	0	0	0	0	0	0	0	0	0	0.029	0.088	0	0.059	0.029	0.059	0	0
1	0.3	0.2	0.325	0.175	0.103	0.077	0.077	0.051	0.026	0.077	0.051	0.026	0.103	0.051	0.103	0.077	0.077	0	0.077	0.026	0.026	0	0.053	0.026	0	0.053	0.026	0	0.053	0	0.026	0	0.026	0	0	0.026	0	0.026	0	0	0.026	0	0.026	0	0	0	0.053	0	0.026
1	0.161	0.194	0.29	0.355	0.033	0.033	0.067	0.033	0.033	0	0.1	0.067	0.067	0.067	0	0.167	0.033	0.1	0.133	0.067	0	0.034	0	0	0	0	0	0.034	0	0	0	0.069	0	0	0.034	0	0	0	0	0.034	0	0	0	0	0.034	0	0	0.069	0
1	0.234	0.219	0.328	0.219	0.063	0.079	0.079	0.016	0.032	0.032	0.079	0.079	0.095	0.048	0.111	0.079	0.032	0.063	0.063	0.048	0	0.032	0.032	0	0.016	0	0.032	0.032	0.016	0.032	0.016	0.016	0	0.016	0	0	0.032	0	0	0	0	0.016	0.016	0	0.016	0	0.032	0.032	0.016
1	0.147	0.206	0.265	0.382	0	0.03	0	0.121	0.061	0.061	0.091	0	0	0.091	0.091	0.091	0.091	0.03	0.091	0.152	0	0	0	0	0	0	0.031	0	0	0	0	0	0	0.031	0.063	0	0	0	0	0.063	0.031	0.031	0	0	0	0.031	0.031	0.031	0
1	0.375	0.225	0.2	0.2	0.128	0.103	0.077	0.077	0.128	0.026	0.077	0	0.051	0.026	0.026	0.077	0.077	0.077	0.026	0.026	0.026	0.026	0.026	0.053	0.053	0	0.053	0	0	0.026	0.026	0.026	0.026	0.026	0.026	0	0.053	0.053	0.026	0	0.026	0	0	0	0.053	0	0	0.026	0
1	0.325	0.05	0.275	0.35	0.103	0	0.103	0.128	0.026	0	0.026	0	0.128	0	0.026	0.103	0.077	0.051	0.103	0.128	0	0	0.026	0.079	0	0	0	0	0.053	0	0	0.053	0	0.026	0.026	0.079	0	0	0.026	0	0	0	0	0	0.026	0	0	0	0
1	0.3	0.3	0.2	0.2	0.103	0.138	0.034	0.034	0.138	0	0.103	0.069	0.069	0.034	0.034	0.034	0	0.138	0	0.069	0	0.071	0	0.036	0.036	0	0.071	0.036	0.036	0	0	0	0	0.036	0	0	0.036	0.071	0.036	0	0	0	0	0	0.036	0.036	0.036	0	0
1	0.35	0.375	0.175	0.1	0.154	0.103	0.051	0.026	0.154	0.077	0.103	0.051	0.026	0.128	0	0.026	0	0.077	0.026	0	0.079	0.026	0.026	0.026	0	0.053	0.053	0	0.026	0.026	0	0	0	0.026	0	0	0.079	0.053	0	0	0.026	0	0	0.053	0	0.079	0	0.026	0
1	0.18	0.38	0.2	0.24	0.041	0.061	0	0.082	0.082	0.163	0.102	0.041	0.02	0.082	0.041	0.061	0.041	0.061	0.061	0.061	0.021	0	0	0.021	0	0	0.042	0.021	0	0	0	0	0.042	0.021	0.021	0	0	0.042	0	0.042	0.042	0.063	0.063	0	0.021	0.042	0.021	0.021	0
1	0.1	0.125	0.45	0.325	0	0.026	0.026	0.051	0	0.026	0.103	0	0	0.077	0.205	0.179	0.077	0	0.128	0.103	0	0	0	0	0	0	0.026	0	0	0.026	0	0	0	0	0	0.026	0	0	0	0	0	0	0.026	0	0	0.053	0.053	0	0
1	0.297	0.216	0.378	0.108	0.111	0.056	0.111	0.028	0.111	0.028	0.056	0.028	0.056	0.083	0.167	0.056	0	0.056	0.056	0	0	0.029	0.057	0.029	0	0	0.029	0.029	0	0.057	0.029	0.029	0	0	0.029	0	0.086	0.029	0	0	0	0	0.029	0	0	0	0.029	0.029	0
1	0.274	0.238	0.238	0.25	0.084	0.024	0.108	0.06	0.048	0.096	0.024	0.072	0.084	0.06	0.048	0.048	0.06	0.06	0.048	0.072	0.012	0.024	0.037	0.012	0	0.012	0	0.012	0.049	0.037	0	0.024	0.012	0.012	0.024	0.012	0.024	0	0.012	0.012	0.037	0.024	0.024	0.012	0.012	0	0	0.012	0.012
1	0.179	0.359	0.256	0.205	0	0.132	0	0.053	0.105	0.105	0.105	0.026	0.053	0.105	0.079	0.026	0.026	0.026	0.079	0.079	0	0	0	0	0	0.054	0.054	0.027	0	0	0	0	0	0	0	0.054	0	0.081	0	0.027	0.027	0	0.054	0	0.027	0.027	0.054	0	0
1	0.24	0.16	0.413	0.187	0.068	0.027	0.095	0.054	0.054	0.027	0.041	0.027	0.095	0.054	0.203	0.068	0.027	0.054	0.068	0.041	0.014	0.014	0.014	0.027	0.014	0	0.014	0	0.027	0.014	0.055	0	0.014	0.014	0.027	0	0.014	0	0.027	0.014	0	0.014	0.014	0	0.014	0.014	0.014	0	0
1	0.2	0.375	0.15	0.275	0	0.089	0.038	0.076	0.127	0.101	0.076	0.063	0.051	0.051	0	0.051	0.025	0.139	0.038	0.076	0	0	0	0	0.038	0	0.026	0.013	0.013	0.026	0	0	0	0.038	0.026	0.013	0	0.064	0.013	0.051	0.026	0.013	0.038	0.026	0.013	0.026	0	0.038	0
1	0	0.167	0.333	0.5	0	0	0	0	0	0	0.2	0	0	0	0	0.4	0	0.2	0.2	0	0	0	0	0	0	0	0	0	0	0	0	0	0	0	0	0	0	0	0	0	0	0	0	0	0	0	0	0.25	0
1	0.267	0.333	0.267	0.133	0.071	0	0.143	0.071	0.214	0.071	0	0.071	0	0.143	0.071	0	0	0.071	0.071	0	0	0	0.077	0	0	0	0	0	0	0.154	0	0	0	0.077	0	0	0.077	0	0.077	0.077	0.077	0	0	0	0	0	0	0	0
1	0	0	0.533	0.467	0	0	0	0	0	0	0	0	0	0	0.286	0.214	0	0	0.214	0.286	0	0	0	0	0	0	0	0	0	0	0	0	0	0	0	0	0	0	0	0	0	0	0	0	0	0	0	0	0
1	0.257	0.162	0.405	0.176	0.082	0.027	0.082	0.068	0.041	0.027	0.055	0.027	0.11	0.055	0.192	0.055	0.027	0.055	0.068	0.027	0.014	0.014	0.028	0.028	0.014	0	0.014	0	0.028	0.014	0.042	0	0.014	0.014	0.014	0.028	0.014	0	0.014	0.014	0	0.014	0.014	0	0.014	0.014	0.028	0	0
1	0.175	0.425	0.175	0.225	0	0.051	0.051	0.077	0.103	0.154	0.026	0.128	0.026	0.103	0.026	0.026	0.026	0.128	0.077	0	0	0	0	0	0	0	0	0.026	0	0.053	0	0	0	0.053	0.026	0	0	0.026	0.026	0.053	0	0.053	0.026	0.079	0	0.026	0	0	0.026
1	0.4	0.233	0.2	0.167	0.138	0.034	0.103	0.103	0.172	0.069	0	0	0.034	0.103	0.034	0.034	0.069	0.034	0.069	0	0.036	0.036	0.071	0	0	0.036	0	0	0.036	0.036	0.036	0	0.036	0.036	0.036	0	0.071	0	0.036	0.036	0.071	0	0	0	0	0	0	0	0
1	0.154	0.513	0.026	0.308	0.053	0.053	0	0.053	0.053	0.263	0.026	0.184	0	0.026	0	0	0.053	0.158	0	0.079	0	0	0	0.054	0	0.054	0	0	0	0	0	0	0	0.054	0	0	0.054	0	0	0	0	0.135	0.027	0.108	0	0.027	0	0	0.054
1	0.25	0.125	0.325	0.3	0.026	0.026	0.077	0.103	0.026	0.026	0.051	0.026	0.103	0.051	0.103	0.077	0.077	0.026	0.103	0.103	0	0	0.026	0	0	0	0	0.026	0.026	0	0	0.053	0.026	0.026	0.026	0.026	0.026	0	0	0	0	0	0.026	0	0.026	0	0.026	0	0.026
1	0.225	0.3	0.35	0.125	0	0.128	0.051	0.051	0.103	0.051	0.103	0.026	0.103	0.128	0.077	0.051	0.026	0	0.103	0	0	0	0	0	0.053	0	0.053	0.026	0	0.026	0.026	0	0	0	0.053	0	0	0.079	0.026	0	0	0	0.026	0	0.026	0.053	0	0.026	0
1	0.246	0.262	0.262	0.231	0.078	0.078	0.047	0.047	0.094	0.109	0	0.063	0.031	0.031	0.078	0.109	0.047	0.047	0.125	0.016	0	0.032	0.016	0.032	0.048	0.032	0	0	0	0	0.016	0.032	0.016	0.016	0.016	0	0.032	0.032	0.016	0.016	0.032	0.032	0	0.048	0	0	0	0	0.016
1	0.22	0.36	0.18	0.24	0.061	0.082	0.041	0.041	0.122	0.102	0.082	0.061	0.041	0.061	0	0.061	0	0.122	0.041	0.082	0	0.021	0.042	0	0.042	0.042	0	0	0	0	0	0.021	0	0.021	0	0.021	0.063	0.063	0	0	0.042	0.021	0.021	0.021	0.042	0.021	0	0.021	0
1	0.26	0.24	0.22	0.28	0.02	0.122	0.02	0.102	0.102	0.02	0.082	0.02	0.02	0.02	0.041	0.143	0.102	0.082	0.082	0.02	0	0.021	0	0	0.063	0	0.063	0	0	0	0	0.021	0.042	0.021	0.021	0.021	0	0.042	0.021	0.042	0.021	0	0	0	0.021	0.021	0.021	0.021	0
1	0.188	0.35	0.175	0.287	0.038	0.076	0.038	0.038	0.101	0.101	0.051	0.089	0.025	0.025	0.051	0.076	0.025	0.152	0.038	0.076	0.026	0	0.013	0	0.026	0.013	0.026	0	0.013	0	0.013	0.013	0	0.013	0	0.026	0.013	0.051	0.013	0.026	0.038	0.026	0.013	0.026	0.013	0.013	0.013	0.013	0.013
1	0.179	0.429	0.286	0.107	0	0.037	0.111	0.037	0.074	0.185	0.111	0.037	0.074	0.148	0.037	0.037	0.037	0.037	0.037	0	0	0	0	0	0	0	0.038	0	0	0.077	0	0.038	0	0	0.038	0	0	0	0.038	0.038	0.038	0.038	0.038	0.038	0.038	0.038	0.038	0	0
1	0.233	0.533	0.1	0.133	0.034	0.103	0.069	0.034	0.172	0.276	0	0.069	0.034	0.069	0	0	0	0.103	0	0.034	0	0.036	0	0	0	0.071	0	0.036	0.036	0.036	0	0	0	0.036	0	0	0	0.071	0.071	0.036	0.107	0.107	0	0.036	0	0	0	0	0
1	0.274	0.233	0.274	0.219	0.083	0.097	0.056	0.042	0.083	0.042	0.083	0.028	0.083	0.056	0.056	0.069	0.028	0.042	0.069	0.083	0.042	0.014	0.014	0.014	0.042	0	0.028	0.028	0.014	0	0	0.028	0	0	0.028	0.014	0.028	0.028	0.014	0.014	0.014	0.014	0.014	0	0.028	0.028	0.014	0.014	0.014
1	0.176	0.265	0.294	0.265	0	0.03	0.121	0	0.061	0.03	0.091	0.091	0.061	0.121	0.061	0.061	0.061	0.091	0	0.121	0	0	0	0	0	0	0	0.031	0	0.063	0.031	0.031	0	0	0	0	0	0	0.031	0	0.031	0	0	0	0.031	0.031	0	0.031	0.031
1	0.243	0.324	0.324	0.108	0.111	0.056	0.056	0.028	0.056	0.194	0.056	0.028	0.028	0.056	0.194	0.028	0.028	0.028	0.028	0.028	0.029	0	0.057	0.029	0	0.057	0	0	0	0.029	0.029	0	0.029	0	0	0	0.029	0.029	0	0	0	0.143	0.029	0.029	0.029	0	0.029	0	0
1	0.2	0.133	0.333	0.333	0	0	0.103	0.069	0.034	0.034	0.034	0.034	0.034	0.069	0.103	0.138	0.138	0.034	0.069	0.103	0	0	0	0	0	0	0	0	0.036	0.071	0	0	0.071	0	0	0	0	0	0	0	0.036	0	0	0	0	0	0	0.036	0
1	0.133	0.067	0.3	0.5	0	0	0	0.103	0.034	0	0.034	0	0.034	0	0.069	0.207	0.069	0.069	0.207	0.172	0	0	0	0	0	0	0	0	0	0	0	0	0	0.036	0.036	0.036	0	0	0	0	0	0	0	0	0	0	0	0.036	0
1	0.215	0.215	0.385	0.185	0.063	0.094	0.063	0	0.047	0	0.078	0.094	0.078	0.078	0.188	0.047	0.031	0.047	0.063	0.031	0	0.032	0.032	0	0.016	0	0.048	0.032	0	0.048	0.016	0	0	0	0	0	0.032	0.016	0	0	0	0	0	0	0.016	0	0.063	0	0.016
1	0.233	0.317	0.317	0.133	0.034	0.102	0.085	0.017	0.068	0.102	0.102	0.034	0.085	0.068	0.085	0.085	0.051	0.051	0.034	0	0	0	0.017	0.017	0.017	0.052	0.034	0	0.034	0.017	0	0.034	0	0	0.017	0	0.034	0	0.034	0	0.017	0.052	0.017	0.017	0.017	0.017	0.052	0.017	0.017
1	0.114	0	0.314	0.571	0	0	0	0.118	0	0	0	0	0	0	0	0.324	0.118	0	0.294	0.147	0	0	0	0	0	0	0	0	0	0	0	0	0.03	0	0.061	0.03	0	0	0	0	0	0	0	0	0	0	0	0	0
1	0.267	0.222	0.4	0.111	0.068	0.023	0.114	0.045	0.023	0.091	0.114	0	0.159	0.091	0.114	0.045	0.023	0.023	0.045	0.023	0.047	0	0.023	0	0	0	0.023	0	0.07	0.023	0.023	0	0.023	0.023	0	0	0	0	0	0.023	0.023	0	0.07	0	0.047	0.023	0.047	0	0
1	0.25	0.45	0.125	0.175	0.026	0.103	0.026	0.077	0.128	0.179	0.051	0.103	0	0.103	0.026	0	0.103	0.051	0.026	0	0	0	0	0.026	0	0.026	0.053	0.026	0	0.026	0	0	0.026	0.026	0.026	0	0	0.053	0.026	0.026	0.053	0.079	0	0.053	0	0.053	0	0	0.079
1	0.188	0.263	0.25	0.3	0.025	0.051	0.051	0.063	0.013	0.076	0.089	0.089	0.101	0.051	0.051	0.051	0.051	0.076	0.063	0.101	0	0	0.013	0.013	0.013	0	0.013	0.026	0.026	0	0.013	0.013	0.013	0	0.026	0.026	0	0.013	0	0	0	0.013	0.026	0.038	0.013	0.026	0.026	0.026	0
1	0.324	0.382	0.088	0.206	0.121	0.152	0.03	0.03	0.121	0.121	0.03	0.091	0.03	0.03	0	0.03	0.061	0.091	0.03	0.03	0.031	0.063	0.031	0	0.031	0.063	0.031	0.031	0	0	0	0.031	0.031	0	0	0	0.063	0.063	0	0	0	0.063	0	0.031	0.031	0	0	0	0.031
1	0.204	0.449	0.143	0.204	0	0.167	0.021	0.021	0.083	0.167	0.063	0.125	0.042	0.083	0	0.021	0.083	0.042	0.063	0.021	0	0	0	0	0.043	0.085	0.021	0.021	0	0.021	0	0	0	0	0.021	0	0	0.064	0	0.021	0.021	0.021	0.043	0.064	0.021	0.043	0	0	0.064
1	0.298	0.277	0.213	0.213	0.109	0.065	0.022	0.109	0.043	0.109	0.087	0.043	0.065	0.043	0.065	0.022	0.065	0.065	0.043	0.043	0.022	0.044	0	0.044	0	0.022	0.022	0.022	0	0	0.022	0	0.044	0	0.044	0.022	0.022	0	0.022	0	0.044	0.044	0.022	0	0.044	0	0.022	0	0.022
1	0.255	0.2	0.327	0.218	0.056	0.056	0.074	0.074	0.056	0.074	0.037	0.037	0.074	0.074	0.111	0.056	0.074	0	0.093	0.056	0.019	0	0.019	0.019	0.019	0.038	0	0	0.019	0	0.019	0.019	0.019	0	0.057	0	0.019	0	0.038	0	0.019	0.038	0	0.019	0	0.019	0.019	0	0
1	0.189	0.297	0.189	0.324	0.056	0.056	0.028	0.056	0.056	0.083	0.056	0.083	0.056	0.028	0.056	0.056	0.028	0.139	0.028	0.139	0.029	0	0.029	0	0.029	0	0	0.029	0	0.029	0	0	0	0.029	0	0.029	0.029	0	0	0.029	0	0	0.029	0.029	0.029	0	0.029	0	0
1	0.213	0.262	0.311	0.213	0.05	0.1	0.033	0.033	0.033	0.05	0.1	0.067	0.033	0.083	0.1	0.1	0.1	0.033	0.083	0	0	0.034	0	0.017	0.017	0.017	0.034	0.017	0	0.017	0.017	0	0	0	0.034	0	0.017	0.017	0	0	0.017	0	0.017	0.017	0.017	0.034	0.017	0.034	0.068
1	0.097	0.258	0.258	0.387	0	0.067	0.033	0	0	0.033	0.067	0.167	0.033	0.1	0.033	0.1	0.067	0.067	0.133	0.1	0	0	0	0	0	0.034	0.034	0	0	0	0	0.034	0	0	0	0	0	0	0	0	0	0	0	0.034	0	0.034	0	0.034	0.034
1	0.25	0.3	0.225	0.225	0.026	0.128	0.051	0.026	0.077	0.103	0.051	0.077	0.077	0.026	0.077	0.051	0.077	0.026	0.051	0.077	0	0.026	0	0	0.053	0.053	0.026	0	0.026	0.026	0	0	0	0.026	0	0	0.026	0	0	0.026	0.026	0.026	0.026	0.026	0	0	0.053	0	0.026
1	0.275	0.15	0.4	0.175	0.103	0.026	0.103	0.051	0.051	0.026	0.051	0	0.077	0.051	0.205	0.077	0.051	0.051	0.051	0.026	0.026	0.026	0.053	0	0.026	0	0	0	0	0	0.079	0.026	0.026	0	0	0.026	0	0	0.026	0.026	0.026	0	0	0	0	0	0.053	0	0
1	0.25	0.4	0.225	0.125	0.051	0.128	0.026	0.051	0.128	0.128	0.128	0.026	0.051	0.051	0.077	0.051	0	0.103	0	0	0	0.026	0.026	0	0.026	0.053	0.026	0.026	0	0	0.026	0	0	0.053	0	0	0.053	0.053	0	0.026	0.053	0.026	0.053	0	0.053	0.026	0.026	0.026	0
1	0.267	0.2	0.267	0.267	0.034	0.069	0.069	0.103	0.034	0.069	0.103	0	0.103	0.034	0	0.138	0.069	0.034	0.103	0.034	0	0	0	0.036	0	0.036	0.036	0	0	0	0	0.071	0	0.036	0.036	0.036	0	0	0.036	0	0	0.036	0.036	0	0.036	0	0	0.071	0
1	0.244	0.256	0.256	0.244	0.045	0.045	0.112	0.045	0.079	0.034	0.045	0.101	0.034	0.112	0.056	0.056	0.09	0.067	0.034	0.045	0	0.011	0.023	0.011	0.011	0	0	0.034	0.011	0.045	0.011	0.045	0.011	0.011	0.011	0.011	0.023	0	0.034	0.023	0.011	0	0.011	0.011	0	0.034	0.011	0	0.045
1	0.133	0.267	0.367	0.233	0	0	0.069	0.069	0.034	0.069	0.103	0.034	0.034	0.138	0.172	0.034	0.069	0.069	0	0.103	0	0	0	0	0	0	0	0	0	0	0.036	0.036	0.036	0	0	0.036	0	0	0	0.036	0.036	0	0	0.036	0.036	0.036	0.036	0	0
1	0.176	0.265	0.294	0.265	0	0.03	0.121	0	0.061	0.03	0.091	0.091	0.061	0.121	0.061	0.061	0.061	0.091	0	0.121	0	0	0	0	0	0	0	0.031	0	0.063	0.031	0.031	0	0	0	0	0	0	0.031	0	0.031	0	0	0	0.031	0.031	0	0.031	0.031
1	0.177	0.371	0.258	0.194	0.033	0.082	0.033	0.033	0.033	0.148	0.115	0.066	0.033	0.098	0.066	0.066	0.082	0.049	0.049	0.016	0	0.033	0	0	0.017	0.017	0.017	0.017	0	0	0.033	0	0.017	0.017	0	0	0.017	0.017	0	0	0.017	0.05	0.067	0.017	0.017	0.033	0.017	0.05	0.05
1	0.208	0.167	0.292	0.333	0.043	0.043	0.087	0.043	0.043	0.043	0	0.043	0.13	0	0.087	0.087	0	0.087	0.13	0.13	0	0.045	0	0	0	0	0	0.045	0	0	0	0.091	0	0	0	0.045	0	0	0	0.045	0.045	0	0	0	0	0	0	0	0
1	0.105	0.316	0.368	0.211	0	0.111	0	0	0	0.111	0.167	0.056	0.056	0.056	0.111	0.111	0.056	0.056	0.056	0.056	0	0	0	0	0	0.059	0	0.059	0	0	0	0	0	0	0	0	0	0	0	0	0	0.059	0.059	0	0.059	0	0.059	0	0
1	0.225	0.275	0.225	0.275	0.051	0.077	0.103	0	0.051	0.077	0.051	0.103	0.077	0.077	0.026	0.051	0.051	0.051	0.051	0.103	0	0.026	0.026	0	0.026	0	0.026	0.026	0.026	0.053	0	0.026	0	0	0	0	0	0.026	0.026	0	0.026	0.026	0.026	0	0.026	0	0	0.026	0
1	0.28	0.2	0.38	0.14	0.102	0.041	0.082	0.061	0.102	0.02	0.082	0	0.082	0.102	0.122	0.061	0	0.041	0.102	0	0.021	0	0.042	0.042	0.021	0	0.021	0	0.021	0.021	0.042	0	0	0.021	0.042	0	0.042	0.021	0.021	0.021	0	0	0.021	0	0.021	0	0.021	0.042	0
1	0.22	0.26	0.36	0.16	0.02	0.082	0.082	0.041	0.061	0.061	0.082	0.041	0.082	0.082	0.163	0.041	0.061	0.02	0.041	0.041	0	0.021	0	0	0.042	0	0.042	0	0.042	0.021	0.021	0	0.021	0	0.021	0	0.021	0	0.021	0.021	0	0.021	0.021	0	0	0.042	0.042	0	0
1	0.107	0.25	0.464	0.179	0	0.037	0.074	0	0.037	0.037	0.148	0.037	0.074	0.148	0.185	0.037	0	0.037	0.037	0.111	0	0	0	0	0	0	0	0.038	0	0	0.077	0	0	0	0	0	0	0	0.038	0	0	0	0.038	0	0.038	0.038	0.038	0	0
1	0.254	0.169	0.339	0.237	0.086	0.034	0.069	0.069	0.034	0.034	0.034	0.069	0.069	0.086	0.121	0.069	0.052	0.017	0.121	0.034	0.035	0.018	0.018	0.018	0.035	0	0	0	0	0.018	0.035	0.018	0	0.018	0.035	0	0.018	0	0.018	0	0	0	0.018	0.018	0.018	0.018	0	0	0
1	0.228	0.192	0.246	0.335	0.054	0.048	0.042	0.078	0.054	0.036	0.018	0.084	0.066	0.03	0.078	0.072	0.054	0.078	0.102	0.102	0.006	0.012	0.018	0.018	0.012	0.012	0	0.024	0.024	0	0.012	0.006	0.012	0.018	0.03	0.018	0.012	0.006	0.012	0.018	0.012	0.006	0.006	0.012	0.006	0	0.006	0.006	0.024
1	0.305	0.267	0.238	0.19	0.125	0.087	0.029	0.067	0.067	0.048	0.077	0.077	0.077	0.077	0.067	0.01	0.038	0.058	0.058	0.038	0.058	0.029	0	0.039	0.039	0	0.039	0.01	0.01	0	0.01	0	0.029	0	0.019	0.019	0.029	0.01	0	0.029	0	0.01	0.029	0.01	0.019	0.029	0.019	0.01	0
1	0.24	0.187	0.387	0.187	0.081	0.027	0.054	0.081	0.054	0.027	0.068	0.027	0.095	0.068	0.176	0.054	0.014	0.068	0.081	0.027	0.014	0.014	0	0.055	0.014	0	0.014	0	0.027	0.014	0.014	0	0.014	0.027	0.027	0.014	0.014	0	0.027	0.014	0	0.014	0.014	0	0.014	0.014	0.041	0	0
1	0.25	0.2	0.3	0.25	0.051	0.077	0.051	0.077	0.026	0.051	0	0.103	0.051	0.077	0.128	0.051	0.103	0	0.128	0.026	0	0.026	0	0.026	0	0.053	0	0.026	0	0.026	0	0.026	0.026	0	0.053	0	0.026	0	0	0	0.026	0	0	0.026	0	0	0	0	0.053
1	0.417	0.083	0.083	0.417	0.087	0.087	0.087	0.174	0	0	0	0.043	0	0	0	0.087	0.348	0	0	0.087	0	0	0	0.091	0	0	0	0.045	0	0	0	0.091	0.091	0	0	0.091	0	0	0	0	0	0	0	0	0	0	0	0	0.045
1	0.2	0.35	0.275	0.175	0.051	0.077	0.026	0.051	0.051	0.154	0.077	0.077	0.051	0.103	0.077	0.051	0.051	0.026	0.077	0	0	0	0.026	0.026	0	0.079	0	0	0	0	0.026	0	0	0	0.053	0	0.053	0	0	0	0.026	0.026	0.053	0.053	0.026	0	0.026	0.026	0.026
1	0.5	0.167	0.083	0.25	0.174	0.087	0.087	0.13	0.174	0	0	0	0	0.087	0	0	0.174	0	0	0.087	0	0.091	0	0.045	0.091	0	0	0	0	0.091	0	0	0.045	0	0	0.091	0.182	0	0	0	0	0	0	0	0	0	0	0	0
1	0.231	0.436	0.128	0.205	0.079	0.079	0	0.079	0.079	0.184	0.105	0.053	0.053	0.053	0	0.026	0.026	0.132	0.026	0.026	0	0.054	0	0.027	0	0	0.027	0.054	0	0	0	0	0	0.081	0	0	0.054	0	0	0.027	0.027	0.054	0.081	0	0.027	0.054	0	0.027	0
1	0.261	0.174	0.217	0.348	0.182	0.045	0	0.045	0.091	0	0	0.091	0	0.091	0	0.091	0	0	0.227	0.136	0.095	0.048	0	0.048	0	0	0	0.048	0	0	0	0	0	0	0	0.048	0.095	0	0	0	0	0	0	0	0	0	0	0	0
1	0.414	0.172	0.241	0.172	0.107	0.071	0.143	0.107	0.107	0.036	0	0.036	0.143	0.036	0.036	0.036	0.071	0.036	0.036	0	0.037	0	0.037	0.037	0.037	0	0	0.037	0.074	0.037	0	0.037	0.074	0	0.037	0	0.037	0.037	0	0.037	0.037	0	0	0	0	0	0	0	0
1	0.125	0.15	0.575	0.15	0	0	0.077	0.051	0	0	0.154	0	0.077	0.154	0.231	0.103	0.051	0	0.103	0	0	0	0	0	0	0	0	0	0	0	0.079	0	0	0	0.053	0	0	0	0	0	0	0	0	0	0.026	0.053	0.053	0	0
1	0.265	0.235	0.25	0.25	0.075	0.06	0.075	0.06	0.06	0.075	0.03	0.075	0.075	0.09	0.045	0.045	0.06	0.015	0.09	0.075	0.015	0.015	0.03	0.015	0	0.015	0.015	0.03	0.015	0.015	0.015	0.03	0.03	0	0.015	0.015	0.015	0	0.03	0.015	0.015	0.015	0.015	0.03	0.015	0	0.015	0	0
1	0.27	0.297	0.297	0.135	0.111	0.028	0.056	0.056	0.056	0.167	0.056	0.028	0.056	0.056	0.167	0.028	0.028	0.056	0.028	0.028	0.029	0	0.057	0.029	0	0.029	0	0	0	0.029	0.029	0	0.029	0.029	0	0	0.029	0.029	0	0	0	0.114	0.029	0.029	0.029	0	0.029	0	0
1	0.1	0.175	0.525	0.2	0.026	0	0.077	0	0	0.051	0.128	0	0.051	0.026	0.256	0.179	0.026	0.077	0.077	0.026	0	0	0.026	0	0	0	0	0	0	0	0.053	0.026	0	0	0	0	0	0	0	0	0	0	0.053	0	0	0	0.079	0.053	0
1	0.316	0.184	0.237	0.263	0.08	0.053	0.093	0.093	0.08	0.013	0.027	0.067	0.053	0.08	0.053	0.053	0.093	0.04	0.067	0.053	0.014	0.014	0.027	0.027	0.014	0.014	0.014	0.014	0.041	0.014	0	0.041	0.041	0.014	0.014	0.027	0.041	0	0.027	0.014	0.014	0	0	0	0	0.014	0.014	0	0.027
1	0.32	0.36	0.08	0.24	0.042	0.208	0	0.042	0.208	0.042	0	0.125	0	0.083	0	0	0.083	0.042	0.083	0.042	0	0.043	0	0	0.043	0.043	0	0.13	0	0	0	0	0	0	0.043	0	0.043	0.13	0	0.043	0.043	0	0	0	0	0	0	0	0.043
1	0.163	0.375	0.188	0.275	0.013	0.076	0.038	0.038	0.139	0.127	0.038	0.063	0.013	0.038	0.051	0.089	0	0.139	0.063	0.076	0	0	0	0.013	0.026	0.013	0.013	0.013	0	0	0.013	0.026	0	0.013	0.013	0.013	0	0.077	0.038	0.026	0.038	0.038	0.026	0.026	0	0.026	0	0.013	0
1	0.289	0.278	0.233	0.2	0.079	0.079	0.09	0.045	0.09	0.067	0.022	0.101	0.056	0.067	0.079	0.034	0.067	0.067	0.034	0.022	0.011	0.023	0.023	0.023	0.034	0.011	0	0.034	0.011	0.023	0.034	0.023	0.011	0.023	0	0.011	0.034	0.011	0.023	0.023	0.034	0.034	0	0	0	0.011	0.011	0	0.034
1	0.56	0.16	0.2	0.08	0.25	0.167	0.083	0.042	0.167	0	0	0	0.167	0	0	0.042	0	0	0.083	0	0.087	0.087	0.043	0.043	0.174	0	0	0	0.043	0	0	0.043	0	0	0.043	0	0.043	0.043	0.043	0	0	0	0	0	0	0	0	0	0
1	0.179	0.214	0.321	0.286	0.037	0.074	0	0.074	0.037	0.074	0.074	0.037	0.111	0.074	0.037	0.074	0	0	0.185	0.111	0	0	0	0.038	0	0	0.077	0	0	0	0	0	0	0	0.077	0	0	0.038	0	0	0.038	0.038	0	0	0.038	0	0.038	0	0
1	0.212	0.362	0.163	0.263	0.038	0.051	0.063	0.063	0.114	0.114	0.051	0.076	0.025	0.063	0.025	0.051	0.038	0.139	0.025	0.063	0	0.013	0.026	0	0.013	0.013	0.013	0	0.013	0.038	0.013	0	0.013	0.038	0	0.013	0.013	0.038	0.013	0.051	0.026	0.038	0.026	0.026	0	0.013	0	0.038	0
1	0.2	0.28	0.22	0.3	0.082	0.041	0.02	0.061	0	0.122	0.061	0.082	0.102	0.041	0.041	0.041	0.02	0.082	0.082	0.122	0.042	0.042	0	0	0	0.021	0	0.021	0	0	0	0.021	0	0	0.021	0.042	0	0	0	0	0	0.021	0.042	0.042	0.042	0.021	0	0	0
1	0.25	0.167	0.389	0.194	0.029	0.029	0.114	0.086	0.029	0	0.057	0.057	0.171	0.057	0.114	0.057	0	0.086	0.114	0	0	0	0	0.029	0	0	0	0	0.029	0.029	0.029	0.029	0	0.029	0.059	0	0	0.029	0	0	0	0	0	0	0.029	0.029	0	0	0
1	0.308	0.231	0.385	0.077	0.132	0.053	0.105	0.026	0	0.079	0.132	0	0.184	0.079	0.105	0.026	0	0.026	0.026	0.026	0.027	0.027	0.081	0	0	0.027	0.027	0	0.054	0	0.054	0	0	0	0	0.027	0	0	0	0	0	0	0.054	0	0.081	0	0.054	0	0
1	0.647	0	0.176	0.176	0.438	0	0	0.188	0	0	0	0	0.063	0	0.125	0	0.188	0	0	0	0.2	0	0	0.2	0	0	0	0	0	0	0	0	0.2	0	0	0	0	0	0	0	0	0	0	0	0	0	0	0	0
1	0.325	0.2	0.2	0.275	0.154	0.077	0.051	0.026	0.077	0	0.026	0.103	0.026	0.051	0.103	0.026	0.077	0.051	0.026	0.128	0.079	0.026	0.026	0.026	0.053	0	0	0.026	0	0.026	0.026	0	0	0	0	0.026	0.026	0.026	0.026	0	0	0	0	0	0	0	0.026	0	0.026
1	0.275	0.275	0.225	0.225	0.051	0.103	0.077	0.051	0.051	0.051	0.103	0.077	0.103	0.051	0	0.077	0.051	0.077	0.051	0.026	0.026	0.026	0	0	0	0.026	0.053	0.026	0	0.026	0	0.053	0	0.053	0	0	0	0.026	0	0.026	0.026	0	0.026	0	0.053	0.026	0	0.026	0
1	0.245	0.286	0.224	0.245	0.063	0.063	0.042	0.083	0.063	0.083	0.063	0.063	0.042	0.083	0.042	0.063	0.083	0.063	0.063	0.042	0	0.021	0.021	0.021	0.021	0.021	0	0.021	0	0.021	0	0.021	0	0.021	0.064	0	0.021	0	0.021	0.021	0	0.021	0.043	0.021	0.021	0.021	0	0.021	0
1	0.227	0.167	0.333	0.273	0.031	0.015	0.062	0.108	0.077	0.015	0.062	0.015	0.046	0.062	0.154	0.077	0.062	0.077	0.062	0.077	0	0	0	0.031	0	0.016	0	0	0.016	0.016	0	0.031	0.031	0.031	0.016	0.031	0.031	0	0.016	0.016	0.016	0	0	0	0	0	0.047	0.016	0.016
1	0.282	0.41	0.205	0.103	0.079	0.184	0	0.026	0.053	0.158	0.132	0.079	0.079	0.079	0.026	0	0.079	0	0.026	0	0.027	0.054	0	0	0	0.081	0.054	0.054	0	0	0	0	0.027	0	0	0	0	0.027	0	0.027	0.054	0.027	0.081	0	0.054	0.054	0.027	0	0.054
1	0.302	0.33	0.151	0.217	0.086	0.105	0.038	0.076	0.114	0.076	0.048	0.086	0.067	0.048	0.029	0.01	0.029	0.105	0.038	0.048	0.019	0.048	0	0.019	0.048	0.01	0.01	0.038	0.019	0.01	0	0.01	0.019	0.019	0.019	0.019	0.029	0.038	0.019	0.029	0.029	0.019	0.01	0.019	0.01	0.019	0.019	0	0
1	0.222	0.247	0.321	0.21	0.025	0.087	0.037	0.075	0.025	0.05	0.1	0.063	0.087	0.075	0.138	0.025	0.087	0.037	0.037	0.05	0	0.013	0.013	0	0.013	0.025	0.038	0.013	0	0.013	0.025	0	0.025	0.025	0.013	0.013	0	0.013	0.013	0	0.013	0	0.038	0	0.025	0.038	0.025	0.013	0.038
1	0.176	0.176	0.353	0.294	0.045	0.015	0.075	0.045	0.015	0.06	0.06	0.045	0.09	0.03	0.149	0.075	0.03	0.06	0.075	0.134	0.015	0	0.015	0.015	0	0	0.015	0	0.03	0	0.045	0	0.03	0	0	0.015	0.015	0	0	0	0	0	0.03	0.03	0.03	0.015	0.015	0	0
1	0.263	0.275	0.225	0.237	0.076	0.063	0.114	0.013	0.038	0.076	0.051	0.101	0.076	0.063	0.025	0.063	0.076	0.063	0.038	0.063	0.026	0.013	0.038	0	0	0.013	0.013	0.038	0.026	0.038	0.026	0.026	0.013	0	0	0	0	0.013	0.013	0.013	0.026	0	0.013	0.026	0.013	0.026	0	0.013	0
1	0.328	0.25	0.266	0.156	0.111	0.063	0.095	0.048	0.111	0.048	0.063	0.032	0.079	0.111	0.032	0.048	0.032	0.032	0.063	0.032	0.032	0.032	0.048	0	0.016	0.032	0	0.016	0.032	0.048	0	0.016	0	0	0.048	0	0.032	0.016	0.032	0.032	0.032	0	0.016	0	0.032	0	0.016	0.016	0
1	0.275	0.2	0.3	0.225	0.051	0.089	0.063	0.076	0.076	0.013	0.038	0.076	0.127	0.051	0.101	0.025	0.025	0.051	0.089	0.051	0	0	0.013	0.038	0.013	0	0.038	0.038	0.026	0.026	0.013	0	0	0.026	0.038	0.013	0.013	0.026	0.026	0.013	0.013	0	0	0	0.026	0	0	0.013	0.013
1	0.306	0.278	0.361	0.056	0.114	0.086	0.086	0.029	0	0.114	0.143	0	0.143	0.057	0.143	0.029	0.029	0.029	0	0	0.029	0.059	0.029	0	0	0.029	0.059	0	0.059	0	0.029	0	0	0.029	0	0	0	0	0	0	0	0.029	0.088	0	0.059	0.029	0.059	0	0
1	0.275	0.375	0.15	0.2	0.077	0.077	0.051	0.051	0.128	0.128	0.077	0.051	0.051	0.026	0.026	0.051	0	0.154	0	0.051	0	0.026	0.026	0	0.026	0.026	0	0.026	0.026	0.026	0	0	0	0.053	0	0	0.079	0	0.026	0.026	0.053	0.026	0.026	0.026	0.026	0	0.026	0.026	0
1	0.275	0.375	0.225	0.125	0.051	0.103	0.077	0.051	0.103	0.154	0.077	0.026	0.077	0.077	0.051	0.026	0.051	0.026	0.026	0.026	0	0.026	0.026	0	0.026	0.053	0	0.026	0.026	0.026	0.026	0	0	0.026	0	0.026	0.053	0.026	0.026	0	0.079	0.026	0.053	0	0.026	0	0.026	0.026	0.026
1	0.286	0.286	0.257	0.171	0.072	0.116	0.058	0.029	0.014	0.087	0.101	0.087	0.145	0.029	0.058	0.029	0.058	0.058	0.029	0.029	0.044	0	0.029	0	0	0.029	0.044	0.044	0.029	0	0.015	0.015	0.015	0	0.015	0	0	0	0.015	0	0.015	0.029	0.029	0.015	0.059	0.015	0.015	0.015	0.044
1	0.2	0.15	0.433	0.217	0.034	0.051	0.119	0	0.034	0.017	0.068	0.034	0.119	0.034	0.169	0.119	0.017	0.034	0.085	0.068	0	0	0.034	0	0.017	0	0.017	0.017	0.052	0.017	0.034	0.017	0	0	0	0	0	0	0.034	0	0	0	0.017	0	0.017	0	0.017	0.034	0
1	0.367	0.467	0	0.167	0.172	0.207	0	0	0.138	0.207	0	0.103	0	0	0	0	0.034	0.069	0	0.069	0.071	0.107	0	0	0.107	0.071	0	0.036	0	0	0	0	0	0	0	0	0.071	0.071	0	0	0	0.107	0	0.071	0	0	0	0	0.036
1	0.308	0.333	0.154	0.205	0.105	0.132	0.053	0.026	0.053	0.132	0.053	0.105	0.053	0.026	0.026	0.053	0.079	0.053	0.026	0.026	0.027	0.054	0.027	0	0.054	0.054	0	0.027	0	0.027	0	0.027	0	0.027	0	0	0.027	0	0	0.027	0	0.054	0.054	0.027	0.027	0	0	0.027	0.027
1	0.291	0.236	0.182	0.291	0.074	0.093	0.074	0.056	0.093	0.019	0.056	0.074	0.019	0.093	0.019	0.056	0.093	0.037	0.037	0.111	0.038	0.019	0.019	0	0.057	0.019	0.019	0	0	0.038	0.019	0.019	0.019	0.019	0.019	0	0.019	0.038	0.019	0.019	0	0	0	0.019	0	0.038	0	0.019	0
1	0.27	0.297	0.297	0.135	0.111	0.056	0.083	0.028	0.056	0.139	0.056	0.056	0.056	0.056	0.139	0.028	0.028	0.056	0.028	0.028	0.029	0	0.057	0.029	0	0.057	0	0	0	0.029	0.057	0	0.029	0	0	0	0.029	0.029	0	0	0	0.057	0.029	0.057	0.029	0	0.029	0	0
1	0.269	0.231	0.282	0.218	0.065	0.091	0.039	0.078	0.052	0.026	0.078	0.078	0.104	0.052	0.078	0.039	0.052	0.065	0.078	0.026	0	0.026	0.026	0.013	0.026	0	0.026	0.039	0	0.013	0.013	0.013	0	0.039	0.026	0.013	0.013	0.026	0.013	0	0.013	0	0	0.013	0.039	0.013	0.013	0	0.026
1	0.205	0.359	0.179	0.256	0.026	0.053	0.026	0.105	0.105	0.184	0	0.079	0	0.026	0.105	0.026	0.053	0.105	0.053	0.053	0	0	0	0.027	0.027	0.027	0	0	0	0	0	0	0.027	0.054	0.027	0	0.027	0.027	0.027	0.027	0.081	0.054	0	0.054	0	0	0	0	0
1	0.24	0.22	0.3	0.24	0.041	0.061	0.082	0.061	0.061	0.061	0.02	0.061	0.102	0.061	0.061	0.082	0.041	0.02	0.143	0.041	0	0.021	0.021	0	0.021	0.021	0	0.021	0.021	0	0.042	0.021	0	0	0.042	0.021	0.021	0	0.021	0.021	0.021	0.021	0	0.021	0.021	0	0	0	0.021
1	0.25	0.375	0.25	0.125	0	0.143	0.143	0	0	0.143	0.143	0.143	0.143	0.143	0	0	0	0	0	0	0	0	0	0	0	0.167	0	0	0	0.167	0	0	0	0	0	0	0	0	0	0	0	0	0	0.167	0.167	0	0	0	0
1	0.435	0.522	0	0.043	0.182	0.273	0	0	0.273	0.182	0	0.045	0	0	0	0	0	0.045	0	0	0.095	0.095	0	0	0.095	0.095	0	0.048	0	0	0	0	0	0	0	0	0.095	0.19	0	0	0.19	0	0	0	0	0	0	0	0
1	0.167	0.111	0.375	0.347	0.014	0.028	0.085	0.042	0.014	0.014	0.028	0.056	0.085	0.014	0.141	0.127	0.056	0.056	0.113	0.127	0	0	0	0.014	0	0	0.014	0.014	0.014	0.014	0.043	0.014	0	0.014	0	0.029	0	0	0.014	0	0	0	0	0.014	0	0	0.014	0.014	0.014
0	0.161	0.194	0.29	0.355	0.033	0.033	0.067	0.033	0.033	0	0.1	0.067	0.067	0.067	0	0.167	0.033	0.1	0.133	0.067	0	0.034	0	0	0	0	0	0.034	0	0	0	0.069	0	0	0.034	0	0	0	0	0.034	0	0	0	0	0.034	0	0	0.069	0
0	0.234	0.219	0.328	0.219	0.063	0.079	0.079	0.016	0.032	0.032	0.079	0.079	0.095	0.048	0.111	0.079	0.032	0.063	0.063	0.048	0	0.032	0.032	0	0.016	0	0.032	0.032	0.016	0.032	0.016	0.016	0	0.016	0	0	0.032	0	0	0	0	0.016	0.016	0	0.016	0	0.032	0.032	0.016
0	0.327	0.182	0.255	0.236	0.074	0.056	0.093	0.093	0.056	0.074	0.019	0.037	0.13	0	0.074	0.056	0.056	0.056	0.074	0.056	0.019	0.019	0.019	0.019	0	0.057	0	0	0.019	0	0.075	0	0.057	0.019	0	0.019	0.038	0	0	0.019	0.038	0.019	0	0.019	0	0	0	0.019	0
0	0.145	0.304	0.246	0.304	0.015	0.044	0.074	0.015	0.029	0.118	0.044	0.103	0.059	0.044	0.074	0.074	0.044	0.103	0.044	0.118	0	0	0.015	0	0	0	0.015	0.03	0.03	0.015	0.03	0	0	0	0	0.015	0	0.015	0.015	0	0.015	0.045	0.015	0.03	0	0.015	0.015	0.015	0
0	0.4	0.067	0.333	0.2	0.182	0	0.159	0.068	0.045	0	0	0.023	0.136	0.045	0.045	0.091	0.045	0	0.136	0.023	0.047	0	0.07	0.07	0	0	0	0	0.093	0	0.023	0.023	0.023	0	0.047	0	0.023	0	0.023	0	0	0	0	0	0	0	0	0	0
0	0.25	0.375	0.275	0.1	0.051	0.128	0.051	0.026	0.051	0.128	0.103	0.077	0.128	0.103	0.051	0	0	0.026	0.077	0	0	0.053	0	0	0	0.026	0.053	0.026	0.026	0.026	0	0	0	0.026	0	0	0	0	0.053	0	0.026	0.053	0.026	0.026	0.026	0.026	0.053	0	0
0	0.207	0.253	0.333	0.207	0.058	0.047	0.07	0.035	0.058	0.07	0.105	0.023	0.047	0.081	0.081	0.116	0.047	0.047	0.081	0.035	0.012	0.012	0.012	0.024	0.024	0	0.024	0	0	0.024	0.012	0.024	0.012	0	0	0.024	0.012	0.024	0.024	0	0.012	0.024	0.024	0.012	0.024	0.047	0.012	0.024	0.012
0	0.526	0	0.211	0.263	0.278	0	0	0.278	0	0	0	0	0.056	0	0.111	0	0.222	0	0.056	0	0	0	0	0.294	0	0	0	0	0	0	0	0	0.235	0	0.059	0	0	0	0	0	0	0	0	0	0	0	0	0	0
0	0.27	0.149	0.405	0.176	0.096	0.027	0.096	0.055	0.041	0.027	0.041	0.027	0.123	0.041	0.178	0.068	0.014	0.055	0.082	0.027	0.014	0.014	0.042	0.028	0.014	0	0.014	0	0.042	0.014	0.042	0	0.014	0.014	0.028	0	0.014	0	0.014	0.014	0	0.014	0.014	0	0.014	0.014	0.014	0	0
0	0.263	0.263	0.237	0.237	0.063	0.076	0.089	0.038	0.038	0.076	0.051	0.089	0.051	0.051	0.051	0.089	0.114	0.051	0.051	0.025	0.013	0.026	0.026	0	0	0.026	0.038	0.013	0.013	0.038	0.013	0.026	0.026	0.013	0	0	0	0.013	0.013	0.013	0.026	0	0	0.038	0.013	0	0.026	0.013	0.013
0	0.267	0.229	0.352	0.152	0.048	0.058	0.096	0.067	0.087	0.077	0.048	0.019	0.096	0.048	0.154	0.048	0.038	0.048	0.048	0.019	0.019	0.019	0	0.01	0.019	0.029	0	0.01	0	0.019	0.049	0.029	0	0.019	0.039	0.01	0.01	0.01	0.039	0.029	0.019	0.019	0.029	0.01	0.029	0	0.01	0.01	0.01
0	0.257	0.27	0.324	0.149	0.055	0.096	0.068	0.041	0.082	0.055	0.082	0.055	0.11	0.082	0.082	0.041	0.014	0.041	0.082	0.014	0	0.028	0.014	0.014	0.042	0.014	0.028	0.014	0.014	0.028	0	0.014	0	0	0.028	0.014	0.028	0.014	0.014	0.028	0.028	0	0.028	0	0.042	0.028	0.014	0	0
0	0.5	0	0.083	0.417	0.174	0	0.087	0.217	0	0	0	0	0	0	0	0.087	0.348	0	0	0.087	0	0	0	0.136	0	0	0	0	0	0	0	0.091	0.136	0	0	0.091	0	0	0	0	0	0	0	0	0	0	0	0	0
0	0.233	0.311	0.222	0.233	0.056	0.09	0.022	0.056	0.067	0.079	0.124	0.045	0.067	0.067	0.045	0.045	0.045	0.067	0.034	0.09	0	0.034	0	0.023	0.011	0.045	0.034	0	0.011	0.011	0	0	0.011	0.011	0	0.034	0.011	0.034	0.011	0	0.011	0.011	0.023	0.034	0.034	0.023	0.034	0.034	0
0	0.157	0.157	0.329	0.357	0.014	0.029	0.087	0.029	0.014	0.029	0.029	0.087	0.072	0.014	0.116	0.116	0.058	0.087	0.087	0.13	0	0	0	0.015	0	0	0.015	0.015	0.029	0	0.044	0.015	0	0.015	0	0.015	0	0	0.015	0	0	0	0	0.029	0	0	0.015	0.015	0.015
0	0.145	0.304	0.246	0.304	0.015	0.044	0.074	0.015	0.029	0.118	0.044	0.103	0.059	0.044	0.074	0.074	0.044	0.103	0.044	0.118	0	0	0.015	0	0	0	0.015	0.03	0.03	0.015	0.03	0	0	0	0	0.015	0	0.015	0.015	0	0.015	0.045	0.015	0.03	0	0.015	0.015	0.015	0
0	0.157	0.157	0.329	0.357	0.014	0.029	0.087	0.029	0.014	0.029	0.029	0.087	0.072	0.014	0.116	0.116	0.058	0.087	0.087	0.13	0	0	0	0.015	0	0	0.015	0.015	0.029	0	0.044	0.015	0	0.015	0	0.015	0	0	0.015	0	0	0	0	0.029	0	0	0.015	0.015	0.015
0	0.203	0.176	0.338	0.284	0.068	0.055	0.041	0.027	0.041	0.027	0.041	0.068	0.014	0.068	0.11	0.151	0.082	0.027	0.137	0.041	0.028	0	0.014	0.014	0	0	0.028	0.028	0	0	0.028	0.014	0	0.014	0.014	0	0.028	0.014	0	0	0.014	0	0	0.014	0.014	0.014	0.014	0	0.028
0	0.145	0.304	0.246	0.304	0.015	0.044	0.074	0.015	0.029	0.118	0.044	0.103	0.059	0.044	0.074	0.074	0.044	0.103	0.044	0.118	0	0	0.015	0	0	0	0.015	0.03	0.03	0.015	0.03	0	0	0	0	0.015	0	0.015	0.015	0	0.015	0.045	0.015	0.03	0	0.015	0.015	0.015	0
0	0.157	0.157	0.329	0.357	0.014	0.029	0.087	0.029	0.014	0.029	0.029	0.087	0.072	0.014	0.116	0.116	0.058	0.087	0.087	0.13	0	0	0	0.015	0	0	0.015	0.015	0.029	0	0.044	0.015	0	0.015	0	0.015	0	0	0.015	0	0	0	0	0.029	0	0	0.015	0.015	0.015
0	0.203	0.176	0.338	0.284	0.068	0.055	0.041	0.027	0.041	0.027	0.041	0.068	0.014	0.068	0.11	0.151	0.082	0.027	0.137	0.041	0.028	0	0.014	0.014	0	0	0.028	0.028	0	0	0.028	0.014	0	0.014	0.014	0	0.028	0.014	0	0	0.014	0	0	0.014	0.014	0.014	0.014	0	0.028
0	0.174	0.159	0.319	0.348	0.015	0.044	0.088	0.029	0.015	0.015	0.029	0.103	0.088	0.015	0.118	0.103	0.059	0.088	0.074	0.118	0	0	0	0.015	0	0	0.015	0.03	0.03	0	0.045	0.015	0	0.015	0	0.015	0	0	0.015	0	0	0	0	0.015	0	0	0.015	0.015	0.015
0	0.225	0.375	0.275	0.125	0.026	0.103	0.051	0.051	0.077	0.128	0.103	0.077	0.103	0.128	0.051	0	0	0.026	0.077	0	0	0.026	0	0	0	0.026	0.053	0.026	0.026	0.026	0	0	0	0.026	0	0	0	0.026	0.053	0	0.026	0.053	0.026	0.026	0.026	0.026	0.053	0	0
0	0.174	0.159	0.319	0.348	0.015	0.044	0.088	0.029	0.015	0.015	0.029	0.103	0.088	0.015	0.118	0.103	0.059	0.088	0.074	0.118	0	0	0	0.015	0	0	0.015	0.03	0.03	0	0.045	0.015	0	0.015	0	0.015	0	0	0.015	0	0	0	0	0.015	0	0	0.015	0.015	0.015
0	0.225	0.375	0.275	0.125	0.026	0.103	0.051	0.051	0.077	0.128	0.103	0.077	0.103	0.128	0.051	0	0	0.026	0.077	0	0	0.026	0	0	0	0.026	0.053	0.026	0.026	0.026	0	0	0	0.026	0	0	0	0.026	0.053	0	0.026	0.053	0.026	0.026	0.026	0.026	0.053	0	0
0	0.203	0.176	0.338	0.284	0.068	0.055	0.041	0.027	0.041	0.027	0.041	0.068	0.014	0.068	0.11	0.151	0.082	0.027	0.137	0.041	0.028	0	0.014	0.014	0	0	0.028	0.028	0	0	0.028	0.014	0	0.014	0.014	0	0.028	0.014	0	0	0.014	0	0	0.014	0.014	0.014	0.014	0	0.028
0	0.174	0.159	0.319	0.348	0.015	0.044	0.088	0.029	0.015	0.015	0.029	0.103	0.088	0.015	0.118	0.103	0.059	0.088	0.074	0.118	0	0	0	0.015	0	0	0.015	0.03	0.03	0	0.045	0.015	0	0.015	0	0.015	0	0	0.015	0	0	0	0	0.015	0	0	0.015	0.015	0.015
0	0.225	0.375	0.275	0.125	0.026	0.103	0.051	0.051	0.077	0.128	0.103	0.077	0.103	0.128	0.051	0	0	0.026	0.077	0	0	0.026	0	0	0	0.026	0.053	0.026	0.026	0.026	0	0	0	0.026	0	0	0	0.026	0.053	0	0.026	0.053	0.026	0.026	0.026	0.026	0.053	0	0
0	0.25	0.125	0.425	0.2	0.077	0.051	0.103	0.026	0.051	0	0.051	0.026	0.077	0.077	0.205	0.051	0.051	0	0.077	0.077	0.026	0	0.026	0.026	0	0	0.026	0.026	0	0.026	0.026	0.026	0	0	0	0.026	0	0.026	0.026	0	0	0	0	0	0.053	0	0	0	0
0	0.165	0.275	0.33	0.231	0.022	0.056	0.056	0.033	0.033	0.089	0.089	0.056	0.067	0.078	0.1	0.089	0.044	0.056	0.078	0.056	0	0.011	0.011	0	0.011	0.011	0.034	0	0.022	0.022	0.011	0	0.011	0.011	0.011	0	0	0.011	0.011	0.011	0.011	0.056	0	0.011	0.011	0.011	0.022	0.045	0.011
0	0.167	0.1	0.3	0.433	0	0.034	0.069	0.069	0.034	0.034	0	0.034	0	0.034	0.138	0.103	0.138	0	0.069	0.241	0	0	0	0	0	0	0	0.036	0	0	0.036	0.036	0	0	0	0.071	0	0	0.036	0	0.036	0	0	0	0	0	0	0	0.036
0	0.296	0.222	0.278	0.204	0.132	0.057	0.057	0.057	0.057	0.094	0.057	0.019	0.038	0.057	0.075	0.094	0.075	0.019	0.075	0.038	0.058	0.019	0.019	0.038	0.019	0.019	0.019	0	0	0.019	0.019	0.019	0.019	0.019	0	0.019	0	0.019	0.019	0.019	0.019	0.038	0.019	0.019	0.019	0.019	0	0.019	0
0	0.224	0.286	0.224	0.265	0.042	0.104	0.021	0.063	0.042	0.042	0.125	0.083	0.063	0.083	0.021	0.063	0.083	0.042	0.063	0.063	0	0.021	0	0.021	0.021	0.021	0.064	0	0	0.021	0	0	0.021	0	0.043	0	0	0.021	0	0.021	0	0	0	0.043	0.043	0.021	0.021	0.043	0.043
0	0.067	0.067	0.533	0.333	0.034	0	0	0.034	0	0	0.069	0	0	0.069	0.345	0.138	0.034	0	0.138	0.138	0	0	0	0.036	0	0	0	0	0	0	0	0	0	0	0	0.036	0	0	0	0	0	0	0	0	0	0.036	0	0.036	0
0	0.338	0.188	0.275	0.2	0.063	0.051	0.139	0.076	0.076	0.038	0.038	0.038	0.101	0.076	0.038	0.063	0.089	0.025	0.063	0.025	0.013	0.013	0.013	0.013	0.026	0.026	0	0	0.064	0.038	0.026	0.013	0.026	0	0.038	0.013	0	0.013	0.064	0	0	0	0.013	0.026	0.013	0	0	0.026	0.038
0	0.149	0.311	0.243	0.297	0.027	0.055	0.041	0.027	0.014	0.11	0.068	0.123	0.082	0.027	0.082	0.055	0.027	0.123	0.041	0.096	0	0	0.014	0.014	0	0.028	0.028	0	0.028	0	0	0.014	0.014	0	0	0.014	0	0	0.014	0	0.014	0.014	0.028	0.056	0.028	0.014	0	0.028	0.014
0	0.203	0.068	0.034	0.695	0.052	0	0	0.155	0.017	0	0	0.052	0	0.017	0	0.017	0.138	0.052	0.034	0.466	0	0	0	0.053	0	0	0	0	0	0	0	0	0.018	0.035	0.018	0.088	0	0	0	0.018	0	0	0	0	0	0	0	0	0.018
0	0.327	0.182	0.255	0.236	0.074	0.056	0.093	0.093	0.056	0.074	0.019	0.037	0.13	0	0.074	0.056	0.056	0.056	0.074	0.056	0.019	0.019	0.019	0.019	0	0.057	0	0	0.019	0	0.075	0	0.057	0.019	0	0.019	0.038	0	0	0.019	0.038	0.019	0	0.019	0	0	0	0.019	0
0	0.195	0.341	0.268	0.195	0	0.05	0.075	0.075	0.075	0.1	0.05	0.1	0.1	0.1	0.05	0.025	0.025	0.1	0.075	0	0	0	0	0	0	0	0.026	0.026	0	0.051	0.026	0	0	0.026	0.051	0	0	0	0.026	0.051	0	0.051	0	0.051	0.026	0	0.026	0	0.026
0	0.224	0.286	0.224	0.265	0.042	0.104	0.021	0.063	0.042	0.042	0.125	0.083	0.063	0.083	0.021	0.063	0.083	0.042	0.063	0.063	0	0.021	0	0.021	0.021	0.021	0.064	0	0	0.021	0	0	0.021	0	0.043	0	0	0.021	0	0.021	0	0	0	0.043	0.043	0.021	0.021	0.043	0.043
0	0.4	0.067	0.333	0.2	0.182	0	0.159	0.068	0.045	0	0	0.023	0.136	0.045	0.045	0.091	0.045	0	0.136	0.023	0.047	0	0.07	0.07	0	0	0	0	0.093	0	0.023	0.023	0.023	0	0.047	0	0.023	0	0.023	0	0	0	0	0	0	0	0	0	0
0	0.25	0.375	0.275	0.1	0.051	0.128	0.051	0.026	0.051	0.128	0.103	0.077	0.128	0.103	0.051	0	0	0.026	0.077	0	0	0.053	0	0	0	0.026	0.053	0.026	0.026	0.026	0	0	0	0.026	0	0	0	0	0.053	0	0.026	0.053	0.026	0.026	0.026	0.026	0.053	0	0
0	0.207	0.253	0.333	0.207	0.058	0.047	0.07	0.035	0.058	0.07	0.105	0.023	0.047	0.081	0.081	0.116	0.047	0.047	0.081	0.035	0.012	0.012	0.012	0.024	0.024	0	0.024	0	0	0.024	0.012	0.024	0.012	0	0	0.024	0.012	0.024	0.024	0	0.012	0.024	0.024	0.012	0.024	0.047	0.012	0.024	0.012
0	0.526	0	0.211	0.263	0.278	0	0	0.278	0	0	0	0	0.056	0	0.111	0	0.222	0	0.056	0	0	0	0	0.294	0	0	0	0	0	0	0	0	0.235	0	0.059	0	0	0	0	0	0	0	0	0	0	0	0	0	0
0	0.27	0.149	0.405	0.176	0.096	0.027	0.096	0.055	0.041	0.027	0.041	0.027	0.123	0.041	0.178	0.068	0.014	0.055	0.082	0.027	0.014	0.014	0.042	0.028	0.014	0	0.014	0	0.042	0.014	0.042	0	0.014	0.014	0.028	0	0.014	0	0.014	0.014	0	0.014	0.014	0	0.014	0.014	0.014	0	0
0	0.28	0.2	0.36	0.16	0.061	0.061	0.122	0.041	0.041	0.061	0.082	0.02	0.102	0.082	0.102	0.082	0.082	0	0.061	0	0.021	0	0.042	0	0	0.042	0.021	0	0.021	0.042	0.042	0.021	0.021	0	0.021	0	0	0.021	0	0.021	0	0	0.042	0.021	0.021	0	0.042	0.021	0
0	0.262	0.31	0.19	0.238	0	0.146	0.073	0.049	0.049	0.049	0.098	0.098	0.122	0.049	0	0.024	0.073	0.073	0.024	0.073	0	0	0	0	0.025	0.05	0.05	0	0.05	0.025	0	0	0.025	0	0	0.025	0	0.05	0	0	0	0	0	0.05	0.05	0.025	0	0.025	0
0	0.28	0.2	0.36	0.16	0.061	0.061	0.122	0.041	0.041	0.061	0.082	0.02	0.102	0.082	0.102	0.082	0.082	0	0.061	0	0.021	0	0.042	0	0	0.042	0.021	0	0.021	0.042	0.042	0.021	0.021	0	0.021	0	0	0.021	0	0.021	0	0	0.042	0.021	0.021	0	0.042	0.021	0
0	0.262	0.31	0.19	0.238	0	0.146	0.073	0.049	0.049	0.049	0.098	0.098	0.122	0.049	0	0.024	0.073	0.073	0.024	0.073	0	0	0	0	0.025	0.05	0.05	0	0.05	0.025	0	0	0.025	0	0	0.025	0	0.05	0	0	0	0	0	0.05	0.05	0.025	0	0.025	0
0	0.2	0.35	0.188	0.263	0.025	0.063	0.038	0.076	0.076	0.127	0.076	0.063	0.051	0.038	0.063	0.038	0.051	0.127	0.013	0.076	0	0.013	0.013	0	0.013	0.013	0.026	0	0	0	0.026	0.013	0.013	0.038	0	0.026	0	0.051	0	0.026	0.026	0.038	0.026	0.038	0.038	0.013	0.013	0.013	0.013
0	0.05	0.375	0.35	0.225	0	0.026	0.026	0	0.051	0.103	0.154	0.077	0	0.179	0.051	0.128	0	0.077	0.103	0.026	0	0	0	0	0	0	0.026	0	0	0	0	0.026	0	0	0	0	0	0.026	0.026	0	0	0	0.053	0.053	0	0.026	0.053	0.079	0
0	0.259	0.224	0.318	0.2	0.048	0.024	0.083	0.095	0.048	0.024	0.107	0.048	0.071	0.143	0.06	0.048	0.095	0.036	0.06	0.012	0.012	0.024	0.012	0	0	0	0.024	0	0	0.072	0	0.012	0.036	0.024	0.036	0	0	0	0	0.036	0	0	0.024	0	0.036	0.012	0.036	0.024	0.012
0	0.2	0.35	0.188	0.263	0.025	0.063	0.038	0.076	0.076	0.127	0.076	0.063	0.051	0.038	0.063	0.038	0.051	0.127	0.013	0.076	0	0.013	0.013	0	0.013	0.013	0.026	0	0	0	0.026	0.013	0.013	0.038	0	0.026	0	0.051	0	0.026	0.026	0.038	0.026	0.038	0.038	0.013	0.013	0.013	0.013
0	0.28	0.2	0.36	0.16	0.061	0.061	0.122	0.041	0.041	0.061	0.082	0.02	0.102	0.082	0.102	0.082	0.082	0	0.061	0	0.021	0	0.042	0	0	0.042	0.021	0	0.021	0.042	0.042	0.021	0.021	0	0.021	0	0	0.021	0	0.021	0	0	0.042	0.021	0.021	0	0.042	0.021	0
0	0.262	0.31	0.19	0.238	0	0.146	0.073	0.049	0.049	0.049	0.098	0.098	0.122	0.049	0	0.024	0.073	0.073	0.024	0.073	0	0	0	0	0.025	0.05	0.05	0	0.05	0.025	0	0	0.025	0	0	0.025	0	0.05	0	0	0	0	0	0.05	0.05	0.025	0	0.025	0
0	0.2	0.35	0.188	0.263	0.025	0.063	0.038	0.076	0.076	0.127	0.076	0.063	0.051	0.038	0.063	0.038	0.051	0.127	0.013	0.076	0	0.013	0.013	0	0.013	0.013	0.026	0	0	0	0.026	0.013	0.013	0.038	0	0.026	0	0.051	0	0.026	0.026	0.038	0.026	0.038	0.038	0.013	0.013	0.013	0.013
0	0.05	0.375	0.35	0.225	0	0.026	0.026	0	0.051	0.103	0.154	0.077	0	0.179	0.051	0.128	0	0.077	0.103	0.026	0	0	0	0	0	0	0.026	0	0	0	0	0.026	0	0	0	0	0	0.026	0.026	0	0	0	0.053	0.053	0	0.026	0.053	0.079	0
0	0.259	0.224	0.318	0.2	0.048	0.024	0.083	0.095	0.048	0.024	0.107	0.048	0.071	0.143	0.06	0.048	0.095	0.036	0.06	0.012	0.012	0.024	0.012	0	0	0	0.024	0	0	0.072	0	0.012	0.036	0.024	0.036	0	0	0	0	0.036	0	0	0.024	0	0.036	0.012	0.036	0.024	0.012
0	0.28	0.2	0.36	0.16	0.061	0.061	0.122	0.041	0.041	0.061	0.082	0.02	0.102	0.082	0.102	0.082	0.082	0	0.061	0	0.021	0	0.042	0	0	0.042	0.021	0	0.021	0.042	0.042	0.021	0.021	0	0.021	0	0	0.021	0	0.021	0	0	0.042	0.021	0.021	0	0.042	0.021	0
0	0.262	0.31	0.19	0.238	0	0.146	0.073	0.049	0.049	0.049	0.098	0.098	0.122	0.049	0	0.024	0.073	0.073	0.024	0.073	0	0	0	0	0.025	0.05	0.05	0	0.05	0.025	0	0	0.025	0	0	0.025	0	0.05	0	0	0	0	0	0.05	0.05	0.025	0	0.025	0
0	0.2	0.35	0.188	0.263	0.025	0.063	0.038	0.076	0.076	0.127	0.076	0.063	0.051	0.038	0.063	0.038	0.051	0.127	0.013	0.076	0	0.013	0.013	0	0.013	0.013	0.026	0	0	0	0.026	0.013	0.013	0.038	0	0.026	0	0.051	0	0.026	0.026	0.038	0.026	0.038	0.038	0.013	0.013	0.013	0.013
0	0.05	0.375	0.35	0.225	0	0.026	0.026	0	0.051	0.103	0.154	0.077	0	0.179	0.051	0.128	0	0.077	0.103	0.026	0	0	0	0	0	0	0.026	0	0	0	0	0.026	0	0	0	0	0	0.026	0.026	0	0	0	0.053	0.053	0	0.026	0.053	0.079	0
0	0.259	0.224	0.318	0.2	0.048	0.024	0.083	0.095	0.048	0.024	0.107	0.048	0.071	0.143	0.06	0.048	0.095	0.036	0.06	0.012	0.012	0.024	0.012	0	0	0	0.024	0	0	0.072	0	0.012	0.036	0.024	0.036	0	0	0	0	0.036	0	0	0.024	0	0.036	0.012	0.036	0.024	0.012
0	0.05	0.375	0.35	0.225	0	0.026	0.026	0	0.051	0.103	0.154	0.077	0	0.179	0.051	0.128	0	0.077	0.103	0.026	0	0	0	0	0	0	0.026	0	0	0	0	0.026	0	0	0	0	0	0.026	0.026	0	0	0	0.053	0.053	0	0.026	0.053	0.079	0
0	0.259	0.224	0.318	0.2	0.048	0.024	0.083	0.095	0.048	0.024	0.107	0.048	0.071	0.143	0.06	0.048	0.095	0.036	0.06	0.012	0.012	0.024	0.012	0	0	0	0.024	0	0	0.072	0	0.012	0.036	0.024	0.036	0	0	0	0	0.036	0	0	0.024	0	0.036	0.012	0.036	0.024	0.012
0	0.263	0.263	0.237	0.237	0.063	0.076	0.089	0.038	0.038	0.076	0.051	0.089	0.051	0.051	0.051	0.089	0.114	0.051	0.051	0.025	0.013	0.026	0.026	0	0	0.026	0.038	0.013	0.013	0.038	0.013	0.026	0.026	0.013	0	0	0	0.013	0.013	0.013	0.026	0	0	0.038	0.013	0	0.026	0.013	0.013
0	0.172	0.379	0.31	0.138	0.036	0.071	0.036	0.036	0.071	0.179	0.107	0	0.071	0.071	0.143	0.036	0	0.071	0	0.071	0	0	0	0.037	0	0.037	0.037	0	0	0	0.037	0	0	0.037	0	0	0	0.037	0.037	0	0.037	0.074	0.037	0	0.037	0.074	0	0	0
0	0.31	0.345	0.241	0.103	0.107	0.107	0.071	0.036	0.071	0.143	0.071	0.036	0.071	0.071	0.071	0.036	0.071	0	0.036	0	0.037	0.037	0.037	0	0.037	0.074	0	0	0.037	0	0.037	0	0	0	0.037	0	0	0.037	0.037	0	0	0	0.074	0.037	0	0.037	0	0.037	0.037
0	0.133	0.2	0.2	0.467	0	0	0.103	0.034	0	0.069	0.034	0.103	0.069	0	0	0.103	0.069	0.138	0.069	0.207	0	0	0	0	0	0	0	0	0	0	0	0.071	0	0	0	0.036	0	0	0	0	0	0	0	0.071	0.036	0	0	0	0
0	0.267	0.133	0.333	0.267	0.069	0	0.138	0.069	0	0	0.034	0.103	0.138	0.034	0.138	0.034	0.034	0.103	0.034	0.069	0	0	0.036	0.036	0	0	0	0	0.036	0	0.107	0	0	0.036	0	0	0	0	0	0	0	0	0	0	0	0	0.036	0	0
0	0.033	0.067	0.6	0.3	0	0	0.034	0	0	0	0	0.034	0	0	0.414	0.207	0.034	0.069	0.138	0.069	0	0	0	0	0	0	0	0	0	0	0.036	0	0	0	0	0	0	0	0	0	0	0	0	0	0	0	0	0	0
0	0.333	0.167	0.233	0.267	0.138	0.103	0.034	0.069	0.103	0	0.034	0.034	0.069	0.034	0.069	0.034	0	0.034	0.103	0.138	0.036	0.036	0	0.071	0.071	0	0	0.036	0	0	0.036	0	0	0	0.036	0.036	0.071	0	0.036	0	0	0	0	0	0.036	0	0	0	0
0	0.097	0.129	0.484	0.29	0	0	0.1	0	0	0	0.067	0.067	0.033	0.1	0.2	0.167	0.033	0.033	0.133	0.067	0	0	0	0	0	0	0	0	0	0.034	0.034	0.034	0	0	0	0	0	0	0	0	0	0	0	0	0.034	0.034	0	0	0
0	0.313	0.188	0.094	0.406	0.161	0	0.065	0.097	0.065	0.032	0.032	0.065	0	0.097	0	0	0.097	0.065	0	0.226	0.067	0	0.033	0.067	0	0	0	0	0	0.067	0	0	0.033	0.033	0	0.033	0.033	0	0	0.033	0.033	0	0	0	0	0.033	0	0	0
0	0.259	0.333	0.37	0.037	0.077	0.077	0.115	0	0.115	0.115	0.077	0.038	0.077	0.115	0.154	0	0	0	0.038	0	0	0.04	0.04	0	0.04	0.04	0	0	0.04	0	0.08	0	0	0	0	0	0.04	0	0.08	0	0.04	0.04	0	0.04	0	0.04	0	0	0
0	0.265	0.176	0.176	0.382	0.091	0	0	0.182	0.03	0.061	0.03	0.061	0.091	0.03	0.061	0	0.061	0.091	0.091	0.121	0.031	0	0	0.063	0	0	0	0	0	0	0	0	0	0.031	0.063	0.063	0.031	0	0	0	0	0.031	0	0.031	0	0	0.031	0	0
0	0.267	0.229	0.352	0.152	0.048	0.058	0.096	0.067	0.087	0.077	0.048	0.019	0.096	0.048	0.154	0.048	0.038	0.048	0.048	0.019	0.019	0.019	0	0.01	0.019	0.029	0	0.01	0	0.019	0.049	0.029	0	0.019	0.039	0.01	0.01	0.01	0.039	0.029	0.019	0.019	0.029	0.01	0.029	0	0.01	0.01	0.01
0	0.257	0.27	0.324	0.149	0.055	0.096	0.068	0.041	0.082	0.055	0.082	0.055	0.11	0.082	0.082	0.041	0.014	0.041	0.082	0.014	0	0.028	0.014	0.014	0.042	0.014	0.028	0.014	0.014	0.028	0	0.014	0	0	0.028	0.014	0.028	0.014	0.014	0.028	0.028	0	0.028	0	0.042	0.028	0.014	0	0
0	0.5	0	0.083	0.417	0.174	0	0.087	0.217	0	0	0	0	0	0	0	0.087	0.348	0	0	0.087	0	0	0	0.136	0	0	0	0	0	0	0	0.091	0.136	0	0	0.091	0	0	0	0	0	0	0	0	0	0	0	0	0
0	0.233	0.311	0.222	0.233	0.056	0.09	0.022	0.056	0.067	0.079	0.124	0.045	0.067	0.067	0.045	0.045	0.045	0.067	0.034	0.09	0	0.034	0	0.023	0.011	0.045	0.034	0	0.011	0.011	0	0	0.011	0.011	0	0.034	0.011	0.034	0.011	0	0.011	0.011	0.023	0.034	0.034	0.023	0.034	0.034	0
0	0.116	0.279	0.326	0.279	0	0.071	0.048	0	0.024	0.071	0.095	0.095	0.024	0.048	0.095	0.143	0.071	0.095	0.071	0.048	0	0	0	0	0.024	0.024	0	0.024	0	0.024	0	0.024	0	0	0	0	0	0	0.024	0	0	0.024	0.049	0	0	0	0.024	0.049	0
0	0.283	0.208	0.189	0.321	0.058	0.058	0.077	0.096	0.038	0.058	0.058	0.058	0.077	0.038	0	0.077	0.096	0.058	0.058	0.096	0	0.02	0.039	0	0.02	0.02	0	0.02	0.02	0	0	0.059	0.02	0.02	0	0.059	0.02	0	0	0.02	0	0	0.039	0.02	0.039	0.02	0	0	0.02
0	0.309	0.206	0.235	0.25	0.119	0.09	0.06	0.03	0.045	0.03	0.03	0.104	0.06	0.075	0.06	0.045	0.09	0.015	0.075	0.075	0.03	0.03	0.03	0.015	0	0.015	0.03	0.045	0.03	0.015	0	0.015	0.015	0	0.015	0	0.03	0.015	0	0	0.015	0	0	0.015	0	0.015	0.015	0	0.045
0	0.116	0.279	0.326	0.279	0	0.071	0.048	0	0.024	0.071	0.095	0.095	0.024	0.048	0.095	0.143	0.071	0.095	0.071	0.048	0	0	0	0	0.024	0.024	0	0.024	0	0.024	0	0.024	0	0	0	0	0	0	0.024	0	0	0.024	0.049	0	0	0	0.024	0.049	0
0	0.165	0.275	0.33	0.231	0.022	0.056	0.056	0.033	0.033	0.089	0.089	0.056	0.067	0.078	0.1	0.089	0.044	0.056	0.078	0.056	0	0.011	0.011	0	0.011	0.011	0.034	0	0.022	0.022	0.011	0	0.011	0.011	0.011	0	0	0.011	0.011	0.011	0.011	0.056	0	0.011	0.011	0.011	0.022	0.045	0.011
0	0.167	0.1	0.3	0.433	0	0.034	0.069	0.069	0.034	0.034	0	0.034	0	0.034	0.138	0.103	0.138	0	0.069	0.241	0	0	0	0	0	0	0	0.036	0	0	0.036	0.036	0	0	0	0.071	0	0	0.036	0	0.036	0	0	0	0	0	0	0	0.036
0	0.296	0.222	0.278	0.204	0.132	0.057	0.057	0.057	0.057	0.094	0.057	0.019	0.038	0.057	0.075	0.094	0.075	0.019	0.075	0.038	0.058	0.019	0.019	0.038	0.019	0.019	0.019	0	0	0.019	0.019	0.019	0.019	0.019	0	0.019	0	0.019	0.019	0.019	0.019	0.038	0.019	0.019	0.019	0.019	0	0.019	0
0	0.224	0.286	0.224	0.265	0.042	0.104	0.021	0.063	0.042	0.042	0.125	0.083	0.063	0.083	0.021	0.063	0.083	0.042	0.063	0.063	0	0.021	0	0.021	0.021	0.021	0.064	0	0	0.021	0	0	0.021	0	0.043	0	0	0.021	0	0.021	0	0	0	0.043	0.043	0.021	0.021	0.043	0.043
0	0.116	0.279	0.326	0.279	0	0.071	0.048	0	0.024	0.071	0.095	0.095	0.024	0.048	0.095	0.143	0.071	0.095	0.071	0.048	0	0	0	0	0.024	0.024	0	0.024	0	0.024	0	0.024	0	0	0	0	0	0	0.024	0	0	0.024	0.049	0	0	0	0.024	0.049	0
0	0.364	0.136	0.273	0.227	0.095	0.095	0.095	0.095	0.143	0	0	0	0.095	0	0.048	0.095	0.048	0.048	0.095	0.048	0	0	0.05	0.05	0.1	0	0	0	0	0	0	0.05	0.05	0.05	0	0	0.05	0.05	0	0.05	0	0	0	0	0	0	0	0	0
0	0.165	0.275	0.33	0.231	0.022	0.056	0.056	0.033	0.033	0.089	0.089	0.056	0.067	0.078	0.1	0.089	0.044	0.056	0.078	0.056	0	0.011	0.011	0	0.011	0.011	0.034	0	0.022	0.022	0.011	0	0.011	0.011	0.011	0	0	0.011	0.011	0.011	0.011	0.056	0	0.011	0.011	0.011	0.022	0.045	0.011
0	0.167	0.1	0.3	0.433	0	0.034	0.069	0.069	0.034	0.034	0	0.034	0	0.034	0.138	0.103	0.138	0	0.069	0.241	0	0	0	0	0	0	0	0.036	0	0	0.036	0.036	0	0	0	0.071	0	0	0.036	0	0.036	0	0	0	0	0	0	0	0.036
0	0.296	0.222	0.278	0.204	0.132	0.057	0.057	0.057	0.057	0.094	0.057	0.019	0.038	0.057	0.075	0.094	0.075	0.019	0.075	0.038	0.058	0.019	0.019	0.038	0.019	0.019	0.019	0	0	0.019	0.019	0.019	0.019	0.019	0	0.019	0	0.019	0.019	0.019	0.019	0.038	0.019	0.019	0.019	0.019	0	0.019	0
0	0.147	0.206	0.265	0.382	0	0.03	0	0.121	0.061	0.061	0.091	0	0	0.091	0.091	0.091	0.091	0.03	0.091	0.152	0	0	0	0	0	0	0.031	0	0	0	0	0	0	0.031	0.063	0	0	0	0	0.063	0.031	0.031	0	0	0	0.031	0.031	0.031	0
0	0.375	0.225	0.2	0.2	0.128	0.103	0.077	0.077	0.128	0.026	0.077	0	0.051	0.026	0.026	0.077	0.077	0.077	0.026	0.026	0.026	0.026	0.026	0.053	0.053	0	0.053	0	0	0.026	0.026	0.026	0.026	0.026	0.026	0	0.053	0.053	0.026	0	0.026	0	0	0	0.053	0	0	0.026	0
0	0.325	0.05	0.275	0.35	0.103	0	0.103	0.128	0.026	0	0.026	0	0.128	0	0.026	0.103	0.077	0.051	0.103	0.128	0	0	0.026	0.079	0	0	0	0	0.053	0	0	0.053	0	0.026	0.026	0.079	0	0	0.026	0	0	0	0	0	0.026	0	0	0	0
0	0.3	0.3	0.2	0.2	0.103	0.138	0.034	0.034	0.138	0	0.103	0.069	0.069	0.034	0.034	0.034	0	0.138	0	0.069	0	0.071	0	0.036	0.036	0	0.071	0.036	0.036	0	0	0	0	0.036	0	0	0.036	0.071	0.036	0	0	0	0	0	0.036	0.036	0.036	0	0
0	0.35	0.375	0.175	0.1	0.154	0.103	0.051	0.026	0.154	0.077	0.103	0.051	0.026	0.128	0	0.026	0	0.077	0.026	0	0.079	0.026	0.026	0.026	0	0.053	0.053	0	0.026	0.026	0	0	0	0.026	0	0	0.079	0.053	0	0	0.026	0	0	0.053	0	0.079	0	0.026	0
0	0.18	0.38	0.2	0.24	0.041	0.061	0	0.082	0.082	0.163	0.102	0.041	0.02	0.082	0.041	0.061	0.041	0.061	0.061	0.061	0.021	0	0	0.021	0	0	0.042	0.021	0	0	0	0	0.042	0.021	0.021	0	0	0.042	0	0.042	0.042	0.063	0.063	0	0.021	0.042	0.021	0.021	0
0	0.5	0.125	0	0.375	0.286	0.143	0	0.143	0	0	0	0.143	0	0	0	0	0.143	0	0	0.143	0	0.167	0	0.167	0	0	0	0.167	0	0	0	0	0.167	0	0	0	0	0	0	0	0	0	0	0	0	0	0	0	0
0	0.25	0.125	0.425	0.2	0.077	0.051	0.103	0.026	0.051	0	0.051	0.026	0.077	0.077	0.205	0.051	0.051	0	0.077	0.077	0.026	0	0.026	0.026	0	0	0.026	0.026	0	0.026	0.026	0.026	0	0	0	0.026	0	0.026	0.026	0	0	0	0	0	0.053	0	0	0	0
0	0.364	0.136	0.273	0.227	0.095	0.095	0.095	0.095	0.143	0	0	0	0.095	0	0.048	0.095	0.048	0.048	0.095	0.048	0	0	0.05	0.05	0.1	0	0	0	0	0	0	0.05	0.05	0.05	0	0	0.05	0.05	0	0.05	0	0	0	0	0	0	0	0	0
0	0.25	0.125	0.425	0.2	0.077	0.051	0.103	0.026	0.051	0	0.051	0.026	0.077	0.077	0.205	0.051	0.051	0	0.077	0.077	0.026	0	0.026	0.026	0	0	0.026	0.026	0	0.026	0.026	0.026	0	0	0	0.026	0	0.026	0.026	0	0	0	0	0	0.053	0	0	0	0
0	0.364	0.136	0.273	0.227	0.095	0.095	0.095	0.095	0.143	0	0	0	0.095	0	0.048	0.095	0.048	0.048	0.095	0.048	0	0	0.05	0.05	0.1	0	0	0	0	0	0	0.05	0.05	0.05	0	0	0.05	0.05	0	0.05	0	0	0	0	0	0	0	0	0
0	0.165	0.275	0.33	0.231	0.022	0.056	0.056	0.033	0.033	0.089	0.089	0.056	0.067	0.078	0.1	0.089	0.044	0.056	0.078	0.056	0	0.011	0.011	0	0.011	0.011	0.034	0	0.022	0.022	0.011	0	0.011	0.011	0.011	0	0	0.011	0.011	0.011	0.011	0.056	0	0.011	0.011	0.011	0.022	0.045	0.011
0	0.167	0.1	0.3	0.433	0	0.034	0.069	0.069	0.034	0.034	0	0.034	0	0.034	0.138	0.103	0.138	0	0.069	0.241	0	0	0	0	0	0	0	0.036	0	0	0.036	0.036	0	0	0	0.071	0	0	0.036	0	0.036	0	0	0	0	0	0	0	0.036
0	0.229	0.143	0.514	0.114	0.088	0	0.147	0	0.059	0	0.088	0	0.059	0.088	0.265	0.088	0.029	0.029	0.029	0.029	0.03	0	0.061	0	0	0	0	0	0	0.03	0.121	0	0	0	0	0	0	0	0.061	0	0	0	0	0	0.03	0	0	0.061	0
0	0.029	0.143	0.286	0.543	0	0	0	0	0	0.029	0	0.118	0	0	0.029	0.265	0.029	0.088	0.265	0.176	0	0	0	0	0	0	0	0	0	0	0	0	0	0	0	0	0	0	0	0	0	0	0	0.03	0	0	0	0	0.03
0	0.229	0.143	0.514	0.114	0.088	0	0.147	0	0.059	0	0.088	0	0.059	0.088	0.265	0.088	0.029	0.029	0.029	0.029	0.03	0	0.061	0	0	0	0	0	0	0.03	0.121	0	0	0	0	0	0	0	0.061	0	0	0	0	0	0.03	0	0	0.061	0
0	0.029	0.143	0.286	0.543	0	0	0	0	0	0.029	0	0.118	0	0	0.029	0.265	0.029	0.088	0.265	0.176	0	0	0	0	0	0	0	0	0	0	0	0	0	0	0	0	0	0	0	0	0	0	0	0.03	0	0	0	0	0.03
0	0.25	0.125	0.425	0.2	0.077	0.051	0.103	0.026	0.051	0	0.051	0.026	0.077	0.077	0.205	0.051	0.051	0	0.077	0.077	0.026	0	0.026	0.026	0	0	0.026	0.026	0	0.026	0.026	0.026	0	0	0	0.026	0	0.026	0.026	0	0	0	0	0	0.053	0	0	0	0
0	0.364	0.136	0.273	0.227	0.095	0.095	0.095	0.095	0.143	0	0	0	0.095	0	0.048	0.095	0.048	0.048	0.095	0.048	0	0	0.05	0.05	0.1	0	0	0	0	0	0	0.05	0.05	0.05	0	0	0.05	0.05	0	0.05	0	0	0	0	0	0	0	0	0
0	0.165	0.275	0.33	0.231	0.022	0.056	0.056	0.033	0.033	0.089	0.089	0.056	0.067	0.078	0.1	0.089	0.044	0.056	0.078	0.056	0	0.011	0.011	0	0.011	0.011	0.034	0	0.022	0.022	0.011	0	0.011	0.011	0.011	0	0	0.011	0.011	0.011	0.011	0.056	0	0.011	0.011	0.011	0.022	0.045	0.011
0	0.25	0.125	0.425	0.2	0.077	0.051	0.103	0.026	0.051	0	0.051	0.026	0.077	0.077	0.205	0.051	0.051	0	0.077	0.077	0.026	0	0.026	0.026	0	0	0.026	0.026	0	0.026	0.026	0.026	0	0	0	0.026	0	0.026	0.026	0	0	0	0	0	0.053	0	0	0	0
0	0.364	0.136	0.273	0.227	0.095	0.095	0.095	0.095	0.143	0	0	0	0.095	0	0.048	0.095	0.048	0.048	0.095	0.048	0	0	0.05	0.05	0.1	0	0	0	0	0	0	0.05	0.05	0.05	0	0	0.05	0.05	0	0.05	0	0	0	0	0	0	0	0	0
0	0.165	0.275	0.33	0.231	0.022	0.056	0.056	0.033	0.033	0.089	0.089	0.056	0.067	0.078	0.1	0.089	0.044	0.056	0.078	0.056	0	0.011	0.011	0	0.011	0.011	0.034	0	0.022	0.022	0.011	0	0.011	0.011	0.011	0	0	0.011	0.011	0.011	0.011	0.056	0	0.011	0.011	0.011	0.022	0.045	0.011
0	0.145	0.304	0.246	0.304	0.015	0.044	0.074	0.015	0.029	0.118	0.044	0.103	0.059	0.044	0.074	0.074	0.044	0.103	0.044	0.118	0	0	0.015	0	0	0	0.015	0.03	0.03	0.015	0.03	0	0	0	0	0.015	0	0.015	0.015	0	0.015	0.045	0.015	0.03	0	0.015	0.015	0.015	0
0	0.157	0.157	0.329	0.357	0.014	0.029	0.087	0.029	0.014	0.029	0.029	0.087	0.072	0.014	0.116	0.116	0.058	0.087	0.087	0.13	0	0	0	0.015	0	0	0.015	0.015	0.029	0	0.044	0.015	0	0.015	0	0.015	0	0	0.015	0	0	0	0	0.029	0	0	0.015	0.015	0.015
0	0.203	0.176	0.338	0.284	0.068	0.055	0.041	0.027	0.041	0.027	0.041	0.068	0.014	0.068	0.11	0.151	0.082	0.027	0.137	0.041	0.028	0	0.014	0.014	0	0	0.028	0.028	0	0	0.028	0.014	0	0.014	0.014	0	0.028	0.014	0	0	0.014	0	0	0.014	0.014	0.014	0.014	0	0.028
0	0.174	0.159	0.319	0.348	0.015	0.044	0.088	0.029	0.015	0.015	0.029	0.103	0.088	0.015	0.118	0.103	0.059	0.088	0.074	0.118	0	0	0	0.015	0	0	0.015	0.03	0.03	0	0.045	0.015	0	0.015	0	0.015	0	0	0.015	0	0	0	0	0.015	0	0	0.015	0.015	0.015
0	0.225	0.375	0.275	0.125	0.026	0.103	0.051	0.051	0.077	0.128	0.103	0.077	0.103	0.128	0.051	0	0	0.026	0.077	0	0	0.026	0	0	0	0.026	0.053	0.026	0.026	0.026	0	0	0	0.026	0	0	0	0.026	0.053	0	0.026	0.053	0.026	0.026	0.026	0.026	0.053	0	0
0	0.296	0.222	0.278	0.204	0.132	0.057	0.057	0.057	0.057	0.094	0.057	0.019	0.038	0.057	0.075	0.094	0.075	0.019	0.075	0.038	0.058	0.019	0.019	0.038	0.019	0.019	0.019	0	0	0.019	0.019	0.019	0.019	0.019	0	0.019	0	0.019	0.019	0.019	0.019	0.038	0.019	0.019	0.019	0.019	0	0.019	0
0	0.224	0.286	0.224	0.265	0.042	0.104	0.021	0.063	0.042	0.042	0.125	0.083	0.063	0.083	0.021	0.063	0.083	0.042	0.063	0.063	0	0.021	0	0.021	0.021	0.021	0.064	0	0	0.021	0	0	0.021	0	0.043	0	0	0.021	0	0.021	0	0	0	0.043	0.043	0.021	0.021	0.043	0.043
0	0.116	0.279	0.326	0.279	0	0.071	0.048	0	0.024	0.071	0.095	0.095	0.024	0.048	0.095	0.143	0.071	0.095	0.071	0.048	0	0	0	0	0.024	0.024	0	0.024	0	0.024	0	0.024	0	0	0	0	0	0	0.024	0	0	0.024	0.049	0	0	0	0.024	0.049	0
0	0.165	0.275	0.33	0.231	0.022	0.056	0.056	0.033	0.033	0.089	0.089	0.056	0.067	0.078	0.1	0.089	0.044	0.056	0.078	0.056	0	0.011	0.011	0	0.011	0.011	0.034	0	0.022	0.022	0.011	0	0.011	0.011	0.011	0	0	0.011	0.011	0.011	0.011	0.056	0	0.011	0.011	0.011	0.022	0.045	0.011
0	0.167	0.1	0.3	0.433	0	0.034	0.069	0.069	0.034	0.034	0	0.034	0	0.034	0.138	0.103	0.138	0	0.069	0.241	0	0	0	0	0	0	0	0.036	0	0	0.036	0.036	0	0	0	0.071	0	0	0.036	0	0.036	0	0	0	0	0	0	0	0.036
0	0.296	0.222	0.278	0.204	0.132	0.057	0.057	0.057	0.057	0.094	0.057	0.019	0.038	0.057	0.075	0.094	0.075	0.019	0.075	0.038	0.058	0.019	0.019	0.038	0.019	0.019	0.019	0	0	0.019	0.019	0.019	0.019	0.019	0	0.019	0	0.019	0.019	0.019	0.019	0.038	0.019	0.019	0.019	0.019	0	0.019	0
0	0.224	0.286	0.224	0.265	0.042	0.104	0.021	0.063	0.042	0.042	0.125	0.083	0.063	0.083	0.021	0.063	0.083	0.042	0.063	0.063	0	0.021	0	0.021	0.021	0.021	0.064	0	0	0.021	0	0	0.021	0	0.043	0	0	0.021	0	0.021	0	0	0	0.043	0.043	0.021	0.021	0.043	0.043
0	0.116	0.279	0.326	0.279	0	0.071	0.048	0	0.024	0.071	0.095	0.095	0.024	0.048	0.095	0.143	0.071	0.095	0.071	0.048	0	0	0	0	0.024	0.024	0	0.024	0	0.024	0	0.024	0	0	0	0	0	0	0.024	0	0	0.024	0.049	0	0	0	0.024	0.049	0
0	0.165	0.275	0.33	0.231	0.022	0.056	0.056	0.033	0.033	0.089	0.089	0.056	0.067	0.078	0.1	0.089	0.044	0.056	0.078	0.056	0	0.011	0.011	0	0.011	0.011	0.034	0	0.022	0.022	0.011	0	0.011	0.011	0.011	0	0	0.011	0.011	0.011	0.011	0.056	0	0.011	0.011	0.011	0.022	0.045	0.011
0	0.161	0.194	0.29	0.355	0.033	0.033	0.067	0.033	0.033	0	0.1	0.067	0.067	0.067	0	0.167	0.033	0.1	0.133	0.067	0	0.034	0	0	0	0	0	0.034	0	0	0	0.069	0	0	0.034	0	0	0	0	0.034	0	0	0	0	0.034	0	0	0.069	0
0	0.234	0.219	0.328	0.219	0.063	0.079	0.079	0.016	0.032	0.032	0.079	0.079	0.095	0.048	0.111	0.079	0.032	0.063	0.063	0.048	0	0.032	0.032	0	0.016	0	0.032	0.032	0.016	0.032	0.016	0.016	0	0.016	0	0	0.032	0	0	0	0	0.016	0.016	0	0.016	0	0.032	0.032	0.016
0	0.145	0.304	0.246	0.304	0.015	0.044	0.074	0.015	0.029	0.118	0.044	0.103	0.059	0.044	0.074	0.074	0.044	0.103	0.044	0.118	0	0	0.015	0	0	0	0.015	0.03	0.03	0.015	0.03	0	0	0	0	0.015	0	0.015	0.015	0	0.015	0.045	0.015	0.03	0	0.015	0.015	0.015	0
0	0.4	0.067	0.333	0.2	0.182	0	0.159	0.068	0.045	0	0	0.023	0.136	0.045	0.045	0.091	0.045	0	0.136	0.023	0.047	0	0.07	0.07	0	0	0	0	0.093	0	0.023	0.023	0.023	0	0.047	0	0.023	0	0.023	0	0	0	0	0	0	0	0	0	0
0	0.25	0.375	0.275	0.1	0.051	0.128	0.051	0.026	0.051	0.128	0.103	0.077	0.128	0.103	0.051	0	0	0.026	0.077	0	0	0.053	0	0	0	0.026	0.053	0.026	0.026	0.026	0	0	0	0.026	0	0	0	0	0.053	0	0.026	0.053	0.026	0.026	0.026	0.026	0.053	0	0
0	0.207	0.253	0.333	0.207	0.058	0.047	0.07	0.035	0.058	0.07	0.105	0.023	0.047	0.081	0.081	0.116	0.047	0.047	0.081	0.035	0.012	0.012	0.012	0.024	0.024	0	0.024	0	0	0.024	0.012	0.024	0.012	0	0	0.024	0.012	0.024	0.024	0	0.012	0.024	0.024	0.012	0.024	0.047	0.012	0.024	0.012
0	0.526	0	0.211	0.263	0.278	0	0	0.278	0	0	0	0	0.056	0	0.111	0	0.222	0	0.056	0	0	0	0	0.294	0	0	0	0	0	0	0	0	0.235	0	0.059	0	0	0	0	0	0	0	0	0	0	0	0	0	0
0	0.27	0.149	0.405	0.176	0.096	0.027	0.096	0.055	0.041	0.027	0.041	0.027	0.123	0.041	0.178	0.068	0.014	0.055	0.082	0.027	0.014	0.014	0.042	0.028	0.014	0	0.014	0	0.042	0.014	0.042	0	0.014	0.014	0.028	0	0.014	0	0.014	0.014	0	0.014	0.014	0	0.014	0.014	0.014	0	0
0	0.263	0.263	0.237	0.237	0.063	0.076	0.089	0.038	0.038	0.076	0.051	0.089	0.051	0.051	0.051	0.089	0.114	0.051	0.051	0.025	0.013	0.026	0.026	0	0	0.026	0.038	0.013	0.013	0.038	0.013	0.026	0.026	0.013	0	0	0	0.013	0.013	0.013	0.026	0	0	0.038	0.013	0	0.026	0.013	0.013
0	0.267	0.229	0.352	0.152	0.048	0.058	0.096	0.067	0.087	0.077	0.048	0.019	0.096	0.048	0.154	0.048	0.038	0.048	0.048	0.019	0.019	0.019	0	0.01	0.019	0.029	0	0.01	0	0.019	0.049	0.029	0	0.019	0.039	0.01	0.01	0.01	0.039	0.029	0.019	0.019	0.029	0.01	0.029	0	0.01	0.01	0.01
0	0.257	0.27	0.324	0.149	0.055	0.096	0.068	0.041	0.082	0.055	0.082	0.055	0.11	0.082	0.082	0.041	0.014	0.041	0.082	0.014	0	0.028	0.014	0.014	0.042	0.014	0.028	0.014	0.014	0.028	0	0.014	0	0	0.028	0.014	0.028	0.014	0.014	0.028	0.028	0	0.028	0	0.042	0.028	0.014	0	0
0	0.5	0	0.083	0.417	0.174	0	0.087	0.217	0	0	0	0	0	0	0	0.087	0.348	0	0	0.087	0	0	0	0.136	0	0	0	0	0	0	0	0.091	0.136	0	0	0.091	0	0	0	0	0	0	0	0	0	0	0	0	0
0	0.233	0.311	0.222	0.233	0.056	0.09	0.022	0.056	0.067	0.079	0.124	0.045	0.067	0.067	0.045	0.045	0.045	0.067	0.034	0.09	0	0.034	0	0.023	0.011	0.045	0.034	0	0.011	0.011	0	0	0.011	0.011	0	0.034	0.011	0.034	0.011	0	0.011	0.011	0.023	0.034	0.034	0.023	0.034	0.034	0
0	0.157	0.157	0.329	0.357	0.014	0.029	0.087	0.029	0.014	0.029	0.029	0.087	0.072	0.014	0.116	0.116	0.058	0.087	0.087	0.13	0	0	0	0.015	0	0	0.015	0.015	0.029	0	0.044	0.015	0	0.015	0	0.015	0	0	0.015	0	0	0	0	0.029	0	0	0.015	0.015	0.015
0	0.145	0.304	0.246	0.304	0.015	0.044	0.074	0.015	0.029	0.118	0.044	0.103	0.059	0.044	0.074	0.074	0.044	0.103	0.044	0.118	0	0	0.015	0	0	0	0.015	0.03	0.03	0.015	0.03	0	0	0	0	0.015	0	0.015	0.015	0	0.015	0.045	0.015	0.03	0	0.015	0.015	0.015	0
0	0.157	0.157	0.329	0.357	0.014	0.029	0.087	0.029	0.014	0.029	0.029	0.087	0.072	0.014	0.116	0.116	0.058	0.087	0.087	0.13	0	0	0	0.015	0	0	0.015	0.015	0.029	0	0.044	0.015	0	0.015	0	0.015	0	0	0.015	0	0	0	0	0.029	0	0	0.015	0.015	0.015
0	0.203	0.176	0.338	0.284	0.068	0.055	0.041	0.027	0.041	0.027	0.041	0.068	0.014	0.068	0.11	0.151	0.082	0.027	0.137	0.041	0.028	0	0.014	0.014	0	0	0.028	0.028	0	0	0.028	0.014	0	0.014	0.014	0	0.028	0.014	0	0	0.014	0	0	0.014	0.014	0.014	0.014	0	0.028
0	0.145	0.304	0.246	0.304	0.015	0.044	0.074	0.015	0.029	0.118	0.044	0.103	0.059	0.044	0.074	0.074	0.044	0.103	0.044	0.118	0	0	0.015	0	0	0	0.015	0.03	0.03	0.015	0.03	0	0	0	0	0.015	0	0.015	0.015	0	0.015	0.045	0.015	0.03	0	0.015	0.015	0.015	0
0	0.157	0.157	0.329	0.357	0.014	0.029	0.087	0.029	0.014	0.029	0.029	0.087	0.072	0.014	0.116	0.116	0.058	0.087	0.087	0.13	0	0	0	0.015	0	0	0.015	0.015	0.029	0	0.044	0.015	0	0.015	0	0.015	0	0	0.015	0	0	0	0	0.029	0	0	0.015	0.015	0.015
0	0.203	0.176	0.338	0.284	0.068	0.055	0.041	0.027	0.041	0.027	0.041	0.068	0.014	0.068	0.11	0.151	0.082	0.027	0.137	0.041	0.028	0	0.014	0.014	0	0	0.028	0.028	0	0	0.028	0.014	0	0.014	0.014	0	0.028	0.014	0	0	0.014	0	0	0.014	0.014	0.014	0.014	0	0.028
0	0.174	0.159	0.319	0.348	0.015	0.044	0.088	0.029	0.015	0.015	0.029	0.103	0.088	0.015	0.118	0.103	0.059	0.088	0.074	0.118	0	0	0	0.015	0	0	0.015	0.03	0.03	0	0.045	0.015	0	0.015	0	0.015	0	0	0.015	0	0	0	0	0.015	0	0	0.015	0.015	0.015
0	0.225	0.375	0.275	0.125	0.026	0.103	0.051	0.051	0.077	0.128	0.103	0.077	0.103	0.128	0.051	0	0	0.026	0.077	0	0	0.026	0	0	0	0.026	0.053	0.026	0.026	0.026	0	0	0	0.026	0	0	0	0.026	0.053	0	0.026	0.053	0.026	0.026	0.026	0.026	0.053	0	0
0	0.086	0.114	0.429	0.371	0	0	0	0.088	0	0	0.029	0.088	0	0.088	0.176	0.176	0.088	0.029	0.235	0	0	0	0	0	0	0	0	0	0	0	0	0	0	0	0.091	0	0	0	0	0	0	0	0	0	0	0	0	0.03	0
0	0.386	0.229	0.257	0.129	0.13	0.116	0.101	0.043	0.116	0	0.043	0.058	0.087	0.072	0.087	0.014	0.058	0.043	0.014	0.014	0.044	0.044	0.029	0.015	0.074	0	0.029	0.015	0.029	0.015	0.059	0	0.029	0	0.015	0	0.044	0.029	0.029	0.015	0	0	0	0	0.029	0.015	0	0	0.015
0	0.263	0.275	0.225	0.237	0.076	0.063	0.114	0.013	0.038	0.076	0.051	0.101	0.076	0.063	0.025	0.063	0.076	0.063	0.038	0.063	0.026	0.013	0.038	0	0	0.013	0.013	0.038	0.026	0.038	0.026	0.026	0.013	0	0	0	0	0.013	0.013	0.013	0.026	0	0.013	0.026	0.013	0.026	0	0.013	0
0	0.328	0.25	0.266	0.156	0.111	0.063	0.095	0.048	0.111	0.048	0.063	0.032	0.079	0.111	0.032	0.048	0.032	0.032	0.063	0.032	0.032	0.032	0.048	0	0.016	0.032	0	0.016	0.032	0.048	0	0.016	0	0	0.048	0	0.032	0.016	0.032	0.032	0.032	0	0.016	0	0.032	0	0.016	0.016	0
0	0.275	0.2	0.3	0.225	0.051	0.089	0.063	0.076	0.076	0.013	0.038	0.076	0.127	0.051	0.101	0.025	0.025	0.051	0.089	0.051	0	0	0.013	0.038	0.013	0	0.038	0.038	0.026	0.026	0.013	0	0	0.026	0.038	0.013	0.013	0.026	0.026	0.013	0.013	0	0	0	0.026	0	0	0.013	0.013
0	0.306	0.278	0.361	0.056	0.114	0.086	0.086	0.029	0	0.114	0.143	0	0.143	0.057	0.143	0.029	0.029	0.029	0	0	0.029	0.059	0.029	0	0	0.029	0.059	0	0.059	0	0.029	0	0	0.029	0	0	0	0	0	0	0	0.029	0.088	0	0.059	0.029	0.059	0	0
0	0.275	0.375	0.15	0.2	0.077	0.077	0.051	0.051	0.128	0.128	0.077	0.051	0.051	0.026	0.026	0.051	0	0.154	0	0.051	0	0.026	0.026	0	0.026	0.026	0	0.026	0.026	0.026	0	0	0	0.053	0	0	0.079	0	0.026	0.026	0.053	0.026	0.026	0.026	0.026	0	0.026	0.026	0
0	0.275	0.375	0.225	0.125	0.051	0.103	0.077	0.051	0.103	0.154	0.077	0.026	0.077	0.077	0.051	0.026	0.051	0.026	0.026	0.026	0	0.026	0.026	0	0.026	0.053	0	0.026	0.026	0.026	0.026	0	0	0.026	0	0.026	0.053	0.026	0.026	0	0.079	0.026	0.053	0	0.026	0	0.026	0.026	0.026
0	0.286	0.286	0.257	0.171	0.072	0.116	0.058	0.029	0.014	0.087	0.101	0.087	0.145	0.029	0.058	0.029	0.058	0.058	0.029	0.029	0.044	0	0.029	0	0	0.029	0.044	0.044	0.029	0	0.015	0.015	0.015	0	0.015	0	0	0	0.015	0	0.015	0.029	0.029	0.015	0.059	0.015	0.015	0.015	0.044
0	0.2	0.15	0.433	0.217	0.034	0.051	0.119	0	0.034	0.017	0.068	0.034	0.119	0.034	0.169	0.119	0.017	0.034	0.085	0.068	0	0	0.034	0	0.017	0	0.017	0.017	0.052	0.017	0.034	0.017	0	0	0	0	0	0	0.034	0	0	0	0.017	0	0.017	0	0.017	0.034	0
0	0.367	0.467	0	0.167	0.172	0.207	0	0	0.138	0.207	0	0.103	0	0	0	0	0.034	0.069	0	0.069	0.071	0.107	0	0	0.107	0.071	0	0.036	0	0	0	0	0	0	0	0	0.071	0.071	0	0	0	0.107	0	0.071	0	0	0	0	0.036
0	0.308	0.333	0.154	0.205	0.105	0.132	0.053	0.026	0.053	0.132	0.053	0.105	0.053	0.026	0.026	0.053	0.079	0.053	0.026	0.026	0.027	0.054	0.027	0	0.054	0.054	0	0.027	0	0.027	0	0.027	0	0.027	0	0	0.027	0	0	0.027	0	0.054	0.054	0.027	0.027	0	0	0.027	0.027
0	0.308	0.269	0.423	0	0.08	0.12	0.12	0	0.08	0.04	0.12	0	0.16	0.12	0.16	0	0	0	0	0	0	0.042	0.042	0	0.042	0	0.083	0	0.042	0.042	0.042	0	0	0	0	0	0.042	0	0.042	0	0	0	0	0	0.083	0.042	0	0	0
0	0.321	0.25	0.321	0.107	0.074	0.111	0.111	0.037	0.074	0.074	0.037	0.037	0.148	0.074	0.111	0	0.037	0	0.037	0.037	0.038	0.038	0	0	0	0.038	0.038	0.038	0.115	0	0	0	0.038	0	0	0	0	0	0.038	0.038	0.038	0	0	0	0	0	0.038	0	0
0	0.207	0.034	0.448	0.31	0.071	0.036	0.071	0.036	0	0	0.036	0	0.071	0	0.179	0.214	0.071	0	0.143	0.071	0.037	0.037	0	0	0	0	0.037	0	0	0	0.037	0.037	0	0	0.037	0	0	0	0	0	0	0	0	0	0	0	0	0.037	0
0	0.182	0.364	0.212	0.242	0.031	0.094	0.031	0.031	0.063	0.063	0.094	0.125	0	0.188	0.031	0	0.094	0.031	0.063	0.063	0	0.032	0	0	0	0.032	0.032	0.032	0	0.032	0	0	0	0	0.032	0	0	0.032	0	0.032	0.065	0	0	0	0	0.097	0	0	0.032
0	0.324	0.265	0.265	0.147	0.091	0.121	0.091	0.03	0.152	0.03	0.03	0.03	0.03	0.091	0.091	0.061	0.061	0.03	0.03	0.03	0	0.031	0.063	0	0.031	0.031	0.031	0.031	0	0.031	0.063	0	0.031	0	0	0	0.063	0.094	0	0	0	0	0	0	0	0	0	0.031	0
0	0.294	0.294	0.206	0.206	0.061	0.061	0.061	0.121	0.121	0.03	0.061	0.061	0.091	0.061	0.061	0	0	0.152	0.03	0.03	0	0	0	0.063	0.031	0	0	0	0	0	0.063	0	0	0.063	0.031	0.031	0.063	0.031	0.031	0	0	0	0	0.031	0.031	0.031	0	0	0
0	0.171	0.114	0.286	0.429	0.029	0	0.059	0.059	0	0	0.029	0.088	0.029	0.059	0.059	0.147	0.118	0.059	0.147	0.118	0	0	0	0.03	0	0	0	0	0	0	0.03	0.03	0.03	0	0.03	0	0	0	0	0	0	0	0	0	0	0	0	0.03	0
0	0.243	0.243	0.27	0.243	0.056	0.083	0.056	0.056	0.028	0.056	0.083	0.056	0.083	0.083	0.083	0.028	0.083	0.028	0.056	0.083	0	0.029	0.029	0	0	0.029	0.057	0	0	0.029	0.029	0	0.029	0	0	0.029	0.029	0	0	0	0	0.029	0	0	0.029	0.029	0.029	0	0
0	0.174	0.159	0.319	0.348	0.015	0.044	0.088	0.029	0.015	0.015	0.029	0.103	0.088	0.015	0.118	0.103	0.059	0.088	0.074	0.118	0	0	0	0.015	0	0	0.015	0.03	0.03	0	0.045	0.015	0	0.015	0	0.015	0	0	0.015	0	0	0	0	0.015	0	0	0.015	0.015	0.015
0	0.225	0.375	0.275	0.125	0.026	0.103	0.051	0.051	0.077	0.128	0.103	0.077	0.103	0.128	0.051	0	0	0.026	0.077	0	0	0.026	0	0	0	0.026	0.053	0.026	0.026	0.026	0	0	0	0.026	0	0	0	0.026	0.053	0	0.026	0.053	0.026	0.026	0.026	0.026	0.053	0	0
0	0.203	0.176	0.338	0.284	0.068	0.055	0.041	0.027	0.041	0.027	0.041	0.068	0.014	0.068	0.11	0.151	0.082	0.027	0.137	0.041	0.028	0	0.014	0.014	0	0	0.028	0.028	0	0	0.028	0.014	0	0.014	0.014	0	0.028	0.014	0	0	0.014	0	0	0.014	0.014	0.014	0.014	0	0.028
0	0.174	0.159	0.319	0.348	0.015	0.044	0.088	0.029	0.015	0.015	0.029	0.103	0.088	0.015	0.118	0.103	0.059	0.088	0.074	0.118	0	0	0	0.015	0	0	0.015	0.03	0.03	0	0.045	0.015	0	0.015	0	0.015	0	0	0.015	0	0	0	0	0.015	0	0	0.015	0.015	0.015
0	0.225	0.375	0.275	0.125	0.026	0.103	0.051	0.051	0.077	0.128	0.103	0.077	0.103	0.128	0.051	0	0	0.026	0.077	0	0	0.026	0	0	0	0.026	0.053	0.026	0.026	0.026	0	0	0	0.026	0	0	0	0.026	0.053	0	0.026	0.053	0.026	0.026	0.026	0.026	0.053	0	0
0	0.25	0.125	0.425	0.2	0.077	0.051	0.103	0.026	0.051	0	0.051	0.026	0.077	0.077	0.205	0.051	0.051	0	0.077	0.077	0.026	0	0.026	0.026	0	0	0.026	0.026	0	0.026	0.026	0.026	0	0	0	0.026	0	0.026	0.026	0	0	0	0	0	0.053	0	0	0	0
0	0.165	0.275	0.33	0.231	0.022	0.056	0.056	0.033	0.033	0.089	0.089	0.056	0.067	0.078	0.1	0.089	0.044	0.056	0.078	0.056	0	0.011	0.011	0	0.011	0.011	0.034	0	0.022	0.022	0.011	0	0.011	0.011	0.011	0	0	0.011	0.011	0.011	0.011	0.056	0	0.011	0.011	0.011	0.022	0.045	0.011
0	0.167	0.1	0.3	0.433	0	0.034	0.069	0.069	0.034	0.034	0	0.034	0	0.034	0.138	0.103	0.138	0	0.069	0.241	0	0	0	0	0	0	0	0.036	0	0	0.036	0.036	0	0	0	0.071	0	0	0.036	0	0.036	0	0	0	0	0	0	0	0.036
0	0.296	0.222	0.278	0.204	0.132	0.057	0.057	0.057	0.057	0.094	0.057	0.019	0.038	0.057	0.075	0.094	0.075	0.019	0.075	0.038	0.058	0.019	0.019	0.038	0.019	0.019	0.019	0	0	0.019	0.019	0.019	0.019	0.019	0	0.019	0	0.019	0.019	0.019	0.019	0.038	0.019	0.019	0.019	0.019	0	0.019	0
0	0.224	0.286	0.224	0.265	0.042	0.104	0.021	0.063	0.042	0.042	0.125	0.083	0.063	0.083	0.021	0.063	0.083	0.042	0.063	0.063	0	0.021	0	0.021	0.021	0.021	0.064	0	0	0.021	0	0	0.021	0	0.043	0	0	0.021	0	0.021	0	0	0	0.043	0.043	0.021	0.021	0.043	0.043
0	0.067	0.067	0.533	0.333	0.034	0	0	0.034	0	0	0.069	0	0	0.069	0.345	0.138	0.034	0	0.138	0.138	0	0	0	0.036	0	0	0	0	0	0	0	0	0	0	0	0.036	0	0	0	0	0	0	0	0	0	0.036	0	0.036	0
0	0.338	0.188	0.275	0.2	0.063	0.051	0.139	0.076	0.076	0.038	0.038	0.038	0.101	0.076	0.038	0.063	0.089	0.025	0.063	0.025	0.013	0.013	0.013	0.013	0.026	0.026	0	0	0.064	0.038	0.026	0.013	0.026	0	0.038	0.013	0	0.013	0.064	0	0	0	0.013	0.026	0.013	0	0	0.026	0.038
0	0.149	0.311	0.243	0.297	0.027	0.055	0.041	0.027	0.014	0.11	0.068	0.123	0.082	0.027	0.082	0.055	0.027	0.123	0.041	0.096	0	0	0.014	0.014	0	0.028	0.028	0	0.028	0	0	0.014	0.014	0	0	0.014	0	0	0.014	0	0.014	0.014	0.028	0.056	0.028	0.014	0	0.028	0.014
0	0.203	0.068	0.034	0.695	0.052	0	0	0.155	0.017	0	0	0.052	0	0.017	0	0.017	0.138	0.052	0.034	0.466	0	0	0	0.053	0	0	0	0	0	0	0	0	0.018	0.035	0.018	0.088	0	0	0	0.018	0	0	0	0	0	0	0	0	0.018
0	0.327	0.182	0.255	0.236	0.074	0.056	0.093	0.093	0.056	0.074	0.019	0.037	0.13	0	0.074	0.056	0.056	0.056	0.074	0.056	0.019	0.019	0.019	0.019	0	0.057	0	0	0.019	0	0.075	0	0.057	0.019	0	0.019	0.038	0	0	0.019	0.038	0.019	0	0.019	0	0	0	0.019	0
0	0.195	0.341	0.268	0.195	0	0.05	0.075	0.075	0.075	0.1	0.05	0.1	0.1	0.1	0.05	0.025	0.025	0.1	0.075	0	0	0	0	0	0	0	0.026	0.026	0	0.051	0.026	0	0	0.026	0.051	0	0	0	0.026	0.051	0	0.051	0	0.051	0.026	0	0.026	0	0.026
0	0.224	0.286	0.224	0.265	0.042	0.104	0.021	0.063	0.042	0.042	0.125	0.083	0.063	0.083	0.021	0.063	0.083	0.042	0.063	0.063	0	0.021	0	0.021	0.021	0.021	0.064	0	0	0.021	0	0	0.021	0	0.043	0	0	0.021	0	0.021	0	0	0	0.043	0.043	0.021	0.021	0.043	0.043
0	0.4	0.067	0.333	0.2	0.182	0	0.159	0.068	0.045	0	0	0.023	0.136	0.045	0.045	0.091	0.045	0	0.136	0.023	0.047	0	0.07	0.07	0	0	0	0	0.093	0	0.023	0.023	0.023	0	0.047	0	0.023	0	0.023	0	0	0	0	0	0	0	0	0	0
0	0.25	0.375	0.275	0.1	0.051	0.128	0.051	0.026	0.051	0.128	0.103	0.077	0.128	0.103	0.051	0	0	0.026	0.077	0	0	0.053	0	0	0	0.026	0.053	0.026	0.026	0.026	0	0	0	0.026	0	0	0	0	0.053	0	0.026	0.053	0.026	0.026	0.026	0.026	0.053	0	0
0	0.207	0.253	0.333	0.207	0.058	0.047	0.07	0.035	0.058	0.07	0.105	0.023	0.047	0.081	0.081	0.116	0.047	0.047	0.081	0.035	0.012	0.012	0.012	0.024	0.024	0	0.024	0	0	0.024	0.012	0.024	0.012	0	0	0.024	0.012	0.024	0.024	0	0.012	0.024	0.024	0.012	0.024	0.047	0.012	0.024	0.012
0	0.526	0	0.211	0.263	0.278	0	0	0.278	0	0	0	0	0.056	0	0.111	0	0.222	0	0.056	0	0	0	0	0.294	0	0	0	0	0	0	0	0	0.235	0	0.059	0	0	0	0	0	0	0	0	0	0	0	0	0	0
0	0.27	0.149	0.405	0.176	0.096	0.027	0.096	0.055	0.041	0.027	0.041	0.027	0.123	0.041	0.178	0.068	0.014	0.055	0.082	0.027	0.014	0.014	0.042	0.028	0.014	0	0.014	0	0.042	0.014	0.042	0	0.014	0.014	0.028	0	0.014	0	0.014	0.014	0	0.014	0.014	0	0.014	0.014	0.014	0	0
0	0.28	0.2	0.36	0.16	0.061	0.061	0.122	0.041	0.041	0.061	0.082	0.02	0.102	0.082	0.102	0.082	0.082	0	0.061	0	0.021	0	0.042	0	0	0.042	0.021	0	0.021	0.042	0.042	0.021	0.021	0	0.021	0	0	0.021	0	0.021	0	0	0.042	0.021	0.021	0	0.042	0.021	0
0	0.262	0.31	0.19	0.238	0	0.146	0.073	0.049	0.049	0.049	0.098	0.098	0.122	0.049	0	0.024	0.073	0.073	0.024	0.073	0	0	0	0	0.025	0.05	0.05	0	0.05	0.025	0	0	0.025	0	0	0.025	0	0.05	0	0	0	0	0	0.05	0.05	0.025	0	0.025	0
0	0.161	0.194	0.29	0.355	0.033	0.033	0.067	0.033	0.033	0	0.1	0.067	0.067	0.067	0	0.167	0.033	0.1	0.133	0.067	0	0.034	0	0	0	0	0	0.034	0	0	0	0.069	0	0	0.034	0	0	0	0	0.034	0	0	0	0	0.034	0	0	0.069	0
0	0.234	0.219	0.328	0.219	0.063	0.079	0.079	0.016	0.032	0.032	0.079	0.079	0.095	0.048	0.111	0.079	0.032	0.063	0.063	0.048	0	0.032	0.032	0	0.016	0	0.032	0.032	0.016	0.032	0.016	0.016	0	0.016	0	0	0.032	0	0	0	0	0.016	0.016	0	0.016	0	0.032	0.032	0.016
0	0.145	0.304	0.246	0.304	0.015	0.044	0.074	0.015	0.029	0.118	0.044	0.103	0.059	0.044	0.074	0.074	0.044	0.103	0.044	0.118	0	0	0.015	0	0	0	0.015	0.03	0.03	0.015	0.03	0	0	0	0	0.015	0	0.015	0.015	0	0.015	0.045	0.015	0.03	0	0.015	0.015	0.015	0
0	0.4	0.067	0.333	0.2	0.182	0	0.159	0.068	0.045	0	0	0.023	0.136	0.045	0.045	0.091	0.045	0	0.136	0.023	0.047	0	0.07	0.07	0	0	0	0	0.093	0	0.023	0.023	0.023	0	0.047	0	0.023	0	0.023	0	0	0	0	0	0	0	0	0	0
0	0.25	0.375	0.275	0.1	0.051	0.128	0.051	0.026	0.051	0.128	0.103	0.077	0.128	0.103	0.051	0	0	0.026	0.077	0	0	0.053	0	0	0	0.026	0.053	0.026	0.026	0.026	0	0	0	0.026	0	0	0	0	0.053	0	0.026	0.053	0.026	0.026	0.026	0.026	0.053	0	0
0	0.207	0.253	0.333	0.207	0.058	0.047	0.07	0.035	0.058	0.07	0.105	0.023	0.047	0.081	0.081	0.116	0.047	0.047	0.081	0.035	0.012	0.012	0.012	0.024	0.024	0	0.024	0	0	0.024	0.012	0.024	0.012	0	0	0.024	0.012	0.024	0.024	0	0.012	0.024	0.024	0.012	0.024	0.047	0.012	0.024	0.012
0	0.526	0	0.211	0.263	0.278	0	0	0.278	0	0	0	0	0.056	0	0.111	0	0.222	0	0.056	0	0	0	0	0.294	0	0	0	0	0	0	0	0	0.235	0	0.059	0	0	0	0	0	0	0	0	0	0	0	0	0	0
0	0.27	0.149	0.405	0.176	0.096	0.027	0.096	0.055	0.041	0.027	0.041	0.027	0.123	0.041	0.178	0.068	0.014	0.055	0.082	0.027	0.014	0.014	0.042	0.028	0.014	0	0.014	0	0.042	0.014	0.042	0	0.014	0.014	0.028	0	0.014	0	0.014	0.014	0	0.014	0.014	0	0.014	0.014	0.014	0	0
0	0.263	0.263	0.237	0.237	0.063	0.076	0.089	0.038	0.038	0.076	0.051	0.089	0.051	0.051	0.051	0.089	0.114	0.051	0.051	0.025	0.013	0.026	0.026	0	0	0.026	0.038	0.013	0.013	0.038	0.013	0.026	0.026	0.013	0	0	0	0.013	0.013	0.013	0.026	0	0	0.038	0.013	0	0.026	0.013	0.013
0	0.267	0.229	0.352	0.152	0.048	0.058	0.096	0.067	0.087	0.077	0.048	0.019	0.096	0.048	0.154	0.048	0.038	0.048	0.048	0.019	0.019	0.019	0	0.01	0.019	0.029	0	0.01	0	0.019	0.049	0.029	0	0.019	0.039	0.01	0.01	0.01	0.039	0.029	0.019	0.019	0.029	0.01	0.029	0	0.01	0.01	0.01
0	0.257	0.27	0.324	0.149	0.055	0.096	0.068	0.041	0.082	0.055	0.082	0.055	0.11	0.082	0.082	0.041	0.014	0.041	0.082	0.014	0	0.028	0.014	0.014	0.042	0.014	0.028	0.014	0.014	0.028	0	0.014	0	0	0.028	0.014	0.028	0.014	0.014	0.028	0.028	0	0.028	0	0.042	0.028	0.014	0	0
0	0.5	0	0.083	0.417	0.174	0	0.087	0.217	0	0	0	0	0	0	0	0.087	0.348	0	0	0.087	0	0	0	0.136	0	0	0	0	0	0	0	0.091	0.136	0	0	0.091	0	0	0	0	0	0	0	0	0	0	0	0	0
0	0.233	0.311	0.222	0.233	0.056	0.09	0.022	0.056	0.067	0.079	0.124	0.045	0.067	0.067	0.045	0.045	0.045	0.067	0.034	0.09	0	0.034	0	0.023	0.011	0.045	0.034	0	0.011	0.011	0	0	0.011	0.011	0	0.034	0.011	0.034	0.011	0	0.011	0.011	0.023	0.034	0.034	0.023	0.034	0.034	0
0	0.157	0.157	0.329	0.357	0.014	0.029	0.087	0.029	0.014	0.029	0.029	0.087	0.072	0.014	0.116	0.116	0.058	0.087	0.087	0.13	0	0	0	0.015	0	0	0.015	0.015	0.029	0	0.044	0.015	0	0.015	0	0.015	0	0	0.015	0	0	0	0	0.029	0	0	0.015	0.015	0.015
0	0.145	0.304	0.246	0.304	0.015	0.044	0.074	0.015	0.029	0.118	0.044	0.103	0.059	0.044	0.074	0.074	0.044	0.103	0.044	0.118	0	0	0.015	0	0	0	0.015	0.03	0.03	0.015	0.03	0	0	0	0	0.015	0	0.015	0.015	0	0.015	0.045	0.015	0.03	0	0.015	0.015	0.015	0
0	0.157	0.157	0.329	0.357	0.014	0.029	0.087	0.029	0.014	0.029	0.029	0.087	0.072	0.014	0.116	0.116	0.058	0.087	0.087	0.13	0	0	0	0.015	0	0	0.015	0.015	0.029	0	0.044	0.015	0	0.015	0	0.015	0	0	0.015	0	0	0	0	0.029	0	0	0.015	0.015	0.015
0	0.203	0.176	0.338	0.284	0.068	0.055	0.041	0.027	0.041	0.027	0.041	0.068	0.014	0.068	0.11	0.151	0.082	0.027	0.137	0.041	0.028	0	0.014	0.014	0	0	0.028	0.028	0	0	0.028	0.014	0	0.014	0.014	0	0.028	0.014	0	0	0.014	0	0	0.014	0.014	0.014	0.014	0	0.028
0	0.145	0.304	0.246	0.304	0.015	0.044	0.074	0.015	0.029	0.118	0.044	0.103	0.059	0.044	0.074	0.074	0.044	0.103	0.044	0.118	0	0	0.015	0	0	0	0.015	0.03	0.03	0.015	0.03	0	0	0	0	0.015	0	0.015	0.015	0	0.015	0.045	0.015	0.03	0	0.015	0.015	0.015	0
0	0.157	0.157	0.329	0.357	0.014	0.029	0.087	0.029	0.014	0.029	0.029	0.087	0.072	0.014	0.116	0.116	0.058	0.087	0.087	0.13	0	0	0	0.015	0	0	0.015	0.015	0.029	0	0.044	0.015	0	0.015	0	0.015	0	0	0.015	0	0	0	0	0.029	0	0	0.015	0.015	0.015
0	0.203	0.176	0.338	0.284	0.068	0.055	0.041	0.027	0.041	0.027	0.041	0.068	0.014	0.068	0.11	0.151	0.082	0.027	0.137	0.041	0.028	0	0.014	0.014	0	0	0.028	0.028	0	0	0.028	0.014	0	0.014	0.014	0	0.028	0.014	0	0	0.014	0	0	0.014	0.014	0.014	0.014	0	0.028
0	0.174	0.159	0.319	0.348	0.015	0.044	0.088	0.029	0.015	0.015	0.029	0.103	0.088	0.015	0.118	0.103	0.059	0.088	0.074	0.118	0	0	0	0.015	0	0	0.015	0.03	0.03	0	0.045	0.015	0	0.015	0	0.015	0	0	0.015	0	0	0	0	0.015	0	0	0.015	0.015	0.015
0	0.225	0.375	0.275	0.125	0.026	0.103	0.051	0.051	0.077	0.128	0.103	0.077	0.103	0.128	0.051	0	0	0.026	0.077	0	0	0.026	0	0	0	0.026	0.053	0.026	0.026	0.026	0	0	0	0.026	0	0	0	0.026	0.053	0	0.026	0.053	0.026	0.026	0.026	0.026	0.053	0	0
0	0.174	0.159	0.319	0.348	0.015	0.044	0.088	0.029	0.015	0.015	0.029	0.103	0.088	0.015	0.118	0.103	0.059	0.088	0.074	0.118	0	0	0	0.015	0	0	0.015	0.03	0.03	0	0.045	0.015	0	0.015	0	0.015	0	0	0.015	0	0	0	0	0.015	0	0	0.015	0.015	0.015
0	0.225	0.375	0.275	0.125	0.026	0.103	0.051	0.051	0.077	0.128	0.103	0.077	0.103	0.128	0.051	0	0	0.026	0.077	0	0	0.026	0	0	0	0.026	0.053	0.026	0.026	0.026	0	0	0	0.026	0	0	0	0.026	0.053	0	0.026	0.053	0.026	0.026	0.026	0.026	0.053	0	0
0	0.203	0.176	0.338	0.284	0.068	0.055	0.041	0.027	0.041	0.027	0.041	0.068	0.014	0.068	0.11	0.151	0.082	0.027	0.137	0.041	0.028	0	0.014	0.014	0	0	0.028	0.028	0	0	0.028	0.014	0	0.014	0.014	0	0.028	0.014	0	0	0.014	0	0	0.014	0.014	0.014	0.014	0	0.028
0	0.174	0.159	0.319	0.348	0.015	0.044	0.088	0.029	0.015	0.015	0.029	0.103	0.088	0.015	0.118	0.103	0.059	0.088	0.074	0.118	0	0	0	0.015	0	0	0.015	0.03	0.03	0	0.045	0.015	0	0.015	0	0.015	0	0	0.015	0	0	0	0	0.015	0	0	0.015	0.015	0.015
0	0.225	0.375	0.275	0.125	0.026	0.103	0.051	0.051	0.077	0.128	0.103	0.077	0.103	0.128	0.051	0	0	0.026	0.077	0	0	0.026	0	0	0	0.026	0.053	0.026	0.026	0.026	0	0	0	0.026	0	0	0	0.026	0.053	0	0.026	0.053	0.026	0.026	0.026	0.026	0.053	0	0
0	0.25	0.125	0.425	0.2	0.077	0.051	0.103	0.026	0.051	0	0.051	0.026	0.077	0.077	0.205	0.051	0.051	0	0.077	0.077	0.026	0	0.026	0.026	0	0	0.026	0.026	0	0.026	0.026	0.026	0	0	0	0.026	0	0.026	0.026	0	0	0	0	0	0.053	0	0	0	0
0	0.165	0.275	0.33	0.231	0.022	0.056	0.056	0.033	0.033	0.089	0.089	0.056	0.067	0.078	0.1	0.089	0.044	0.056	0.078	0.056	0	0.011	0.011	0	0.011	0.011	0.034	0	0.022	0.022	0.011	0	0.011	0.011	0.011	0	0	0.011	0.011	0.011	0.011	0.056	0	0.011	0.011	0.011	0.022	0.045	0.011
0	0.167	0.1	0.3	0.433	0	0.034	0.069	0.069	0.034	0.034	0	0.034	0	0.034	0.138	0.103	0.138	0	0.069	0.241	0	0	0	0	0	0	0	0.036	0	0	0.036	0.036	0	0	0	0.071	0	0	0.036	0	0.036	0	0	0	0	0	0	0	0.036
0	0.296	0.222	0.278	0.204	0.132	0.057	0.057	0.057	0.057	0.094	0.057	0.019	0.038	0.057	0.075	0.094	0.075	0.019	0.075	0.038	0.058	0.019	0.019	0.038	0.019	0.019	0.019	0	0	0.019	0.019	0.019	0.019	0.019	0	0.019	0	0.019	0.019	0.019	0.019	0.038	0.019	0.019	0.019	0.019	0	0.019	0
0	0.224	0.286	0.224	0.265	0.042	0.104	0.021	0.063	0.042	0.042	0.125	0.083	0.063	0.083	0.021	0.063	0.083	0.042	0.063	0.063	0	0.021	0	0.021	0.021	0.021	0.064	0	0	0.021	0	0	0.021	0	0.043	0	0	0.021	0	0.021	0	0	0	0.043	0.043	0.021	0.021	0.043	0.043
0	0.067	0.067	0.533	0.333	0.034	0	0	0.034	0	0	0.069	0	0	0.069	0.345	0.138	0.034	0	0.138	0.138	0	0	0	0.036	0	0	0	0	0	0	0	0	0	0	0	0.036	0	0	0	0	0	0	0	0	0	0.036	0	0.036	0
0	0.338	0.188	0.275	0.2	0.063	0.051	0.139	0.076	0.076	0.038	0.038	0.038	0.101	0.076	0.038	0.063	0.089	0.025	0.063	0.025	0.013	0.013	0.013	0.013	0.026	0.026	0	0	0.064	0.038	0.026	0.013	0.026	0	0.038	0.013	0	0.013	0.064	0	0	0	0.013	0.026	0.013	0	0	0.026	0.038
0	0.149	0.311	0.243	0.297	0.027	0.055	0.041	0.027	0.014	0.11	0.068	0.123	0.082	0.027	0.082	0.055	0.027	0.123	0.041	0.096	0	0	0.014	0.014	0	0.028	0.028	0	0.028	0	0	0.014	0.014	0	0	0.014	0	0	0.014	0	0.014	0.014	0.028	0.056	0.028	0.014	0	0.028	0.014
0	0.203	0.068	0.034	0.695	0.052	0	0	0.155	0.017	0	0	0.052	0	0.017	0	0.017	0.138	0.052	0.034	0.466	0	0	0	0.053	0	0	0	0	0	0	0	0	0.018	0.035	0.018	0.088	0	0	0	0.018	0	0	0	0	0	0	0	0	0.018
0	0.327	0.182	0.255	0.236	0.074	0.056	0.093	0.093	0.056	0.074	0.019	0.037	0.13	0	0.074	0.056	0.056	0.056	0.074	0.056	0.019	0.019	0.019	0.019	0	0.057	0	0	0.019	0	0.075	0	0.057	0.019	0	0.019	0.038	0	0	0.019	0.038	0.019	0	0.019	0	0	0	0.019	0
0	0.195	0.341	0.268	0.195	0	0.05	0.075	0.075	0.075	0.1	0.05	0.1	0.1	0.1	0.05	0.025	0.025	0.1	0.075	0	0	0	0	0	0	0	0.026	0.026	0	0.051	0.026	0	0	0.026	0.051	0	0	0	0.026	0.051	0	0.051	0	0.051	0.026	0	0.026	0	0.026
0	0.224	0.286	0.224	0.265	0.042	0.104	0.021	0.063	0.042	0.042	0.125	0.083	0.063	0.083	0.021	0.063	0.083	0.042	0.063	0.063	0	0.021	0	0.021	0.021	0.021	0.064	0	0	0.021	0	0	0.021	0	0.043	0	0	0.021	0	0.021	0	0	0	0.043	0.043	0.021	0.021	0.043	0.043
0	0.4	0.067	0.333	0.2	0.182	0	0.159	0.068	0.045	0	0	0.023	0.136	0.045	0.045	0.091	0.045	0	0.136	0.023	0.047	0	0.07	0.07	0	0	0	0	0.093	0	0.023	0.023	0.023	0	0.047	0	0.023	0	0.023	0	0	0	0	0	0	0	0	0	0
0	0.25	0.375	0.275	0.1	0.051	0.128	0.051	0.026	0.051	0.128	0.103	0.077	0.128	0.103	0.051	0	0	0.026	0.077	0	0	0.053	0	0	0	0.026	0.053	0.026	0.026	0.026	0	0	0	0.026	0	0	0	0	0.053	0	0.026	0.053	0.026	0.026	0.026	0.026	0.053	0	0
0	0.207	0.253	0.333	0.207	0.058	0.047	0.07	0.035	0.058	0.07	0.105	0.023	0.047	0.081	0.081	0.116	0.047	0.047	0.081	0.035	0.012	0.012	0.012	0.024	0.024	0	0.024	0	0	0.024	0.012	0.024	0.012	0	0	0.024	0.012	0.024	0.024	0	0.012	0.024	0.024	0.012	0.024	0.047	0.012	0.024	0.012
0	0.526	0	0.211	0.263	0.278	0	0	0.278	0	0	0	0	0.056	0	0.111	0	0.222	0	0.056	0	0	0	0	0.294	0	0	0	0	0	0	0	0	0.235	0	0.059	0	0	0	0	0	0	0	0	0	0	0	0	0	0
0	0.27	0.149	0.405	0.176	0.096	0.027	0.096	0.055	0.041	0.027	0.041	0.027	0.123	0.041	0.178	0.068	0.014	0.055	0.082	0.027	0.014	0.014	0.042	0.028	0.014	0	0.014	0	0.042	0.014	0.042	0	0.014	0.014	0.028	0	0.014	0	0.014	0.014	0	0.014	0.014	0	0.014	0.014	0.014	0	0
0	0.28	0.2	0.36	0.16	0.061	0.061	0.122	0.041	0.041	0.061	0.082	0.02	0.102	0.082	0.102	0.082	0.082	0	0.061	0	0.021	0	0.042	0	0	0.042	0.021	0	0.021	0.042	0.042	0.021	0.021	0	0.021	0	0	0.021	0	0.021	0	0	0.042	0.021	0.021	0	0.042	0.021	0
0	0.262	0.31	0.19	0.238	0	0.146	0.073	0.049	0.049	0.049	0.098	0.098	0.122	0.049	0	0.024	0.073	0.073	0.024	0.073	0	0	0	0	0.025	0.05	0.05	0	0.05	0.025	0	0	0.025	0	0	0.025	0	0.05	0	0	0	0	0	0.05	0.05	0.025	0	0.025	0
0	0.28	0.2	0.36	0.16	0.061	0.061	0.122	0.041	0.041	0.061	0.082	0.02	0.102	0.082	0.102	0.082	0.082	0	0.061	0	0.021	0	0.042	0	0	0.042	0.021	0	0.021	0.042	0.042	0.021	0.021	0	0.021	0	0	0.021	0	0.021	0	0	0.042	0.021	0.021	0	0.042	0.021	0
0	0.262	0.31	0.19	0.238	0	0.146	0.073	0.049	0.049	0.049	0.098	0.098	0.122	0.049	0	0.024	0.073	0.073	0.024	0.073	0	0	0	0	0.025	0.05	0.05	0	0.05	0.025	0	0	0.025	0	0	0.025	0	0.05	0	0	0	0	0	0.05	0.05	0.025	0	0.025	0
0	0.2	0.35	0.188	0.263	0.025	0.063	0.038	0.076	0.076	0.127	0.076	0.063	0.051	0.038	0.063	0.038	0.051	0.127	0.013	0.076	0	0.013	0.013	0	0.013	0.013	0.026	0	0	0	0.026	0.013	0.013	0.038	0	0.026	0	0.051	0	0.026	0.026	0.038	0.026	0.038	0.038	0.013	0.013	0.013	0.013
0	0.05	0.375	0.35	0.225	0	0.026	0.026	0	0.051	0.103	0.154	0.077	0	0.179	0.051	0.128	0	0.077	0.103	0.026	0	0	0	0	0	0	0.026	0	0	0	0	0.026	0	0	0	0	0	0.026	0.026	0	0	0	0.053	0.053	0	0.026	0.053	0.079	0
0	0.259	0.224	0.318	0.2	0.048	0.024	0.083	0.095	0.048	0.024	0.107	0.048	0.071	0.143	0.06	0.048	0.095	0.036	0.06	0.012	0.012	0.024	0.012	0	0	0	0.024	0	0	0.072	0	0.012	0.036	0.024	0.036	0	0	0	0	0.036	0	0	0.024	0	0.036	0.012	0.036	0.024	0.012
0	0.2	0.35	0.188	0.263	0.025	0.063	0.038	0.076	0.076	0.127	0.076	0.063	0.051	0.038	0.063	0.038	0.051	0.127	0.013	0.076	0	0.013	0.013	0	0.013	0.013	0.026	0	0	0	0.026	0.013	0.013	0.038	0	0.026	0	0.051	0	0.026	0.026	0.038	0.026	0.038	0.038	0.013	0.013	0.013	0.013
0	0.28	0.2	0.36	0.16	0.061	0.061	0.122	0.041	0.041	0.061	0.082	0.02	0.102	0.082	0.102	0.082	0.082	0	0.061	0	0.021	0	0.042	0	0	0.042	0.021	0	0.021	0.042	0.042	0.021	0.021	0	0.021	0	0	0.021	0	0.021	0	0	0.042	0.021	0.021	0	0.042	0.021	0
0	0.262	0.31	0.19	0.238	0	0.146	0.073	0.049	0.049	0.049	0.098	0.098	0.122	0.049	0	0.024	0.073	0.073	0.024	0.073	0	0	0	0	0.025	0.05	0.05	0	0.05	0.025	0	0	0.025	0	0	0.025	0	0.05	0	0	0	0	0	0.05	0.05	0.025	0	0.025	0
0	0.2	0.35	0.188	0.263	0.025	0.063	0.038	0.076	0.076	0.127	0.076	0.063	0.051	0.038	0.063	0.038	0.051	0.127	0.013	0.076	0	0.013	0.013	0	0.013	0.013	0.026	0	0	0	0.026	0.013	0.013	0.038	0	0.026	0	0.051	0	0.026	0.026	0.038	0.026	0.038	0.038	0.013	0.013	0.013	0.013
0	0.05	0.375	0.35	0.225	0	0.026	0.026	0	0.051	0.103	0.154	0.077	0	0.179	0.051	0.128	0	0.077	0.103	0.026	0	0	0	0	0	0	0.026	0	0	0	0	0.026	0	0	0	0	0	0.026	0.026	0	0	0	0.053	0.053	0	0.026	0.053	0.079	0
0	0.259	0.224	0.318	0.2	0.048	0.024	0.083	0.095	0.048	0.024	0.107	0.048	0.071	0.143	0.06	0.048	0.095	0.036	0.06	0.012	0.012	0.024	0.012	0	0	0	0.024	0	0	0.072	0	0.012	0.036	0.024	0.036	0	0	0	0	0.036	0	0	0.024	0	0.036	0.012	0.036	0.024	0.012
0	0.28	0.2	0.36	0.16	0.061	0.061	0.122	0.041	0.041	0.061	0.082	0.02	0.102	0.082	0.102	0.082	0.082	0	0.061	0	0.021	0	0.042	0	0	0.042	0.021	0	0.021	0.042	0.042	0.021	0.021	0	0.021	0	0	0.021	0	0.021	0	0	0.042	0.021	0.021	0	0.042	0.021	0
0	0.262	0.31	0.19	0.238	0	0.146	0.073	0.049	0.049	0.049	0.098	0.098	0.122	0.049	0	0.024	0.073	0.073	0.024	0.073	0	0	0	0	0.025	0.05	0.05	0	0.05	0.025	0	0	0.025	0	0	0.025	0	0.05	0	0	0	0	0	0.05	0.05	0.025	0	0.025	0
0	0.2	0.35	0.188	0.263	0.025	0.063	0.038	0.076	0.076	0.127	0.076	0.063	0.051	0.038	0.063	0.038	0.051	0.127	0.013	0.076	0	0.013	0.013	0	0.013	0.013	0.026	0	0	0	0.026	0.013	0.013	0.038	0	0.026	0	0.051	0	0.026	0.026	0.038	0.026	0.038	0.038	0.013	0.013	0.013	0.013
0	0.05	0.375	0.35	0.225	0	0.026	0.026	0	0.051	0.103	0.154	0.077	0	0.179	0.051	0.128	0	0.077	0.103	0.026	0	0	0	0	0	0	0.026	0	0	0	0	0.026	0	0	0	0	0	0.026	0.026	0	0	0	0.053	0.053	0	0.026	0.053	0.079	0
0	0.259	0.224	0.318	0.2	0.048	0.024	0.083	0.095	0.048	0.024	0.107	0.048	0.071	0.143	0.06	0.048	0.095	0.036	0.06	0.012	0.012	0.024	0.012	0	0	0	0.024	0	0	0.072	0	0.012	0.036	0.024	0.036	0	0	0	0	0.036	0	0	0.024	0	0.036	0.012	0.036	0.024	0.012
0	0.05	0.375	0.35	0.225	0	0.026	0.026	0	0.051	0.103	0.154	0.077	0	0.179	0.051	0.128	0	0.077	0.103	0.026	0	0	0	0	0	0	0.026	0	0	0	0	0.026	0	0	0	0	0	0.026	0.026	0	0	0	0.053	0.053	0	0.026	0.053	0.079	0
0	0.259	0.224	0.318	0.2	0.048	0.024	0.083	0.095	0.048	0.024	0.107	0.048	0.071	0.143	0.06	0.048	0.095	0.036	0.06	0.012	0.012	0.024	0.012	0	0	0	0.024	0	0	0.072	0	0.012	0.036	0.024	0.036	0	0	0	0	0.036	0	0	0.024	0	0.036	0.012	0.036	0.024	0.012
0	0.263	0.263	0.237	0.237	0.063	0.076	0.089	0.038	0.038	0.076	0.051	0.089	0.051	0.051	0.051	0.089	0.114	0.051	0.051	0.025	0.013	0.026	0.026	0	0	0.026	0.038	0.013	0.013	0.038	0.013	0.026	0.026	0.013	0	0	0	0.013	0.013	0.013	0.026	0	0	0.038	0.013	0	0.026	0.013	0.013
0	0.267	0.229	0.352	0.152	0.048	0.058	0.096	0.067	0.087	0.077	0.048	0.019	0.096	0.048	0.154	0.048	0.038	0.048	0.048	0.019	0.019	0.019	0	0.01	0.019	0.029	0	0.01	0	0.019	0.049	0.029	0	0.019	0.039	0.01	0.01	0.01	0.039	0.029	0.019	0.019	0.029	0.01	0.029	0	0.01	0.01	0.01
0	0.257	0.27	0.324	0.149	0.055	0.096	0.068	0.041	0.082	0.055	0.082	0.055	0.11	0.082	0.082	0.041	0.014	0.041	0.082	0.014	0	0.028	0.014	0.014	0.042	0.014	0.028	0.014	0.014	0.028	0	0.014	0	0	0.028	0.014	0.028	0.014	0.014	0.028	0.028	0	0.028	0	0.042	0.028	0.014	0	0
0	0.5	0	0.083	0.417	0.174	0	0.087	0.217	0	0	0	0	0	0	0	0.087	0.348	0	0	0.087	0	0	0	0.136	0	0	0	0	0	0	0	0.091	0.136	0	0	0.091	0	0	0	0	0	0	0	0	0	0	0	0	0
0	0.233	0.311	0.222	0.233	0.056	0.09	0.022	0.056	0.067	0.079	0.124	0.045	0.067	0.067	0.045	0.045	0.045	0.067	0.034	0.09	0	0.034	0	0.023	0.011	0.045	0.034	0	0.011	0.011	0	0	0.011	0.011	0	0.034	0.011	0.034	0.011	0	0.011	0.011	0.023	0.034	0.034	0.023	0.034	0.034	0
0	0.116	0.279	0.326	0.279	0	0.071	0.048	0	0.024	0.071	0.095	0.095	0.024	0.048	0.095	0.143	0.071	0.095	0.071	0.048	0	0	0	0	0.024	0.024	0	0.024	0	0.024	0	0.024	0	0	0	0	0	0	0.024	0	0	0.024	0.049	0	0	0	0.024	0.049	0
0	0.283	0.208	0.189	0.321	0.058	0.058	0.077	0.096	0.038	0.058	0.058	0.058	0.077	0.038	0	0.077	0.096	0.058	0.058	0.096	0	0.02	0.039	0	0.02	0.02	0	0.02	0.02	0	0	0.059	0.02	0.02	0	0.059	0.02	0	0	0.02	0	0	0.039	0.02	0.039	0.02	0	0	0.02
0	0.309	0.206	0.235	0.25	0.119	0.09	0.06	0.03	0.045	0.03	0.03	0.104	0.06	0.075	0.06	0.045	0.09	0.015	0.075	0.075	0.03	0.03	0.03	0.015	0	0.015	0.03	0.045	0.03	0.015	0	0.015	0.015	0	0.015	0	0.03	0.015	0	0	0.015	0	0	0.015	0	0.015	0.015	0	0.045
0	0.116	0.279	0.326	0.279	0	0.071	0.048	0	0.024	0.071	0.095	0.095	0.024	0.048	0.095	0.143	0.071	0.095	0.071	0.048	0	0	0	0	0.024	0.024	0	0.024	0	0.024	0	0.024	0	0	0	0	0	0	0.024	0	0	0.024	0.049	0	0	0	0.024	0.049	0
0	0.165	0.275	0.33	0.231	0.022	0.056	0.056	0.033	0.033	0.089	0.089	0.056	0.067	0.078	0.1	0.089	0.044	0.056	0.078	0.056	0	0.011	0.011	0	0.011	0.011	0.034	0	0.022	0.022	0.011	0	0.011	0.011	0.011	0	0	0.011	0.011	0.011	0.011	0.056	0	0.011	0.011	0.011	0.022	0.045	0.011
0	0.167	0.1	0.3	0.433	0	0.034	0.069	0.069	0.034	0.034	0	0.034	0	0.034	0.138	0.103	0.138	0	0.069	0.241	0	0	0	0	0	0	0	0.036	0	0	0.036	0.036	0	0	0	0.071	0	0	0.036	0	0.036	0	0	0	0	0	0	0	0.036
0	0.296	0.222	0.278	0.204	0.132	0.057	0.057	0.057	0.057	0.094	0.057	0.019	0.038	0.057	0.075	0.094	0.075	0.019	0.075	0.038	0.058	0.019	0.019	0.038	0.019	0.019	0.019	0	0	0.019	0.019	0.019	0.019	0.019	0	0.019	0	0.019	0.019	0.019	0.019	0.038	0.019	0.019	0.019	0.019	0	0.019	0
0	0.224	0.286	0.224	0.265	0.042	0.104	0.021	0.063	0.042	0.042	0.125	0.083	0.063	0.083	0.021	0.063	0.083	0.042	0.063	0.063	0	0.021	0	0.021	0.021	0.021	0.064	0	0	0.021	0	0	0.021	0	0.043	0	0	0.021	0	0.021	0	0	0	0.043	0.043	0.021	0.021	0.043	0.043
0	0.116	0.279	0.326	0.279	0	0.071	0.048	0	0.024	0.071	0.095	0.095	0.024	0.048	0.095	0.143	0.071	0.095	0.071	0.048	0	0	0	0	0.024	0.024	0	0.024	0	0.024	0	0.024	0	0	0	0	0	0	0.024	0	0	0.024	0.049	0	0	0	0.024	0.049	0
0	0.364	0.136	0.273	0.227	0.095	0.095	0.095	0.095	0.143	0	0	0	0.095	0	0.048	0.095	0.048	0.048	0.095	0.048	0	0	0.05	0.05	0.1	0	0	0	0	0	0	0.05	0.05	0.05	0	0	0.05	0.05	0	0.05	0	0	0	0	0	0	0	0	0
0	0.165	0.275	0.33	0.231	0.022	0.056	0.056	0.033	0.033	0.089	0.089	0.056	0.067	0.078	0.1	0.089	0.044	0.056	0.078	0.056	0	0.011	0.011	0	0.011	0.011	0.034	0	0.022	0.022	0.011	0	0.011	0.011	0.011	0	0	0.011	0.011	0.011	0.011	0.056	0	0.011	0.011	0.011	0.022	0.045	0.011
0	0.167	0.1	0.3	0.433	0	0.034	0.069	0.069	0.034	0.034	0	0.034	0	0.034	0.138	0.103	0.138	0	0.069	0.241	0	0	0	0	0	0	0	0.036	0	0	0.036	0.036	0	0	0	0.071	0	0	0.036	0	0.036	0	0	0	0	0	0	0	0.036
0	0.296	0.222	0.278	0.204	0.132	0.057	0.057	0.057	0.057	0.094	0.057	0.019	0.038	0.057	0.075	0.094	0.075	0.019	0.075	0.038	0.058	0.019	0.019	0.038	0.019	0.019	0.019	0	0	0.019	0.019	0.019	0.019	0.019	0	0.019	0	0.019	0.019	0.019	0.019	0.038	0.019	0.019	0.019	0.019	0	0.019	0
0	0.147	0.206	0.265	0.382	0	0.03	0	0.121	0.061	0.061	0.091	0	0	0.091	0.091	0.091	0.091	0.03	0.091	0.152	0	0	0	0	0	0	0.031	0	0	0	0	0	0	0.031	0.063	0	0	0	0	0.063	0.031	0.031	0	0	0	0.031	0.031	0.031	0
0	0.375	0.225	0.2	0.2	0.128	0.103	0.077	0.077	0.128	0.026	0.077	0	0.051	0.026	0.026	0.077	0.077	0.077	0.026	0.026	0.026	0.026	0.026	0.053	0.053	0	0.053	0	0	0.026	0.026	0.026	0.026	0.026	0.026	0	0.053	0.053	0.026	0	0.026	0	0	0	0.053	0	0	0.026	0
0	0.325	0.05	0.275	0.35	0.103	0	0.103	0.128	0.026	0	0.026	0	0.128	0	0.026	0.103	0.077	0.051	0.103	0.128	0	0	0.026	0.079	0	0	0	0	0.053	0	0	0.053	0	0.026	0.026	0.079	0	0	0.026	0	0	0	0	0	0.026	0	0	0	0
0	0.3	0.3	0.2	0.2	0.103	0.138	0.034	0.034	0.138	0	0.103	0.069	0.069	0.034	0.034	0.034	0	0.138	0	0.069	0	0.071	0	0.036	0.036	0	0.071	0.036	0.036	0	0	0	0	0.036	0	0	0.036	0.071	0.036	0	0	0	0	0	0.036	0.036	0.036	0	0
0	0.35	0.375	0.175	0.1	0.154	0.103	0.051	0.026	0.154	0.077	0.103	0.051	0.026	0.128	0	0.026	0	0.077	0.026	0	0.079	0.026	0.026	0.026	0	0.053	0.053	0	0.026	0.026	0	0	0	0.026	0	0	0.079	0.053	0	0	0.026	0	0	0.053	0	0.079	0	0.026	0
0	0.18	0.38	0.2	0.24	0.041	0.061	0	0.082	0.082	0.163	0.102	0.041	0.02	0.082	0.041	0.061	0.041	0.061	0.061	0.061	0.021	0	0	0.021	0	0	0.042	0.021	0	0	0	0	0.042	0.021	0.021	0	0	0.042	0	0.042	0.042	0.063	0.063	0	0.021	0.042	0.021	0.021	0
0	0.5	0.125	0	0.375	0.286	0.143	0	0.143	0	0	0	0.143	0	0	0	0	0.143	0	0	0.143	0	0.167	0	0.167	0	0	0	0.167	0	0	0	0	0.167	0	0	0	0	0	0	0	0	0	0	0	0	0	0	0	0
0	0.25	0.125	0.425	0.2	0.077	0.051	0.103	0.026	0.051	0	0.051	0.026	0.077	0.077	0.205	0.051	0.051	0	0.077	0.077	0.026	0	0.026	0.026	0	0	0.026	0.026	0	0.026	0.026	0.026	0	0	0	0.026	0	0.026	0.026	0	0	0	0	0	0.053	0	0	0	0
0	0.364	0.136	0.273	0.227	0.095	0.095	0.095	0.095	0.143	0	0	0	0.095	0	0.048	0.095	0.048	0.048	0.095	0.048	0	0	0.05	0.05	0.1	0	0	0	0	0	0	0.05	0.05	0.05	0	0	0.05	0.05	0	0.05	0	0	0	0	0	0	0	0	0
0	0.25	0.125	0.425	0.2	0.077	0.051	0.103	0.026	0.051	0	0.051	0.026	0.077	0.077	0.205	0.051	0.051	0	0.077	0.077	0.026	0	0.026	0.026	0	0	0.026	0.026	0	0.026	0.026	0.026	0	0	0	0.026	0	0.026	0.026	0	0	0	0	0	0.053	0	0	0	0
0	0.263	0.275	0.225	0.237	0.076	0.063	0.114	0.013	0.038	0.076	0.051	0.101	0.076	0.063	0.025	0.063	0.076	0.063	0.038	0.063	0.026	0.013	0.038	0	0	0.013	0.013	0.038	0.026	0.038	0.026	0.026	0.013	0	0	0	0	0.013	0.013	0.013	0.026	0	0.013	0.026	0.013	0.026	0	0.013	0
0	0.328	0.25	0.266	0.156	0.111	0.063	0.095	0.048	0.111	0.048	0.063	0.032	0.079	0.111	0.032	0.048	0.032	0.032	0.063	0.032	0.032	0.032	0.048	0	0.016	0.032	0	0.016	0.032	0.048	0	0.016	0	0	0.048	0	0.032	0.016	0.032	0.032	0.032	0	0.016	0	0.032	0	0.016	0.016	0
0	0.275	0.2	0.3	0.225	0.051	0.089	0.063	0.076	0.076	0.013	0.038	0.076	0.127	0.051	0.101	0.025	0.025	0.051	0.089	0.051	0	0	0.013	0.038	0.013	0	0.038	0.038	0.026	0.026	0.013	0	0	0.026	0.038	0.013	0.013	0.026	0.026	0.013	0.013	0	0	0	0.026	0	0	0.013	0.013
0	0.306	0.278	0.361	0.056	0.114	0.086	0.086	0.029	0	0.114	0.143	0	0.143	0.057	0.143	0.029	0.029	0.029	0	0	0.029	0.059	0.029	0	0	0.029	0.059	0	0.059	0	0.029	0	0	0.029	0	0	0	0	0	0	0	0.029	0.088	0	0.059	0.029	0.059	0	0
0	0.275	0.375	0.15	0.2	0.077	0.077	0.051	0.051	0.128	0.128	0.077	0.051	0.051	0.026	0.026	0.051	0	0.154	0	0.051	0	0.026	0.026	0	0.026	0.026	0	0.026	0.026	0.026	0	0	0	0.053	0	0	0.079	0	0.026	0.026	0.053	0.026	0.026	0.026	0.026	0	0.026	0.026	0
0	0.275	0.375	0.225	0.125	0.051	0.103	0.077	0.051	0.103	0.154	0.077	0.026	0.077	0.077	0.051	0.026	0.051	0.026	0.026	0.026	0	0.026	0.026	0	0.026	0.053	0	0.026	0.026	0.026	0.026	0	0	0.026	0	0.026	0.053	0.026	0.026	0	0.079	0.026	0.053	0	0.026	0	0.026	0.026	0.026
0	0.286	0.286	0.257	0.171	0.072	0.116	0.058	0.029	0.014	0.087	0.101	0.087	0.145	0.029	0.058	0.029	0.058	0.058	0.029	0.029	0.044	0	0.029	0	0	0.029	0.044	0.044	0.029	0	0.015	0.015	0.015	0	0.015	0	0	0	0.015	0	0.015	0.029	0.029	0.015	0.059	0.015	0.015	0.015	0.044
0	0.2	0.15	0.433	0.217	0.034	0.051	0.119	0	0.034	0.017	0.068	0.034	0.119	0.034	0.169	0.119	0.017	0.034	0.085	0.068	0	0	0.034	0	0.017	0	0.017	0.017	0.052	0.017	0.034	0.017	0	0	0	0	0	0	0.034	0	0	0	0.017	0	0.017	0	0.017	0.034	0
0	0.367	0.467	0	0.167	0.172	0.207	0	0	0.138	0.207	0	0.103	0	0	0	0	0.034	0.069	0	0.069	0.071	0.107	0	0	0.107	0.071	0	0.036	0	0	0	0	0	0	0	0	0.071	0.071	0	0	0	0.107	0	0.071	0	0	0	0	0.036
0	0.308	0.333	0.154	0.205	0.105	0.132	0.053	0.026	0.053	0.132	0.053	0.105	0.053	0.026	0.026	0.053	0.079	0.053	0.026	0.026	0.027	0.054	0.027	0	0.054	0.054	0	0.027	0	0.027	0	0.027	0	0.027	0	0	0.027	0	0	0.027	0	0.054	0.054	0.027	0.027	0	0	0.027	0.027
0	0.364	0.136	0.273	0.227	0.095	0.095	0.095	0.095	0.143	0	0	0	0.095	0	0.048	0.095	0.048	0.048	0.095	0.048	0	0	0.05	0.05	0.1	0	0	0	0	0	0	0.05	0.05	0.05	0	0	0.05	0.05	0	0.05	0	0	0	0	0	0	0	0	0
0	0.165	0.275	0.33	0.231	0.022	0.056	0.056	0.033	0.033	0.089	0.089	0.056	0.067	0.078	0.1	0.089	0.044	0.056	0.078	0.056	0	0.011	0.011	0	0.011	0.011	0.034	0	0.022	0.022	0.011	0	0.011	0.011	0.011	0	0	0.011	0.011	0.011	0.011	0.056	0	0.011	0.011	0.011	0.022	0.045	0.011
0	0.167	0.1	0.3	0.433	0	0.034	0.069	0.069	0.034	0.034	0	0.034	0	0.034	0.138	0.103	0.138	0	0.069	0.241	0	0	0	0	0	0	0	0.036	0	0	0.036	0.036	0	0	0	0.071	0	0	0.036	0	0.036	0	0	0	0	0	0	0	0.036
0	0.229	0.143	0.514	0.114	0.088	0	0.147	0	0.059	0	0.088	0	0.059	0.088	0.265	0.088	0.029	0.029	0.029	0.029	0.03	0	0.061	0	0	0	0	0	0	0.03	0.121	0	0	0	0	0	0	0	0.061	0	0	0	0	0	0.03	0	0	0.061	0
0	0.029	0.143	0.286	0.543	0	0	0	0	0	0.029	0	0.118	0	0	0.029	0.265	0.029	0.088	0.265	0.176	0	0	0	0	0	0	0	0	0	0	0	0	0	0	0	0	0	0	0	0	0	0	0	0.03	0	0	0	0	0.03
0	0.229	0.143	0.514	0.114	0.088	0	0.147	0	0.059	0	0.088	0	0.059	0.088	0.265	0.088	0.029	0.029	0.029	0.029	0.03	0	0.061	0	0	0	0	0	0	0.03	0.121	0	0	0	0	0	0	0	0.061	0	0	0	0	0	0.03	0	0	0.061	0
0	0.029	0.143	0.286	0.543	0	0	0	0	0	0.029	0	0.118	0	0	0.029	0.265	0.029	0.088	0.265	0.176	0	0	0	0	0	0	0	0	0	0	0	0	0	0	0	0	0	0	0	0	0	0	0	0.03	0	0	0	0	0.03
0	0.25	0.125	0.425	0.2	0.077	0.051	0.103	0.026	0.051	0	0.051	0.026	0.077	0.077	0.205	0.051	0.051	0	0.077	0.077	0.026	0	0.026	0.026	0	0	0.026	0.026	0	0.026	0.026	0.026	0	0	0	0.026	0	0.026	0.026	0	0	0	0	0	0.053	0	0	0	0
0	0.364	0.136	0.273	0.227	0.095	0.095	0.095	0.095	0.143	0	0	0	0.095	0	0.048	0.095	0.048	0.048	0.095	0.048	0	0	0.05	0.05	0.1	0	0	0	0	0	0	0.05	0.05	0.05	0	0	0.05	0.05	0	0.05	0	0	0	0	0	0	0	0	0
0	0.165	0.275	0.33	0.231	0.022	0.056	0.056	0.033	0.033	0.089	0.089	0.056	0.067	0.078	0.1	0.089	0.044	0.056	0.078	0.056	0	0.011	0.011	0	0.011	0.011	0.034	0	0.022	0.022	0.011	0	0.011	0.011	0.011	0	0	0.011	0.011	0.011	0.011	0.056	0	0.011	0.011	0.011	0.022	0.045	0.011
0	0.25	0.125	0.425	0.2	0.077	0.051	0.103	0.026	0.051	0	0.051	0.026	0.077	0.077	0.205	0.051	0.051	0	0.077	0.077	0.026	0	0.026	0.026	0	0	0.026	0.026	0	0.026	0.026	0.026	0	0	0	0.026	0	0.026	0.026	0	0	0	0	0	0.053	0	0	0	0
0	0.364	0.136	0.273	0.227	0.095	0.095	0.095	0.095	0.143	0	0	0	0.095	0	0.048	0.095	0.048	0.048	0.095	0.048	0	0	0.05	0.05	0.1	0	0	0	0	0	0	0.05	0.05	0.05	0	0	0.05	0.05	0	0.05	0	0	0	0	0	0	0	0	0
0	0.145	0.304	0.246	0.304	0.015	0.044	0.074	0.015	0.029	0.118	0.044	0.103	0.059	0.044	0.074	0.074	0.044	0.103	0.044	0.118	0	0	0.015	0	0	0	0.015	0.03	0.03	0.015	0.03	0	0	0	0	0.015	0	0.015	0.015	0	0.015	0.045	0.015	0.03	0	0.015	0.015	0.015	0
0	0.157	0.157	0.329	0.357	0.014	0.029	0.087	0.029	0.014	0.029	0.029	0.087	0.072	0.014	0.116	0.116	0.058	0.087	0.087	0.13	0	0	0	0.015	0	0	0.015	0.015	0.029	0	0.044	0.015	0	0.015	0	0.015	0	0	0.015	0	0	0	0	0.029	0	0	0.015	0.015	0.015
0	0.203	0.176	0.338	0.284	0.068	0.055	0.041	0.027	0.041	0.027	0.041	0.068	0.014	0.068	0.11	0.151	0.082	0.027	0.137	0.041	0.028	0	0.014	0.014	0	0	0.028	0.028	0	0	0.028	0.014	0	0.014	0.014	0	0.028	0.014	0	0	0.014	0	0	0.014	0.014	0.014	0.014	0	0.028
0	0.174	0.159	0.319	0.348	0.015	0.044	0.088	0.029	0.015	0.015	0.029	0.103	0.088	0.015	0.118	0.103	0.059	0.088	0.074	0.118	0	0	0	0.015	0	0	0.015	0.03	0.03	0	0.045	0.015	0	0.015	0	0.015	0	0	0.015	0	0	0	0	0.015	0	0	0.015	0.015	0.015
0	0.225	0.375	0.275	0.125	0.026	0.103	0.051	0.051	0.077	0.128	0.103	0.077	0.103	0.128	0.051	0	0	0.026	0.077	0	0	0.026	0	0	0	0.026	0.053	0.026	0.026	0.026	0	0	0	0.026	0	0	0	0.026	0.053	0	0.026	0.053	0.026	0.026	0.026	0.026	0.053	0	0
0	0.296	0.222	0.278	0.204	0.132	0.057	0.057	0.057	0.057	0.094	0.057	0.019	0.038	0.057	0.075	0.094	0.075	0.019	0.075	0.038	0.058	0.019	0.019	0.038	0.019	0.019	0.019	0	0	0.019	0.019	0.019	0.019	0.019	0	0.019	0	0.019	0.019	0.019	0.019	0.038	0.019	0.019	0.019	0.019	0	0.019	0
0	0.224	0.286	0.224	0.265	0.042	0.104	0.021	0.063	0.042	0.042	0.125	0.083	0.063	0.083	0.021	0.063	0.083	0.042	0.063	0.063	0	0.021	0	0.021	0.021	0.021	0.064	0	0	0.021	0	0	0.021	0	0.043	0	0	0.021	0	0.021	0	0	0	0.043	0.043	0.021	0.021	0.043	0.043
0	0.116	0.279	0.326	0.279	0	0.071	0.048	0	0.024	0.071	0.095	0.095	0.024	0.048	0.095	0.143	0.071	0.095	0.071	0.048	0	0	0	0	0.024	0.024	0	0.024	0	0.024	0	0.024	0	0	0	0	0	0	0.024	0	0	0.024	0.049	0	0	0	0.024	0.049	0
0	0.165	0.275	0.33	0.231	0.022	0.056	0.056	0.033	0.033	0.089	0.089	0.056	0.067	0.078	0.1	0.089	0.044	0.056	0.078	0.056	0	0.011	0.011	0	0.011	0.011	0.034	0	0.022	0.022	0.011	0	0.011	0.011	0.011	0	0	0.011	0.011	0.011	0.011	0.056	0	0.011	0.011	0.011	0.022	0.045	0.011
0	0.167	0.1	0.3	0.433	0	0.034	0.069	0.069	0.034	0.034	0	0.034	0	0.034	0.138	0.103	0.138	0	0.069	0.241	0	0	0	0	0	0	0	0.036	0	0	0.036	0.036	0	0	0	0.071	0	0	0.036	0	0.036	0	0	0	0	0	0	0	0.036
0	0.296	0.222	0.278	0.204	0.132	0.057	0.057	0.057	0.057	0.094	0.057	0.019	0.038	0.057	0.075	0.094	0.075	0.019	0.075	0.038	0.058	0.019	0.019	0.038	0.019	0.019	0.019	0	0	0.019	0.019	0.019	0.019	0.019	0	0.019	0	0.019	0.019	0.019	0.019	0.038	0.019	0.019	0.019	0.019	0	0.019	0
0	0.224	0.286	0.224	0.265	0.042	0.104	0.021	0.063	0.042	0.042	0.125	0.083	0.063	0.083	0.021	0.063	0.083	0.042	0.063	0.063	0	0.021	0	0.021	0.021	0.021	0.064	0	0	0.021	0	0	0.021	0	0.043	0	0	0.021	0	0.021	0	0	0	0.043	0.043	0.021	0.021	0.043	0.043
0	0.116	0.279	0.326	0.279	0	0.071	0.048	0	0.024	0.071	0.095	0.095	0.024	0.048	0.095	0.143	0.071	0.095	0.071	0.048	0	0	0	0	0.024	0.024	0	0.024	0	0.024	0	0.024	0	0	0	0	0	0	0.024	0	0	0.024	0.049	0	0	0	0.024	0.049	0
0	0.165	0.275	0.33	0.231	0.022	0.056	0.056	0.033	0.033	0.089	0.089	0.056	0.067	0.078	0.1	0.089	0.044	0.056	0.078	0.056	0	0.011	0.011	0	0.011	0.011	0.034	0	0.022	0.022	0.011	0	0.011	0.011	0.011	0	0	0.011	0.011	0.011	0.011	0.056	0	0.011	0.011	0.011	0.022	0.045	0.011
0	0.161	0.194	0.29	0.355	0.033	0.033	0.067	0.033	0.033	0	0.1	0.067	0.067	0.067	0	0.167	0.033	0.1	0.133	0.067	0	0.034	0	0	0	0	0	0.034	0	0	0	0.069	0	0	0.034	0	0	0	0	0.034	0	0	0	0	0.034	0	0	0.069	0
0	0.234	0.219	0.328	0.219	0.063	0.079	0.079	0.016	0.032	0.032	0.079	0.079	0.095	0.048	0.111	0.079	0.032	0.063	0.063	0.048	0	0.032	0.032	0	0.016	0	0.032	0.032	0.016	0.032	0.016	0.016	0	0.016	0	0	0.032	0	0	0	0	0.016	0.016	0	0.016	0	0.032	0.032	0.016
0	0.145	0.304	0.246	0.304	0.015	0.044	0.074	0.015	0.029	0.118	0.044	0.103	0.059	0.044	0.074	0.074	0.044	0.103	0.044	0.118	0	0	0.015	0	0	0	0.015	0.03	0.03	0.015	0.03	0	0	0	0	0.015	0	0.015	0.015	0	0.015	0.045	0.015	0.03	0	0.015	0.015	0.015	0
0	0.4	0.067	0.333	0.2	0.182	0	0.159	0.068	0.045	0	0	0.023	0.136	0.045	0.045	0.091	0.045	0	0.136	0.023	0.047	0	0.07	0.07	0	0	0	0	0.093	0	0.023	0.023	0.023	0	0.047	0	0.023	0	0.023	0	0	0	0	0	0	0	0	0	0
0	0.25	0.375	0.275	0.1	0.051	0.128	0.051	0.026	0.051	0.128	0.103	0.077	0.128	0.103	0.051	0	0	0.026	0.077	0	0	0.053	0	0	0	0.026	0.053	0.026	0.026	0.026	0	0	0	0.026	0	0	0	0	0.053	0	0.026	0.053	0.026	0.026	0.026	0.026	0.053	0	0
0	0.207	0.253	0.333	0.207	0.058	0.047	0.07	0.035	0.058	0.07	0.105	0.023	0.047	0.081	0.081	0.116	0.047	0.047	0.081	0.035	0.012	0.012	0.012	0.024	0.024	0	0.024	0	0	0.024	0.012	0.024	0.012	0	0	0.024	0.012	0.024	0.024	0	0.012	0.024	0.024	0.012	0.024	0.047	0.012	0.024	0.012
0	0.526	0	0.211	0.263	0.278	0	0	0.278	0	0	0	0	0.056	0	0.111	0	0.222	0	0.056	0	0	0	0	0.294	0	0	0	0	0	0	0	0	0.235	0	0.059	0	0	0	0	0	0	0	0	0	0	0	0	0	0
0	0.27	0.149	0.405	0.176	0.096	0.027	0.096	0.055	0.041	0.027	0.041	0.027	0.123	0.041	0.178	0.068	0.014	0.055	0.082	0.027	0.014	0.014	0.042	0.028	0.014	0	0.014	0	0.042	0.014	0.042	0	0.014	0.014	0.028	0	0.014	0	0.014	0.014	0	0.014	0.014	0	0.014	0.014	0.014	0	0
0	0.263	0.263	0.237	0.237	0.063	0.076	0.089	0.038	0.038	0.076	0.051	0.089	0.051	0.051	0.051	0.089	0.114	0.051	0.051	0.025	0.013	0.026	0.026	0	0	0.026	0.038	0.013	0.013	0.038	0.013	0.026	0.026	0.013	0	0	0	0.013	0.013	0.013	0.026	0	0	0.038	0.013	0	0.026	0.013	0.013
0	0.267	0.229	0.352	0.152	0.048	0.058	0.096	0.067	0.087	0.077	0.048	0.019	0.096	0.048	0.154	0.048	0.038	0.048	0.048	0.019	0.019	0.019	0	0.01	0.019	0.029	0	0.01	0	0.019	0.049	0.029	0	0.019	0.039	0.01	0.01	0.01	0.039	0.029	0.019	0.019	0.029	0.01	0.029	0	0.01	0.01	0.01
0	0.257	0.27	0.324	0.149	0.055	0.096	0.068	0.041	0.082	0.055	0.082	0.055	0.11	0.082	0.082	0.041	0.014	0.041	0.082	0.014	0	0.028	0.014	0.014	0.042	0.014	0.028	0.014	0.014	0.028	0	0.014	0	0	0.028	0.014	0.028	0.014	0.014	0.028	0.028	0	0.028	0	0.042	0.028	0.014	0	0
0	0.5	0	0.083	0.417	0.174	0	0.087	0.217	0	0	0	0	0	0	0	0.087	0.348	0	0	0.087	0	0	0	0.136	0	0	0	0	0	0	0	0.091	0.136	0	0	0.091	0	0	0	0	0	0	0	0	0	0	0	0	0
0	0.233	0.311	0.222	0.233	0.056	0.09	0.022	0.056	0.067	0.079	0.124	0.045	0.067	0.067	0.045	0.045	0.045	0.067	0.034	0.09	0	0.034	0	0.023	0.011	0.045	0.034	0	0.011	0.011	0	0	0.011	0.011	0	0.034	0.011	0.034	0.011	0	0.011	0.011	0.023	0.034	0.034	0.023	0.034	0.034	0
0	0.157	0.157	0.329	0.357	0.014	0.029	0.087	0.029	0.014	0.029	0.029	0.087	0.072	0.014	0.116	0.116	0.058	0.087	0.087	0.13	0	0	0	0.015	0	0	0.015	0.015	0.029	0	0.044	0.015	0	0.015	0	0.015	0	0	0.015	0	0	0	0	0.029	0	0	0.015	0.015	0.015
0	0.145	0.304	0.246	0.304	0.015	0.044	0.074	0.015	0.029	0.118	0.044	0.103	0.059	0.044	0.074	0.074	0.044	0.103	0.044	0.118	0	0	0.015	0	0	0	0.015	0.03	0.03	0.015	0.03	0	0	0	0	0.015	0	0.015	0.015	0	0.015	0.045	0.015	0.03	0	0.015	0.015	0.015	0
0	0.157	0.157	0.329	0.357	0.014	0.029	0.087	0.029	0.014	0.029	0.029	0.087	0.072	0.014	0.116	0.116	0.058	0.087	0.087	0.13	0	0	0	0.015	0	0	0.015	0.015	0.029	0	0.044	0.015	0	0.015	0	0.015	0	0	0.015	0	0	0	0	0.029	0	0	0.015	0.015	0.015
0	0.203	0.176	0.338	0.284	0.068	0.055	0.041	0.027	0.041	0.027	0.041	0.068	0.014	0.068	0.11	0.151	0.082	0.027	0.137	0.041	0.028	0	0.014	0.014	0	0	0.028	0.028	0	0	0.028	0.014	0	0.014	0.014	0	0.028	0.014	0	0	0.014	0	0	0.014	0.014	0.014	0.014	0	0.028
0	0.145	0.304	0.246	0.304	0.015	0.044	0.074	0.015	0.029	0.118	0.044	0.103	0.059	0.044	0.074	0.074	0.044	0.103	0.044	0.118	0	0	0.015	0	0	0	0.015	0.03	0.03	0.015	0.03	0	0	0	0	0.015	0	0.015	0.015	0	0.015	0.045	0.015	0.03	0	0.015	0.015	0.015	0
0	0.157	0.157	0.329	0.357	0.014	0.029	0.087	0.029	0.014	0.029	0.029	0.087	0.072	0.014	0.116	0.116	0.058	0.087	0.087	0.13	0	0	0	0.015	0	0	0.015	0.015	0.029	0	0.044	0.015	0	0.015	0	0.015	0	0	0.015	0	0	0	0	0.029	0	0	0.015	0.015	0.015
0	0.203	0.176	0.338	0.284	0.068	0.055	0.041	0.027	0.041	0.027	0.041	0.068	0.014	0.068	0.11	0.151	0.082	0.027	0.137	0.041	0.028	0	0.014	0.014	0	0	0.028	0.028	0	0	0.028	0.014	0	0.014	0.014	0	0.028	0.014	0	0	0.014	0	0	0.014	0.014	0.014	0.014	0	0.028
0	0.174	0.159	0.319	0.348	0.015	0.044	0.088	0.029	0.015	0.015	0.029	0.103	0.088	0.015	0.118	0.103	0.059	0.088	0.074	0.118	0	0	0	0.015	0	0	0.015	0.03	0.03	0	0.045	0.015	0	0.015	0	0.015	0	0	0.015	0	0	0	0	0.015	0	0	0.015	0.015	0.015
0	0.225	0.375	0.275	0.125	0.026	0.103	0.051	0.051	0.077	0.128	0.103	0.077	0.103	0.128	0.051	0	0	0.026	0.077	0	0	0.026	0	0	0	0.026	0.053	0.026	0.026	0.026	0	0	0	0.026	0	0	0	0.026	0.053	0	0.026	0.053	0.026	0.026	0.026	0.026	0.053	0	0
0	0.174	0.159	0.319	0.348	0.015	0.044	0.088	0.029	0.015	0.015	0.029	0.103	0.088	0.015	0.118	0.103	0.059	0.088	0.074	0.118	0	0	0	0.015	0	0	0.015	0.03	0.03	0	0.045	0.015	0	0.015	0	0.015	0	0	0.015	0	0	0	0	0.015	0	0	0.015	0.015	0.015
0	0.225	0.375	0.275	0.125	0.026	0.103	0.051	0.051	0.077	0.128	0.103	0.077	0.103	0.128	0.051	0	0	0.026	0.077	0	0	0.026	0	0	0	0.026	0.053	0.026	0.026	0.026	0	0	0	0.026	0	0	0	0.026	0.053	0	0.026	0.053	0.026	0.026	0.026	0.026	0.053	0	0
0	0.203	0.176	0.338	0.284	0.068	0.055	0.041	0.027	0.041	0.027	0.041	0.068	0.014	0.068	0.11	0.151	0.082	0.027	0.137	0.041	0.028	0	0.014	0.014	0	0	0.028	0.028	0	0	0.028	0.014	0	0.014	0.014	0	0.028	0.014	0	0	0.014	0	0	0.014	0.014	0.014	0.014	0	0.028
0	0.174	0.159	0.319	0.348	0.015	0.044	0.088	0.029	0.015	0.015	0.029	0.103	0.088	0.015	0.118	0.103	0.059	0.088	0.074	0.118	0	0	0	0.015	0	0	0.015	0.03	0.03	0	0.045	0.015	0	0.015	0	0.015	0	0	0.015	0	0	0	0	0.015	0	0	0.015	0.015	0.015
0	0.225	0.375	0.275	0.125	0.026	0.103	0.051	0.051	0.077	0.128	0.103	0.077	0.103	0.128	0.051	0	0	0.026	0.077	0	0	0.026	0	0	0	0.026	0.053	0.026	0.026	0.026	0	0	0	0.026	0	0	0	0.026	0.053	0	0.026	0.053	0.026	0.026	0.026	0.026	0.053	0	0
0	0.25	0.125	0.425	0.2	0.077	0.051	0.103	0.026	0.051	0	0.051	0.026	0.077	0.077	0.205	0.051	0.051	0	0.077	0.077	0.026	0	0.026	0.026	0	0	0.026	0.026	0	0.026	0.026	0.026	0	0	0	0.026	0	0.026	0.026	0	0	0	0	0	0.053	0	0	0	0
0	0.165	0.275	0.33	0.231	0.022	0.056	0.056	0.033	0.033	0.089	0.089	0.056	0.067	0.078	0.1	0.089	0.044	0.056	0.078	0.056	0	0.011	0.011	0	0.011	0.011	0.034	0	0.022	0.022	0.011	0	0.011	0.011	0.011	0	0	0.011	0.011	0.011	0.011	0.056	0	0.011	0.011	0.011	0.022	0.045	0.011
0	0.167	0.1	0.3	0.433	0	0.034	0.069	0.069	0.034	0.034	0	0.034	0	0.034	0.138	0.103	0.138	0	0.069	0.241	0	0	0	0	0	0	0	0.036	0	0	0.036	0.036	0	0	0	0.071	0	0	0.036	0	0.036	0	0	0	0	0	0	0	0.036
0	0.296	0.222	0.278	0.204	0.132	0.057	0.057	0.057	0.057	0.094	0.057	0.019	0.038	0.057	0.075	0.094	0.075	0.019	0.075	0.038	0.058	0.019	0.019	0.038	0.019	0.019	0.019	0	0	0.019	0.019	0.019	0.019	0.019	0	0.019	0	0.019	0.019	0.019	0.019	0.038	0.019	0.019	0.019	0.019	0	0.019	0
0	0.224	0.286	0.224	0.265	0.042	0.104	0.021	0.063	0.042	0.042	0.125	0.083	0.063	0.083	0.021	0.063	0.083	0.042	0.063	0.063	0	0.021	0	0.021	0.021	0.021	0.064	0	0	0.021	0	0	0.021	0	0.043	0	0	0.021	0	0.021	0	0	0	0.043	0.043	0.021	0.021	0.043	0.043
0	0.067	0.067	0.533	0.333	0.034	0	0	0.034	0	0	0.069	0	0	0.069	0.345	0.138	0.034	0	0.138	0.138	0	0	0	0.036	0	0	0	0	0	0	0	0	0	0	0	0.036	0	0	0	0	0	0	0	0	0	0.036	0	0.036	0
0	0.338	0.188	0.275	0.2	0.063	0.051	0.139	0.076	0.076	0.038	0.038	0.038	0.101	0.076	0.038	0.063	0.089	0.025	0.063	0.025	0.013	0.013	0.013	0.013	0.026	0.026	0	0	0.064	0.038	0.026	0.013	0.026	0	0.038	0.013	0	0.013	0.064	0	0	0	0.013	0.026	0.013	0	0	0.026	0.038
0	0.149	0.311	0.243	0.297	0.027	0.055	0.041	0.027	0.014	0.11	0.068	0.123	0.082	0.027	0.082	0.055	0.027	0.123	0.041	0.096	0	0	0.014	0.014	0	0.028	0.028	0	0.028	0	0	0.014	0.014	0	0	0.014	0	0	0.014	0	0.014	0.014	0.028	0.056	0.028	0.014	0	0.028	0.014
0	0.203	0.068	0.034	0.695	0.052	0	0	0.155	0.017	0	0	0.052	0	0.017	0	0.017	0.138	0.052	0.034	0.466	0	0	0	0.053	0	0	0	0	0	0	0	0	0.018	0.035	0.018	0.088	0	0	0	0.018	0	0	0	0	0	0	0	0	0.018
0	0.327	0.182	0.255	0.236	0.074	0.056	0.093	0.093	0.056	0.074	0.019	0.037	0.13	0	0.074	0.056	0.056	0.056	0.074	0.056	0.019	0.019	0.019	0.019	0	0.057	0	0	0.019	0	0.075	0	0.057	0.019	0	0.019	0.038	0	0	0.019	0.038	0.019	0	0.019	0	0	0	0.019	0
0	0.195	0.341	0.268	0.195	0	0.05	0.075	0.075	0.075	0.1	0.05	0.1	0.1	0.1	0.05	0.025	0.025	0.1	0.075	0	0	0	0	0	0	0	0.026	0.026	0	0.051	0.026	0	0	0.026	0.051	0	0	0	0.026	0.051	0	0.051	0	0.051	0.026	0	0.026	0	0.026
0	0.224	0.286	0.224	0.265	0.042	0.104	0.021	0.063	0.042	0.042	0.125	0.083	0.063	0.083	0.021	0.063	0.083	0.042	0.063	0.063	0	0.021	0	0.021	0.021	0.021	0.064	0	0	0.021	0	0	0.021	0	0.043	0	0	0.021	0	0.021	0	0	0	0.043	0.043	0.021	0.021	0.043	0.043
0	0.4	0.067	0.333	0.2	0.182	0	0.159	0.068	0.045	0	0	0.023	0.136	0.045	0.045	0.091	0.045	0	0.136	0.023	0.047	0	0.07	0.07	0	0	0	0	0.093	0	0.023	0.023	0.023	0	0.047	0	0.023	0	0.023	0	0	0	0	0	0	0	0	0	0
0	0.25	0.375	0.275	0.1	0.051	0.128	0.051	0.026	0.051	0.128	0.103	0.077	0.128	0.103	0.051	0	0	0.026	0.077	0	0	0.053	0	0	0	0.026	0.053	0.026	0.026	0.026	0	0	0	0.026	0	0	0	0	0.053	0	0.026	0.053	0.026	0.026	0.026	0.026	0.053	0	0
0	0.207	0.253	0.333	0.207	0.058	0.047	0.07	0.035	0.058	0.07	0.105	0.023	0.047	0.081	0.081	0.116	0.047	0.047	0.081	0.035	0.012	0.012	0.012	0.024	0.024	0	0.024	0	0	0.024	0.012	0.024	0.012	0	0	0.024	0.012	0.024	0.024	0	0.012	0.024	0.024	0.012	0.024	0.047	0.012	0.024	0.012
0	0.526	0	0.211	0.263	0.278	0	0	0.278	0	0	0	0	0.056	0	0.111	0	0.222	0	0.056	0	0	0	0	0.294	0	0	0	0	0	0	0	0	0.235	0	0.059	0	0	0	0	0	0	0	0	0	0	0	0	0	0
0	0.27	0.149	0.405	0.176	0.096	0.027	0.096	0.055	0.041	0.027	0.041	0.027	0.123	0.041	0.178	0.068	0.014	0.055	0.082	0.027	0.014	0.014	0.042	0.028	0.014	0	0.014	0	0.042	0.014	0.042	0	0.014	0.014	0.028	0	0.014	0	0.014	0.014	0	0.014	0.014	0	0.014	0.014	0.014	0	0
0	0.28	0.2	0.36	0.16	0.061	0.061	0.122	0.041	0.041	0.061	0.082	0.02	0.102	0.082	0.102	0.082	0.082	0	0.061	0	0.021	0	0.042	0	0	0.042	0.021	0	0.021	0.042	0.042	0.021	0.021	0	0.021	0	0	0.021	0	0.021	0	0	0.042	0.021	0.021	0	0.042	0.021	0
0	0.262	0.31	0.19	0.238	0	0.146	0.073	0.049	0.049	0.049	0.098	0.098	0.122	0.049	0	0.024	0.073	0.073	0.024	0.073	0	0	0	0	0.025	0.05	0.05	0	0.05	0.025	0	0	0.025	0	0	0.025	0	0.05	0	0	0	0	0	0.05	0.05	0.025	0	0.025	0
0	0.28	0.2	0.36	0.16	0.061	0.061	0.122	0.041	0.041	0.061	0.082	0.02	0.102	0.082	0.102	0.082	0.082	0	0.061	0	0.021	0	0.042	0	0	0.042	0.021	0	0.021	0.042	0.042	0.021	0.021	0	0.021	0	0	0.021	0	0.021	0	0	0.042	0.021	0.021	0	0.042	0.021	0
0	0.262	0.31	0.19	0.238	0	0.146	0.073	0.049	0.049	0.049	0.098	0.098	0.122	0.049	0	0.024	0.073	0.073	0.024	0.073	0	0	0	0	0.025	0.05	0.05	0	0.05	0.025	0	0	0.025	0	0	0.025	0	0.05	0	0	0	0	0	0.05	0.05	0.025	0	0.025	0
0	0.2	0.35	0.188	0.263	0.025	0.063	0.038	0.076	0.076	0.127	0.076	0.063	0.051	0.038	0.063	0.038	0.051	0.127	0.013	0.076	0	0.013	0.013	0	0.013	0.013	0.026	0	0	0	0.026	0.013	0.013	0.038	0	0.026	0	0.051	0	0.026	0.026	0.038	0.026	0.038	0.038	0.013	0.013	0.013	0.013
0	0.05	0.375	0.35	0.225	0	0.026	0.026	0	0.051	0.103	0.154	0.077	0	0.179	0.051	0.128	0	0.077	0.103	0.026	0	0	0	0	0	0	0.026	0	0	0	0	0.026	0	0	0	0	0	0.026	0.026	0	0	0	0.053	0.053	0	0.026	0.053	0.079	0
0	0.259	0.224	0.318	0.2	0.048	0.024	0.083	0.095	0.048	0.024	0.107	0.048	0.071	0.143	0.06	0.048	0.095	0.036	0.06	0.012	0.012	0.024	0.012	0	0	0	0.024	0	0	0.072	0	0.012	0.036	0.024	0.036	0	0	0	0	0.036	0	0	0.024	0	0.036	0.012	0.036	0.024	0.012
0	0.2	0.35	0.188	0.263	0.025	0.063	0.038	0.076	0.076	0.127	0.076	0.063	0.051	0.038	0.063	0.038	0.051	0.127	0.013	0.076	0	0.013	0.013	0	0.013	0.013	0.026	0	0	0	0.026	0.013	0.013	0.038	0	0.026	0	0.051	0	0.026	0.026	0.038	0.026	0.038	0.038	0.013	0.013	0.013	0.013
0	0.28	0.2	0.36	0.16	0.061	0.061	0.122	0.041	0.041	0.061	0.082	0.02	0.102	0.082	0.102	0.082	0.082	0	0.061	0	0.021	0	0.042	0	0	0.042	0.021	0	0.021	0.042	0.042	0.021	0.021	0	0.021	0	0	0.021	0	0.021	0	0	0.042	0.021	0.021	0	0.042	0.021	0
0	0.262	0.31	0.19	0.238	0	0.146	0.073	0.049	0.049	0.049	0.098	0.098	0.122	0.049	0	0.024	0.073	0.073	0.024	0.073	0	0	0	0	0.025	0.05	0.05	0	0.05	0.025	0	0	0.025	0	0	0.025	0	0.05	0	0	0	0	0	0.05	0.05	0.025	0	0.025	0
0	0.2	0.35	0.188	0.263	0.025	0.063	0.038	0.076	0.076	0.127	0.076	0.063	0.051	0.038	0.063	0.038	0.051	0.127	0.013	0.076	0	0.013	0.013	0	0.013	0.013	0.026	0	0	0	0.026	0.013	0.013	0.038	0	0.026	0	0.051	0	0.026	0.026	0.038	0.026	0.038	0.038	0.013	0.013	0.013	0.013
0	0.05	0.375	0.35	0.225	0	0.026	0.026	0	0.051	0.103	0.154	0.077	0	0.179	0.051	0.128	0	0.077	0.103	0.026	0	0	0	0	0	0	0.026	0	0	0	0	0.026	0	0	0	0	0	0.026	0.026	0	0	0	0.053	0.053	0	0.026	0.053	0.079	0
0	0.259	0.224	0.318	0.2	0.048	0.024	0.083	0.095	0.048	0.024	0.107	0.048	0.071	0.143	0.06	0.048	0.095	0.036	0.06	0.012	0.012	0.024	0.012	0	0	0	0.024	0	0	0.072	0	0.012	0.036	0.024	0.036	0	0	0	0	0.036	0	0	0.024	0	0.036	0.012	0.036	0.024	0.012
0	0.28	0.2	0.36	0.16	0.061	0.061	0.122	0.041	0.041	0.061	0.082	0.02	0.102	0.082	0.102	0.082	0.082	0	0.061	0	0.021	0	0.042	0	0	0.042	0.021	0	0.021	0.042	0.042	0.021	0.021	0	0.021	0	0	0.021	0	0.021	0	0	0.042	0.021	0.021	0	0.042	0.021	0
0	0.262	0.31	0.19	0.238	0	0.146	0.073	0.049	0.049	0.049	0.098	0.098	0.122	0.049	0	0.024	0.073	0.073	0.024	0.073	0	0	0	0	0.025	0.05	0.05	0	0.05	0.025	0	0	0.025	0	0	0.025	0	0.05	0	0	0	0	0	0.05	0.05	0.025	0	0.025	0
0	0.2	0.35	0.188	0.263	0.025	0.063	0.038	0.076	0.076	0.127	0.076	0.063	0.051	0.038	0.063	0.038	0.051	0.127	0.013	0.076	0	0.013	0.013	0	0.013	0.013	0.026	0	0	0	0.026	0.013	0.013	0.038	0	0.026	0	0.051	0	0.026	0.026	0.038	0.026	0.038	0.038	0.013	0.013	0.013	0.013
0	0.05	0.375	0.35	0.225	0	0.026	0.026	0	0.051	0.103	0.154	0.077	0	0.179	0.051	0.128	0	0.077	0.103	0.026	0	0	0	0	0	0	0.026	0	0	0	0	0.026	0	0	0	0	0	0.026	0.026	0	0	0	0.053	0.053	0	0.026	0.053	0.079	0
0	0.259	0.224	0.318	0.2	0.048	0.024	0.083	0.095	0.048	0.024	0.107	0.048	0.071	0.143	0.06	0.048	0.095	0.036	0.06	0.012	0.012	0.024	0.012	0	0	0	0.024	0	0	0.072	0	0.012	0.036	0.024	0.036	0	0	0	0	0.036	0	0	0.024	0	0.036	0.012	0.036	0.024	0.012
0	0.05	0.375	0.35	0.225	0	0.026	0.026	0	0.051	0.103	0.154	0.077	0	0.179	0.051	0.128	0	0.077	0.103	0.026	0	0	0	0	0	0	0.026	0	0	0	0	0.026	0	0	0	0	0	0.026	0.026	0	0	0	0.053	0.053	0	0.026	0.053	0.079	0
0	0.259	0.224	0.318	0.2	0.048	0.024	0.083	0.095	0.048	0.024	0.107	0.048	0.071	0.143	0.06	0.048	0.095	0.036	0.06	0.012	0.012	0.024	0.012	0	0	0	0.024	0	0	0.072	0	0.012	0.036	0.024	0.036	0	0	0	0	0.036	0	0	0.024	0	0.036	0.012	0.036	0.024	0.012
0	0.263	0.263	0.237	0.237	0.063	0.076	0.089	0.038	0.038	0.076	0.051	0.089	0.051	0.051	0.051	0.089	0.114	0.051	0.051	0.025	0.013	0.026	0.026	0	0	0.026	0.038	0.013	0.013	0.038	0.013	0.026	0.026	0.013	0	0	0	0.013	0.013	0.013	0.026	0	0	0.038	0.013	0	0.026	0.013	0.013
0	0.267	0.229	0.352	0.152	0.048	0.058	0.096	0.067	0.087	0.077	0.048	0.019	0.096	0.048	0.154	0.048	0.038	0.048	0.048	0.019	0.019	0.019	0	0.01	0.019	0.029	0	0.01	0	0.019	0.049	0.029	0	0.019	0.039	0.01	0.01	0.01	0.039	0.029	0.019	0.019	0.029	0.01	0.029	0	0.01	0.01	0.01
0	0.257	0.27	0.324	0.149	0.055	0.096	0.068	0.041	0.082	0.055	0.082	0.055	0.11	0.082	0.082	0.041	0.014	0.041	0.082	0.014	0	0.028	0.014	0.014	0.042	0.014	0.028	0.014	0.014	0.028	0	0.014	0	0	0.028	0.014	0.028	0.014	0.014	0.028	0.028	0	0.028	0	0.042	0.028	0.014	0	0
0	0.5	0	0.083	0.417	0.174	0	0.087	0.217	0	0	0	0	0	0	0	0.087	0.348	0	0	0.087	0	0	0	0.136	0	0	0	0	0	0	0	0.091	0.136	0	0	0.091	0	0	0	0	0	0	0	0	0	0	0	0	0
0	0.233	0.311	0.222	0.233	0.056	0.09	0.022	0.056	0.067	0.079	0.124	0.045	0.067	0.067	0.045	0.045	0.045	0.067	0.034	0.09	0	0.034	0	0.023	0.011	0.045	0.034	0	0.011	0.011	0	0	0.011	0.011	0	0.034	0.011	0.034	0.011	0	0.011	0.011	0.023	0.034	0.034	0.023	0.034	0.034	0
0	0.116	0.279	0.326	0.279	0	0.071	0.048	0	0.024	0.071	0.095	0.095	0.024	0.048	0.095	0.143	0.071	0.095	0.071	0.048	0	0	0	0	0.024	0.024	0	0.024	0	0.024	0	0.024	0	0	0	0	0	0	0.024	0	0	0.024	0.049	0	0	0	0.024	0.049	0
0	0.283	0.208	0.189	0.321	0.058	0.058	0.077	0.096	0.038	0.058	0.058	0.058	0.077	0.038	0	0.077	0.096	0.058	0.058	0.096	0	0.02	0.039	0	0.02	0.02	0	0.02	0.02	0	0	0.059	0.02	0.02	0	0.059	0.02	0	0	0.02	0	0	0.039	0.02	0.039	0.02	0	0	0.02
0	0.309	0.206	0.235	0.25	0.119	0.09	0.06	0.03	0.045	0.03	0.03	0.104	0.06	0.075	0.06	0.045	0.09	0.015	0.075	0.075	0.03	0.03	0.03	0.015	0	0.015	0.03	0.045	0.03	0.015	0	0.015	0.015	0	0.015	0	0.03	0.015	0	0	0.015	0	0	0.015	0	0.015	0.015	0	0.045
0	0.116	0.279	0.326	0.279	0	0.071	0.048	0	0.024	0.071	0.095	0.095	0.024	0.048	0.095	0.143	0.071	0.095	0.071	0.048	0	0	0	0	0.024	0.024	0	0.024	0	0.024	0	0.024	0	0	0	0	0	0	0.024	0	0	0.024	0.049	0	0	0	0.024	0.049	0
0	0.165	0.275	0.33	0.231	0.022	0.056	0.056	0.033	0.033	0.089	0.089	0.056	0.067	0.078	0.1	0.089	0.044	0.056	0.078	0.056	0	0.011	0.011	0	0.011	0.011	0.034	0	0.022	0.022	0.011	0	0.011	0.011	0.011	0	0	0.011	0.011	0.011	0.011	0.056	0	0.011	0.011	0.011	0.022	0.045	0.011
0	0.167	0.1	0.3	0.433	0	0.034	0.069	0.069	0.034	0.034	0	0.034	0	0.034	0.138	0.103	0.138	0	0.069	0.241	0	0	0	0	0	0	0	0.036	0	0	0.036	0.036	0	0	0	0.071	0	0	0.036	0	0.036	0	0	0	0	0	0	0	0.036
0	0.296	0.222	0.278	0.204	0.132	0.057	0.057	0.057	0.057	0.094	0.057	0.019	0.038	0.057	0.075	0.094	0.075	0.019	0.075	0.038	0.058	0.019	0.019	0.038	0.019	0.019	0.019	0	0	0.019	0.019	0.019	0.019	0.019	0	0.019	0	0.019	0.019	0.019	0.019	0.038	0.019	0.019	0.019	0.019	0	0.019	0
0	0.224	0.286	0.224	0.265	0.042	0.104	0.021	0.063	0.042	0.042	0.125	0.083	0.063	0.083	0.021	0.063	0.083	0.042	0.063	0.063	0	0.021	0	0.021	0.021	0.021	0.064	0	0	0.021	0	0	0.021	0	0.043	0	0	0.021	0	0.021	0	0	0	0.043	0.043	0.021	0.021	0.043	0.043
0	0.116	0.279	0.326	0.279	0	0.071	0.048	0	0.024	0.071	0.095	0.095	0.024	0.048	0.095	0.143	0.071	0.095	0.071	0.048	0	0	0	0	0.024	0.024	0	0.024	0	0.024	0	0.024	0	0	0	0	0	0	0.024	0	0	0.024	0.049	0	0	0	0.024	0.049	0
0	0.364	0.136	0.273	0.227	0.095	0.095	0.095	0.095	0.143	0	0	0	0.095	0	0.048	0.095	0.048	0.048	0.095	0.048	0	0	0.05	0.05	0.1	0	0	0	0	0	0	0.05	0.05	0.05	0	0	0.05	0.05	0	0.05	0	0	0	0	0	0	0	0	0
0	0.165	0.275	0.33	0.231	0.022	0.056	0.056	0.033	0.033	0.089	0.089	0.056	0.067	0.078	0.1	0.089	0.044	0.056	0.078	0.056	0	0.011	0.011	0	0.011	0.011	0.034	0	0.022	0.022	0.011	0	0.011	0.011	0.011	0	0	0.011	0.011	0.011	0.011	0.056	0	0.011	0.011	0.011	0.022	0.045	0.011
0	0.167	0.1	0.3	0.433	0	0.034	0.069	0.069	0.034	0.034	0	0.034	0	0.034	0.138	0.103	0.138	0	0.069	0.241	0	0	0	0	0	0	0	0.036	0	0	0.036	0.036	0	0	0	0.071	0	0	0.036	0	0.036	0	0	0	0	0	0	0	0.036
0	0.296	0.222	0.278	0.204	0.132	0.057	0.057	0.057	0.057	0.094	0.057	0.019	0.038	0.057	0.075	0.094	0.075	0.019	0.075	0.038	0.058	0.019	0.019	0.038	0.019	0.019	0.019	0	0	0.019	0.019	0.019	0.019	0.019	0	0.019	0	0.019	0.019	0.019	0.019	0.038	0.019	0.019	0.019	0.019	0	0.019	0
0	0.147	0.206	0.265	0.382	0	0.03	0	0.121	0.061	0.061	0.091	0	0	0.091	0.091	0.091	0.091	0.03	0.091	0.152	0	0	0	0	0	0	0.031	0	0	0	0	0	0	0.031	0.063	0	0	0	0	0.063	0.031	0.031	0	0	0	0.031	0.031	0.031	0
0	0.375	0.225	0.2	0.2	0.128	0.103	0.077	0.077	0.128	0.026	0.077	0	0.051	0.026	0.026	0.077	0.077	0.077	0.026	0.026	0.026	0.026	0.026	0.053	0.053	0	0.053	0	0	0.026	0.026	0.026	0.026	0.026	0.026	0	0.053	0.053	0.026	0	0.026	0	0	0	0.053	0	0	0.026	0
0	0.325	0.05	0.275	0.35	0.103	0	0.103	0.128	0.026	0	0.026	0	0.128	0	0.026	0.103	0.077	0.051	0.103	0.128	0	0	0.026	0.079	0	0	0	0	0.053	0	0	0.053	0	0.026	0.026	0.079	0	0	0.026	0	0	0	0	0	0.026	0	0	0	0
0	0.3	0.3	0.2	0.2	0.103	0.138	0.034	0.034	0.138	0	0.103	0.069	0.069	0.034	0.034	0.034	0	0.138	0	0.069	0	0.071	0	0.036	0.036	0	0.071	0.036	0.036	0	0	0	0	0.036	0	0	0.036	0.071	0.036	0	0	0	0	0	0.036	0.036	0.036	0	0
0	0.35	0.375	0.175	0.1	0.154	0.103	0.051	0.026	0.154	0.077	0.103	0.051	0.026	0.128	0	0.026	0	0.077	0.026	0	0.079	0.026	0.026	0.026	0	0.053	0.053	0	0.026	0.026	0	0	0	0.026	0	0	0.079	0.053	0	0	0.026	0	0	0.053	0	0.079	0	0.026	0
0	0.18	0.38	0.2	0.24	0.041	0.061	0	0.082	0.082	0.163	0.102	0.041	0.02	0.082	0.041	0.061	0.041	0.061	0.061	0.061	0.021	0	0	0.021	0	0	0.042	0.021	0	0	0	0	0.042	0.021	0.021	0	0	0.042	0	0.042	0.042	0.063	0.063	0	0.021	0.042	0.021	0.021	0
0	0.5	0.125	0	0.375	0.286	0.143	0	0.143	0	0	0	0.143	0	0	0	0	0.143	0	0	0.143	0	0.167	0	0.167	0	0	0	0.167	0	0	0	0	0.167	0	0	0	0	0	0	0	0	0	0	0	0	0	0	0	0
0	0.25	0.125	0.425	0.2	0.077	0.051	0.103	0.026	0.051	0	0.051	0.026	0.077	0.077	0.205	0.051	0.051	0	0.077	0.077	0.026	0	0.026	0.026	0	0	0.026	0.026	0	0.026	0.026	0.026	0	0	0	0.026	0	0.026	0.026	0	0	0	0	0	0.053	0	0	0	0
0	0.364	0.136	0.273	0.227	0.095	0.095	0.095	0.095	0.143	0	0	0	0.095	0	0.048	0.095	0.048	0.048	0.095	0.048	0	0	0.05	0.05	0.1	0	0	0	0	0	0	0.05	0.05	0.05	0	0	0.05	0.05	0	0.05	0	0	0	0	0	0	0	0	0
0	0.25	0.125	0.425	0.2	0.077	0.051	0.103	0.026	0.051	0	0.051	0.026	0.077	0.077	0.205	0.051	0.051	0	0.077	0.077	0.026	0	0.026	0.026	0	0	0.026	0.026	0	0.026	0.026	0.026	0	0	0	0.026	0	0.026	0.026	0	0	0	0	0	0.053	0	0	0	0
0	0.364	0.136	0.273	0.227	0.095	0.095	0.095	0.095	0.143	0	0	0	0.095	0	0.048	0.095	0.048	0.048	0.095	0.048	0	0	0.05	0.05	0.1	0	0	0	0	0	0	0.05	0.05	0.05	0	0	0.05	0.05	0	0.05	0	0	0	0	0	0	0	0	0
0	0.165	0.275	0.33	0.231	0.022	0.056	0.056	0.033	0.033	0.089	0.089	0.056	0.067	0.078	0.1	0.089	0.044	0.056	0.078	0.056	0	0.011	0.011	0	0.011	0.011	0.034	0	0.022	0.022	0.011	0	0.011	0.011	0.011	0	0	0.011	0.011	0.011	0.011	0.056	0	0.011	0.011	0.011	0.022	0.045	0.011
0	0.167	0.1	0.3	0.433	0	0.034	0.069	0.069	0.034	0.034	0	0.034	0	0.034	0.138	0.103	0.138	0	0.069	0.241	0	0	0	0	0	0	0	0.036	0	0	0.036	0.036	0	0	0	0.071	0	0	0.036	0	0.036	0	0	0	0	0	0	0	0.036
0	0.229	0.143	0.514	0.114	0.088	0	0.147	0	0.059	0	0.088	0	0.059	0.088	0.265	0.088	0.029	0.029	0.029	0.029	0.03	0	0.061	0	0	0	0	0	0	0.03	0.121	0	0	0	0	0	0	0	0.061	0	0	0	0	0	0.03	0	0	0.061	0
0	0.029	0.143	0.286	0.543	0	0	0	0	0	0.029	0	0.118	0	0	0.029	0.265	0.029	0.088	0.265	0.176	0	0	0	0	0	0	0	0	0	0	0	0	0	0	0	0	0	0	0	0	0	0	0	0.03	0	0	0	0	0.03
0	0.229	0.143	0.514	0.114	0.088	0	0.147	0	0.059	0	0.088	0	0.059	0.088	0.265	0.088	0.029	0.029	0.029	0.029	0.03	0	0.061	0	0	0	0	0	0	0.03	0.121	0	0	0	0	0	0	0	0.061	0	0	0	0	0	0.03	0	0	0.061	0
0	0.029	0.143	0.286	0.543	0	0	0	0	0	0.029	0	0.118	0	0	0.029	0.265	0.029	0.088	0.265	0.176	0	0	0	0	0	0	0	0	0	0	0	0	0	0	0	0	0	0	0	0	0	0	0	0.03	0	0	0	0	0.03
0	0.25	0.125	0.425	0.2	0.077	0.051	0.103	0.026	0.051	0	0.051	0.026	0.077	0.077	0.205	0.051	0.051	0	0.077	0.077	0.026	0	0.026	0.026	0	0	0.026	0.026	0	0.026	0.026	0.026	0	0	0	0.026	0	0.026	0.026	0	0	0	0	0	0.053	0	0	0	0
0	0.364	0.136	0.273	0.227	0.095	0.095	0.095	0.095	0.143	0	0	0	0.095	0	0.048	0.095	0.048	0.048	0.095	0.048	0	0	0.05	0.05	0.1	0	0	0	0	0	0	0.05	0.05	0.05	0	0	0.05	0.05	0	0.05	0	0	0	0	0	0	0	0	0
0	0.165	0.275	0.33	0.231	0.022	0.056	0.056	0.033	0.033	0.089	0.089	0.056	0.067	0.078	0.1	0.089	0.044	0.056	0.078	0.056	0	0.011	0.011	0	0.011	0.011	0.034	0	0.022	0.022	0.011	0	0.011	0.011	0.011	0	0	0.011	0.011	0.011	0.011	0.056	0	0.011	0.011	0.011	0.022	0.045	0.011
0	0.25	0.125	0.425	0.2	0.077	0.051	0.103	0.026	0.051	0	0.051	0.026	0.077	0.077	0.205	0.051	0.051	0	0.077	0.077	0.026	0	0.026	0.026	0	0	0.026	0.026	0	0.026	0.026	0.026	0	0	0	0.026	0	0.026	0.026	0	0	0	0	0	0.053	0	0	0	0
0	0.364	0.136	0.273	0.227	0.095	0.095	0.095	0.095	0.143	0	0	0	0.095	0	0.048	0.095	0.048	0.048	0.095	0.048	0	0	0.05	0.05	0.1	0	0	0	0	0	0	0.05	0.05	0.05	0	0	0.05	0.05	0	0.05	0	0	0	0	0	0	0	0	0
0	0.165	0.275	0.33	0.231	0.022	0.056	0.056	0.033	0.033	0.089	0.089	0.056	0.067	0.078	0.1	0.089	0.044	0.056	0.078	0.056	0	0.011	0.011	0	0.011	0.011	0.034	0	0.022	0.022	0.011	0	0.011	0.011	0.011	0	0	0.011	0.011	0.011	0.011	0.056	0	0.011	0.011	0.011	0.022	0.045	0.011
0	0.145	0.304	0.246	0.304	0.015	0.044	0.074	0.015	0.029	0.118	0.044	0.103	0.059	0.044	0.074	0.074	0.044	0.103	0.044	0.118	0	0	0.015	0	0	0	0.015	0.03	0.03	0.015	0.03	0	0	0	0	0.015	0	0.015	0.015	0	0.015	0.045	0.015	0.03	0	0.015	0.015	0.015	0
0	0.157	0.157	0.329	0.357	0.014	0.029	0.087	0.029	0.014	0.029	0.029	0.087	0.072	0.014	0.116	0.116	0.058	0.087	0.087	0.13	0	0	0	0.015	0	0	0.015	0.015	0.029	0	0.044	0.015	0	0.015	0	0.015	0	0	0.015	0	0	0	0	0.029	0	0	0.015	0.015	0.015
0	0.203	0.176	0.338	0.284	0.068	0.055	0.041	0.027	0.041	0.027	0.041	0.068	0.014	0.068	0.11	0.151	0.082	0.027	0.137	0.041	0.028	0	0.014	0.014	0	0	0.028	0.028	0	0	0.028	0.014	0	0.014	0.014	0	0.028	0.014	0	0	0.014	0	0	0.014	0.014	0.014	0.014	0	0.028
0	0.174	0.159	0.319	0.348	0.015	0.044	0.088	0.029	0.015	0.015	0.029	0.103	0.088	0.015	0.118	0.103	0.059	0.088	0.074	0.118	0	0	0	0.015	0	0	0.015	0.03	0.03	0	0.045	0.015	0	0.015	0	0.015	0	0	0.015	0	0	0	0	0.015	0	0	0.015	0.015	0.015
0	0.225	0.375	0.275	0.125	0.026	0.103	0.051	0.051	0.077	0.128	0.103	0.077	0.103	0.128	0.051	0	0	0.026	0.077	0	0	0.026	0	0	0	0.026	0.053	0.026	0.026	0.026	0	0	0	0.026	0	0	0	0.026	0.053	0	0.026	0.053	0.026	0.026	0.026	0.026	0.053	0	0
0	0.296	0.222	0.278	0.204	0.132	0.057	0.057	0.057	0.057	0.094	0.057	0.019	0.038	0.057	0.075	0.094	0.075	0.019	0.075	0.038	0.058	0.019	0.019	0.038	0.019	0.019	0.019	0	0	0.019	0.019	0.019	0.019	0.019	0	0.019	0	0.019	0.019	0.019	0.019	0.038	0.019	0.019	0.019	0.019	0	0.019	0
0	0.161	0.194	0.29	0.355	0.033	0.033	0.067	0.033	0.033	0	0.1	0.067	0.067	0.067	0	0.167	0.033	0.1	0.133	0.067	0	0.034	0	0	0	0	0	0.034	0	0	0	0.069	0	0	0.034	0	0	0	0	0.034	0	0	0	0	0.034	0	0	0.069	0
0	0.234	0.219	0.328	0.219	0.063	0.079	0.079	0.016	0.032	0.032	0.079	0.079	0.095	0.048	0.111	0.079	0.032	0.063	0.063	0.048	0	0.032	0.032	0	0.016	0	0.032	0.032	0.016	0.032	0.016	0.016	0	0.016	0	0	0.032	0	0	0	0	0.016	0.016	0	0.016	0	0.032	0.032	0.016
0	0.145	0.304	0.246	0.304	0.015	0.044	0.074	0.015	0.029	0.118	0.044	0.103	0.059	0.044	0.074	0.074	0.044	0.103	0.044	0.118	0	0	0.015	0	0	0	0.015	0.03	0.03	0.015	0.03	0	0	0	0	0.015	0	0.015	0.015	0	0.015	0.045	0.015	0.03	0	0.015	0.015	0.015	0
0	0.4	0.067	0.333	0.2	0.182	0	0.159	0.068	0.045	0	0	0.023	0.136	0.045	0.045	0.091	0.045	0	0.136	0.023	0.047	0	0.07	0.07	0	0	0	0	0.093	0	0.023	0.023	0.023	0	0.047	0	0.023	0	0.023	0	0	0	0	0	0	0	0	0	0
0	0.25	0.375	0.275	0.1	0.051	0.128	0.051	0.026	0.051	0.128	0.103	0.077	0.128	0.103	0.051	0	0	0.026	0.077	0	0	0.053	0	0	0	0.026	0.053	0.026	0.026	0.026	0	0	0	0.026	0	0	0	0	0.053	0	0.026	0.053	0.026	0.026	0.026	0.026	0.053	0	0
0	0.207	0.253	0.333	0.207	0.058	0.047	0.07	0.035	0.058	0.07	0.105	0.023	0.047	0.081	0.081	0.116	0.047	0.047	0.081	0.035	0.012	0.012	0.012	0.024	0.024	0	0.024	0	0	0.024	0.012	0.024	0.012	0	0	0.024	0.012	0.024	0.024	0	0.012	0.024	0.024	0.012	0.024	0.047	0.012	0.024	0.012
0	0.526	0	0.211	0.263	0.278	0	0	0.278	0	0	0	0	0.056	0	0.111	0	0.222	0	0.056	0	0	0	0	0.294	0	0	0	0	0	0	0	0	0.235	0	0.059	0	0	0	0	0	0	0	0	0	0	0	0	0	0
0	0.27	0.149	0.405	0.176	0.096	0.027	0.096	0.055	0.041	0.027	0.041	0.027	0.123	0.041	0.178	0.068	0.014	0.055	0.082	0.027	0.014	0.014	0.042	0.028	0.014	0	0.014	0	0.042	0.014	0.042	0	0.014	0.014	0.028	0	0.014	0	0.014	0.014	0	0.014	0.014	0	0.014	0.014	0.014	0	0
0	0.263	0.263	0.237	0.237	0.063	0.076	0.089	0.038	0.038	0.076	0.051	0.089	0.051	0.051	0.051	0.089	0.114	0.051	0.051	0.025	0.013	0.026	0.026	0	0	0.026	0.038	0.013	0.013	0.038	0.013	0.026	0.026	0.013	0	0	0	0.013	0.013	0.013	0.026	0	0	0.038	0.013	0	0.026	0.013	0.013
0	0.267	0.229	0.352	0.152	0.048	0.058	0.096	0.067	0.087	0.077	0.048	0.019	0.096	0.048	0.154	0.048	0.038	0.048	0.048	0.019	0.019	0.019	0	0.01	0.019	0.029	0	0.01	0	0.019	0.049	0.029	0	0.019	0.039	0.01	0.01	0.01	0.039	0.029	0.019	0.019	0.029	0.01	0.029	0	0.01	0.01	0.01
0	0.257	0.27	0.324	0.149	0.055	0.096	0.068	0.041	0.082	0.055	0.082	0.055	0.11	0.082	0.082	0.041	0.014	0.041	0.082	0.014	0	0.028	0.014	0.014	0.042	0.014	0.028	0.014	0.014	0.028	0	0.014	0	0	0.028	0.014	0.028	0.014	0.014	0.028	0.028	0	0.028	0	0.042	0.028	0.014	0	0
0	0.5	0	0.083	0.417	0.174	0	0.087	0.217	0	0	0	0	0	0	0	0.087	0.348	0	0	0.087	0	0	0	0.136	0	0	0	0	0	0	0	0.091	0.136	0	0	0.091	0	0	0	0	0	0	0	0	0	0	0	0	0
0	0.233	0.311	0.222	0.233	0.056	0.09	0.022	0.056	0.067	0.079	0.124	0.045	0.067	0.067	0.045	0.045	0.045	0.067	0.034	0.09	0	0.034	0	0.023	0.011	0.045	0.034	0	0.011	0.011	0	0	0.011	0.011	0	0.034	0.011	0.034	0.011	0	0.011	0.011	0.023	0.034	0.034	0.023	0.034	0.034	0
0	0.157	0.157	0.329	0.357	0.014	0.029	0.087	0.029	0.014	0.029	0.029	0.087	0.072	0.014	0.116	0.116	0.058	0.087	0.087	0.13	0	0	0	0.015	0	0	0.015	0.015	0.029	0	0.044	0.015	0	0.015	0	0.015	0	0	0.015	0	0	0	0	0.029	0	0	0.015	0.015	0.015
0	0.145	0.304	0.246	0.304	0.015	0.044	0.074	0.015	0.029	0.118	0.044	0.103	0.059	0.044	0.074	0.074	0.044	0.103	0.044	0.118	0	0	0.015	0	0	0	0.015	0.03	0.03	0.015	0.03	0	0	0	0	0.015	0	0.015	0.015	0	0.015	0.045	0.015	0.03	0	0.015	0.015	0.015	0
0	0.157	0.157	0.329	0.357	0.014	0.029	0.087	0.029	0.014	0.029	0.029	0.087	0.072	0.014	0.116	0.116	0.058	0.087	0.087	0.13	0	0	0	0.015	0	0	0.015	0.015	0.029	0	0.044	0.015	0	0.015	0	0.015	0	0	0.015	0	0	0	0	0.029	0	0	0.015	0.015	0.015
0	0.203	0.176	0.338	0.284	0.068	0.055	0.041	0.027	0.041	0.027	0.041	0.068	0.014	0.068	0.11	0.151	0.082	0.027	0.137	0.041	0.028	0	0.014	0.014	0	0	0.028	0.028	0	0	0.028	0.014	0	0.014	0.014	0	0.028	0.014	0	0	0.014	0	0	0.014	0.014	0.014	0.014	0	0.028
0	0.145	0.304	0.246	0.304	0.015	0.044	0.074	0.015	0.029	0.118	0.044	0.103	0.059	0.044	0.074	0.074	0.044	0.103	0.044	0.118	0	0	0.015	0	0	0	0.015	0.03	0.03	0.015	0.03	0	0	0	0	0.015	0	0.015	0.015	0	0.015	0.045	0.015	0.03	0	0.015	0.015	0.015	0
0	0.157	0.157	0.329	0.357	0.014	0.029	0.087	0.029	0.014	0.029	0.029	0.087	0.072	0.014	0.116	0.116	0.058	0.087	0.087	0.13	0	0	0	0.015	0	0	0.015	0.015	0.029	0	0.044	0.015	0	0.015	0	0.015	0	0	0.015	0	0	0	0	0.029	0	0	0.015	0.015	0.015
0	0.203	0.176	0.338	0.284	0.068	0.055	0.041	0.027	0.041	0.027	0.041	0.068	0.014	0.068	0.11	0.151	0.082	0.027	0.137	0.041	0.028	0	0.014	0.014	0	0	0.028	0.028	0	0	0.028	0.014	0	0.014	0.014	0	0.028	0.014	0	0	0.014	0	0	0.014	0.014	0.014	0.014	0	0.028
0	0.174	0.159	0.319	0.348	0.015	0.044	0.088	0.029	0.015	0.015	0.029	0.103	0.088	0.015	0.118	0.103	0.059	0.088	0.074	0.118	0	0	0	0.015	0	0	0.015	0.03	0.03	0	0.045	0.015	0	0.015	0	0.015	0	0	0.015	0	0	0	0	0.015	0	0	0.015	0.015	0.015
0	0.225	0.375	0.275	0.125	0.026	0.103	0.051	0.051	0.077	0.128	0.103	0.077	0.103	0.128	0.051	0	0	0.026	0.077	0	0	0.026	0	0	0	0.026	0.053	0.026	0.026	0.026	0	0	0	0.026	0	0	0	0.026	0.053	0	0.026	0.053	0.026	0.026	0.026	0.026	0.053	0	0
0	0.174	0.159	0.319	0.348	0.015	0.044	0.088	0.029	0.015	0.015	0.029	0.103	0.088	0.015	0.118	0.103	0.059	0.088	0.074	0.118	0	0	0	0.015	0	0	0.015	0.03	0.03	0	0.045	0.015	0	0.015	0	0.015	0	0	0.015	0	0	0	0	0.015	0	0	0.015	0.015	0.015
0	0.225	0.375	0.275	0.125	0.026	0.103	0.051	0.051	0.077	0.128	0.103	0.077	0.103	0.128	0.051	0	0	0.026	0.077	0	0	0.026	0	0	0	0.026	0.053	0.026	0.026	0.026	0	0	0	0.026	0	0	0	0.026	0.053	0	0.026	0.053	0.026	0.026	0.026	0.026	0.053	0	0
0	0.203	0.176	0.338	0.284	0.068	0.055	0.041	0.027	0.041	0.027	0.041	0.068	0.014	0.068	0.11	0.151	0.082	0.027	0.137	0.041	0.028	0	0.014	0.014	0	0	0.028	0.028	0	0	0.028	0.014	0	0.014	0.014	0	0.028	0.014	0	0	0.014	0	0	0.014	0.014	0.014	0.014	0	0.028
0	0.174	0.159	0.319	0.348	0.015	0.044	0.088	0.029	0.015	0.015	0.029	0.103	0.088	0.015	0.118	0.103	0.059	0.088	0.074	0.118	0	0	0	0.015	0	0	0.015	0.03	0.03	0	0.045	0.015	0	0.015	0	0.015	0	0	0.015	0	0	0	0	0.015	0	0	0.015	0.015	0.015
0	0.225	0.375	0.275	0.125	0.026	0.103	0.051	0.051	0.077	0.128	0.103	0.077	0.103	0.128	0.051	0	0	0.026	0.077	0	0	0.026	0	0	0	0.026	0.053	0.026	0.026	0.026	0	0	0	0.026	0	0	0	0.026	0.053	0	0.026	0.053	0.026	0.026	0.026	0.026	0.053	0	0
0	0.25	0.125	0.425	0.2	0.077	0.051	0.103	0.026	0.051	0	0.051	0.026	0.077	0.077	0.205	0.051	0.051	0	0.077	0.077	0.026	0	0.026	0.026	0	0	0.026	0.026	0	0.026	0.026	0.026	0	0	0	0.026	0	0.026	0.026	0	0	0	0	0	0.053	0	0	0	0
0	0.165	0.275	0.33	0.231	0.022	0.056	0.056	0.033	0.033	0.089	0.089	0.056	0.067	0.078	0.1	0.089	0.044	0.056	0.078	0.056	0	0.011	0.011	0	0.011	0.011	0.034	0	0.022	0.022	0.011	0	0.011	0.011	0.011	0	0	0.011	0.011	0.011	0.011	0.056	0	0.011	0.011	0.011	0.022	0.045	0.011
0	0.167	0.1	0.3	0.433	0	0.034	0.069	0.069	0.034	0.034	0	0.034	0	0.034	0.138	0.103	0.138	0	0.069	0.241	0	0	0	0	0	0	0	0.036	0	0	0.036	0.036	0	0	0	0.071	0	0	0.036	0	0.036	0	0	0	0	0	0	0	0.036
0	0.296	0.222	0.278	0.204	0.132	0.057	0.057	0.057	0.057	0.094	0.057	0.019	0.038	0.057	0.075	0.094	0.075	0.019	0.075	0.038	0.058	0.019	0.019	0.038	0.019	0.019	0.019	0	0	0.019	0.019	0.019	0.019	0.019	0	0.019	0	0.019	0.019	0.019	0.019	0.038	0.019	0.019	0.019	0.019	0	0.019	0
0	0.224	0.286	0.224	0.265	0.042	0.104	0.021	0.063	0.042	0.042	0.125	0.083	0.063	0.083	0.021	0.063	0.083	0.042	0.063	0.063	0	0.021	0	0.021	0.021	0.021	0.064	0	0	0.021	0	0	0.021	0	0.043	0	0	0.021	0	0.021	0	0	0	0.043	0.043	0.021	0.021	0.043	0.043
0	0.067	0.067	0.533	0.333	0.034	0	0	0.034	0	0	0.069	0	0	0.069	0.345	0.138	0.034	0	0.138	0.138	0	0	0	0.036	0	0	0	0	0	0	0	0	0	0	0	0.036	0	0	0	0	0	0	0	0	0	0.036	0	0.036	0
0	0.338	0.188	0.275	0.2	0.063	0.051	0.139	0.076	0.076	0.038	0.038	0.038	0.101	0.076	0.038	0.063	0.089	0.025	0.063	0.025	0.013	0.013	0.013	0.013	0.026	0.026	0	0	0.064	0.038	0.026	0.013	0.026	0	0.038	0.013	0	0.013	0.064	0	0	0	0.013	0.026	0.013	0	0	0.026	0.038
0	0.149	0.311	0.243	0.297	0.027	0.055	0.041	0.027	0.014	0.11	0.068	0.123	0.082	0.027	0.082	0.055	0.027	0.123	0.041	0.096	0	0	0.014	0.014	0	0.028	0.028	0	0.028	0	0	0.014	0.014	0	0	0.014	0	0	0.014	0	0.014	0.014	0.028	0.056	0.028	0.014	0	0.028	0.014
0	0.203	0.068	0.034	0.695	0.052	0	0	0.155	0.017	0	0	0.052	0	0.017	0	0.017	0.138	0.052	0.034	0.466	0	0	0	0.053	0	0	0	0	0	0	0	0	0.018	0.035	0.018	0.088	0	0	0	0.018	0	0	0	0	0	0	0	0	0.018
0	0.327	0.182	0.255	0.236	0.074	0.056	0.093	0.093	0.056	0.074	0.019	0.037	0.13	0	0.074	0.056	0.056	0.056	0.074	0.056	0.019	0.019	0.019	0.019	0	0.057	0	0	0.019	0	0.075	0	0.057	0.019	0	0.019	0.038	0	0	0.019	0.038	0.019	0	0.019	0	0	0	0.019	0
0	0.195	0.341	0.268	0.195	0	0.05	0.075	0.075	0.075	0.1	0.05	0.1	0.1	0.1	0.05	0.025	0.025	0.1	0.075	0	0	0	0	0	0	0	0.026	0.026	0	0.051	0.026	0	0	0.026	0.051	0	0	0	0.026	0.051	0	0.051	0	0.051	0.026	0	0.026	0	0.026
0	0.224	0.286	0.224	0.265	0.042	0.104	0.021	0.063	0.042	0.042	0.125	0.083	0.063	0.083	0.021	0.063	0.083	0.042	0.063	0.063	0	0.021	0	0.021	0.021	0.021	0.064	0	0	0.021	0	0	0.021	0	0.043	0	0	0.021	0	0.021	0	0	0	0.043	0.043	0.021	0.021	0.043	0.043
0	0.4	0.067	0.333	0.2	0.182	0	0.159	0.068	0.045	0	0	0.023	0.136	0.045	0.045	0.091	0.045	0	0.136	0.023	0.047	0	0.07	0.07	0	0	0	0	0.093	0	0.023	0.023	0.023	0	0.047	0	0.023	0	0.023	0	0	0	0	0	0	0	0	0	0
0	0.25	0.375	0.275	0.1	0.051	0.128	0.051	0.026	0.051	0.128	0.103	0.077	0.128	0.103	0.051	0	0	0.026	0.077	0	0	0.053	0	0	0	0.026	0.053	0.026	0.026	0.026	0	0	0	0.026	0	0	0	0	0.053	0	0.026	0.053	0.026	0.026	0.026	0.026	0.053	0	0
0	0.207	0.253	0.333	0.207	0.058	0.047	0.07	0.035	0.058	0.07	0.105	0.023	0.047	0.081	0.081	0.116	0.047	0.047	0.081	0.035	0.012	0.012	0.012	0.024	0.024	0	0.024	0	0	0.024	0.012	0.024	0.012	0	0	0.024	0.012	0.024	0.024	0	0.012	0.024	0.024	0.012	0.024	0.047	0.012	0.024	0.012
0	0.526	0	0.211	0.263	0.278	0	0	0.278	0	0	0	0	0.056	0	0.111	0	0.222	0	0.056	0	0	0	0	0.294	0	0	0	0	0	0	0	0	0.235	0	0.059	0	0	0	0	0	0	0	0	0	0	0	0	0	0
0	0.27	0.149	0.405	0.176	0.096	0.027	0.096	0.055	0.041	0.027	0.041	0.027	0.123	0.041	0.178	0.068	0.014	0.055	0.082	0.027	0.014	0.014	0.042	0.028	0.014	0	0.014	0	0.042	0.014	0.042	0	0.014	0.014	0.028	0	0.014	0	0.014	0.014	0	0.014	0.014	0	0.014	0.014	0.014	0	0
0	0.28	0.2	0.36	0.16	0.061	0.061	0.122	0.041	0.041	0.061	0.082	0.02	0.102	0.082	0.102	0.082	0.082	0	0.061	0	0.021	0	0.042	0	0	0.042	0.021	0	0.021	0.042	0.042	0.021	0.021	0	0.021	0	0	0.021	0	0.021	0	0	0.042	0.021	0.021	0	0.042	0.021	0
0	0.262	0.31	0.19	0.238	0	0.146	0.073	0.049	0.049	0.049	0.098	0.098	0.122	0.049	0	0.024	0.073	0.073	0.024	0.073	0	0	0	0	0.025	0.05	0.05	0	0.05	0.025	0	0	0.025	0	0	0.025	0	0.05	0	0	0	0	0	0.05	0.05	0.025	0	0.025	0
0	0.28	0.2	0.36	0.16	0.061	0.061	0.122	0.041	0.041	0.061	0.082	0.02	0.102	0.082	0.102	0.082	0.082	0	0.061	0	0.021	0	0.042	0	0	0.042	0.021	0	0.021	0.042	0.042	0.021	0.021	0	0.021	0	0	0.021	0	0.021	0	0	0.042	0.021	0.021	0	0.042	0.021	0
0	0.262	0.31	0.19	0.238	0	0.146	0.073	0.049	0.049	0.049	0.098	0.098	0.122	0.049	0	0.024	0.073	0.073	0.024	0.073	0	0	0	0	0.025	0.05	0.05	0	0.05	0.025	0	0	0.025	0	0	0.025	0	0.05	0	0	0	0	0	0.05	0.05	0.025	0	0.025	0
0	0.2	0.35	0.188	0.263	0.025	0.063	0.038	0.076	0.076	0.127	0.076	0.063	0.051	0.038	0.063	0.038	0.051	0.127	0.013	0.076	0	0.013	0.013	0	0.013	0.013	0.026	0	0	0	0.026	0.013	0.013	0.038	0	0.026	0	0.051	0	0.026	0.026	0.038	0.026	0.038	0.038	0.013	0.013	0.013	0.013
0	0.05	0.375	0.35	0.225	0	0.026	0.026	0	0.051	0.103	0.154	0.077	0	0.179	0.051	0.128	0	0.077	0.103	0.026	0	0	0	0	0	0	0.026	0	0	0	0	0.026	0	0	0	0	0	0.026	0.026	0	0	0	0.053	0.053	0	0.026	0.053	0.079	0
0	0.259	0.224	0.318	0.2	0.048	0.024	0.083	0.095	0.048	0.024	0.107	0.048	0.071	0.143	0.06	0.048	0.095	0.036	0.06	0.012	0.012	0.024	0.012	0	0	0	0.024	0	0	0.072	0	0.012	0.036	0.024	0.036	0	0	0	0	0.036	0	0	0.024	0	0.036	0.012	0.036	0.024	0.012
0	0.2	0.35	0.188	0.263	0.025	0.063	0.038	0.076	0.076	0.127	0.076	0.063	0.051	0.038	0.063	0.038	0.051	0.127	0.013	0.076	0	0.013	0.013	0	0.013	0.013	0.026	0	0	0	0.026	0.013	0.013	0.038	0	0.026	0	0.051	0	0.026	0.026	0.038	0.026	0.038	0.038	0.013	0.013	0.013	0.013
0	0.31	0.345	0.241	0.103	0.107	0.107	0.071	0.036	0.071	0.143	0.071	0.036	0.071	0.071	0.071	0.036	0.071	0	0.036	0	0.037	0.037	0.037	0	0.037	0.074	0	0	0.037	0	0.037	0	0	0	0.037	0	0	0.037	0.037	0	0	0	0.074	0.037	0	0.037	0	0.037	0.037
0	0.28	0.2	0.36	0.16	0.061	0.061	0.122	0.041	0.041	0.061	0.082	0.02	0.102	0.082	0.102	0.082	0.082	0	0.061	0	0.021	0	0.042	0	0	0.042	0.021	0	0.021	0.042	0.042	0.021	0.021	0	0.021	0	0	0.021	0	0.021	0	0	0.042	0.021	0.021	0	0.042	0.021	0
0	0.262	0.31	0.19	0.238	0	0.146	0.073	0.049	0.049	0.049	0.098	0.098	0.122	0.049	0	0.024	0.073	0.073	0.024	0.073	0	0	0	0	0.025	0.05	0.05	0	0.05	0.025	0	0	0.025	0	0	0.025	0	0.05	0	0	0	0	0	0.05	0.05	0.025	0	0.025	0
0	0.2	0.35	0.188	0.263	0.025	0.063	0.038	0.076	0.076	0.127	0.076	0.063	0.051	0.038	0.063	0.038	0.051	0.127	0.013	0.076	0	0.013	0.013	0	0.013	0.013	0.026	0	0	0	0.026	0.013	0.013	0.038	0	0.026	0	0.051	0	0.026	0.026	0.038	0.026	0.038	0.038	0.013	0.013	0.013	0.013
0	0.05	0.375	0.35	0.225	0	0.026	0.026	0	0.051	0.103	0.154	0.077	0	0.179	0.051	0.128	0	0.077	0.103	0.026	0	0	0	0	0	0	0.026	0	0	0	0	0.026	0	0	0	0	0	0.026	0.026	0	0	0	0.053	0.053	0	0.026	0.053	0.079	0
0	0.259	0.224	0.318	0.2	0.048	0.024	0.083	0.095	0.048	0.024	0.107	0.048	0.071	0.143	0.06	0.048	0.095	0.036	0.06	0.012	0.012	0.024	0.012	0	0	0	0.024	0	0	0.072	0	0.012	0.036	0.024	0.036	0	0	0	0	0.036	0	0	0.024	0	0.036	0.012	0.036	0.024	0.012
0	0.28	0.2	0.36	0.16	0.061	0.061	0.122	0.041	0.041	0.061	0.082	0.02	0.102	0.082	0.102	0.082	0.082	0	0.061	0	0.021	0	0.042	0	0	0.042	0.021	0	0.021	0.042	0.042	0.021	0.021	0	0.021	0	0	0.021	0	0.021	0	0	0.042	0.021	0.021	0	0.042	0.021	0
0	0.262	0.31	0.19	0.238	0	0.146	0.073	0.049	0.049	0.049	0.098	0.098	0.122	0.049	0	0.024	0.073	0.073	0.024	0.073	0	0	0	0	0.025	0.05	0.05	0	0.05	0.025	0	0	0.025	0	0	0.025	0	0.05	0	0	0	0	0	0.05	0.05	0.025	0	0.025	0
0	0.2	0.35	0.188	0.263	0.025	0.063	0.038	0.076	0.076	0.127	0.076	0.063	0.051	0.038	0.063	0.038	0.051	0.127	0.013	0.076	0	0.013	0.013	0	0.013	0.013	0.026	0	0	0	0.026	0.013	0.013	0.038	0	0.026	0	0.051	0	0.026	0.026	0.038	0.026	0.038	0.038	0.013	0.013	0.013	0.013
0	0.05	0.375	0.35	0.225	0	0.026	0.026	0	0.051	0.103	0.154	0.077	0	0.179	0.051	0.128	0	0.077	0.103	0.026	0	0	0	0	0	0	0.026	0	0	0	0	0.026	0	0	0	0	0	0.026	0.026	0	0	0	0.053	0.053	0	0.026	0.053	0.079	0
0	0.259	0.224	0.318	0.2	0.048	0.024	0.083	0.095	0.048	0.024	0.107	0.048	0.071	0.143	0.06	0.048	0.095	0.036	0.06	0.012	0.012	0.024	0.012	0	0	0	0.024	0	0	0.072	0	0.012	0.036	0.024	0.036	0	0	0	0	0.036	0	0	0.024	0	0.036	0.012	0.036	0.024	0.012
0	0.05	0.375	0.35	0.225	0	0.026	0.026	0	0.051	0.103	0.154	0.077	0	0.179	0.051	0.128	0	0.077	0.103	0.026	0	0	0	0	0	0	0.026	0	0	0	0	0.026	0	0	0	0	0	0.026	0.026	0	0	0	0.053	0.053	0	0.026	0.053	0.079	0
0	0.259	0.224	0.318	0.2	0.048	0.024	0.083	0.095	0.048	0.024	0.107	0.048	0.071	0.143	0.06	0.048	0.095	0.036	0.06	0.012	0.012	0.024	0.012	0	0	0	0.024	0	0	0.072	0	0.012	0.036	0.024	0.036	0	0	0	0	0.036	0	0	0.024	0	0.036	0.012	0.036	0.024	0.012
0	0.263	0.263	0.237	0.237	0.063	0.076	0.089	0.038	0.038	0.076	0.051	0.089	0.051	0.051	0.051	0.089	0.114	0.051	0.051	0.025	0.013	0.026	0.026	0	0	0.026	0.038	0.013	0.013	0.038	0.013	0.026	0.026	0.013	0	0	0	0.013	0.013	0.013	0.026	0	0	0.038	0.013	0	0.026	0.013	0.013
0	0.172	0.379	0.31	0.138	0.036	0.071	0.036	0.036	0.071	0.179	0.107	0	0.071	0.071	0.143	0.036	0	0.071	0	0.071	0	0	0	0.037	0	0.037	0.037	0	0	0	0.037	0	0	0.037	0	0	0	0.037	0.037	0	0.037	0.074	0.037	0	0.037	0.074	0	0	0
0	0.31	0.345	0.241	0.103	0.107	0.107	0.071	0.036	0.071	0.143	0.071	0.036	0.071	0.071	0.071	0.036	0.071	0	0.036	0	0.037	0.037	0.037	0	0.037	0.074	0	0	0.037	0	0.037	0	0	0	0.037	0	0	0.037	0.037	0	0	0	0.074	0.037	0	0.037	0	0.037	0.037
0	0.133	0.2	0.2	0.467	0	0	0.103	0.034	0	0.069	0.034	0.103	0.069	0	0	0.103	0.069	0.138	0.069	0.207	0	0	0	0	0	0	0	0	0	0	0	0.071	0	0	0	0.036	0	0	0	0	0	0	0	0.071	0.036	0	0	0	0
0	0.267	0.133	0.333	0.267	0.069	0	0.138	0.069	0	0	0.034	0.103	0.138	0.034	0.138	0.034	0.034	0.103	0.034	0.069	0	0	0.036	0.036	0	0	0	0	0.036	0	0.107	0	0	0.036	0	0	0	0	0	0	0	0	0	0	0	0	0.036	0	0
0	0.033	0.067	0.6	0.3	0	0	0.034	0	0	0	0	0.034	0	0	0.414	0.207	0.034	0.069	0.138	0.069	0	0	0	0	0	0	0	0	0	0	0.036	0	0	0	0	0	0	0	0	0	0	0	0	0	0	0	0	0	0
0	0.333	0.167	0.233	0.267	0.138	0.103	0.034	0.069	0.103	0	0.034	0.034	0.069	0.034	0.069	0.034	0	0.034	0.103	0.138	0.036	0.036	0	0.071	0.071	0	0	0.036	0	0	0.036	0	0	0	0.036	0.036	0.071	0	0.036	0	0	0	0	0	0.036	0	0	0	0
0	0.097	0.129	0.484	0.29	0	0	0.1	0	0	0	0.067	0.067	0.033	0.1	0.2	0.167	0.033	0.033	0.133	0.067	0	0	0	0	0	0	0	0	0	0.034	0.034	0.034	0	0	0	0	0	0	0	0	0	0	0	0	0.034	0.034	0	0	0
0	0.313	0.188	0.094	0.406	0.161	0	0.065	0.097	0.065	0.032	0.032	0.065	0	0.097	0	0	0.097	0.065	0	0.226	0.067	0	0.033	0.067	0	0	0	0	0	0.067	0	0	0.033	0.033	0	0.033	0.033	0	0	0.033	0.033	0	0	0	0	0.033	0	0	0
0	0.259	0.333	0.37	0.037	0.077	0.077	0.115	0	0.115	0.115	0.077	0.038	0.077	0.115	0.154	0	0	0	0.038	0	0	0.04	0.04	0	0.04	0.04	0	0	0.04	0	0.08	0	0	0	0	0	0.04	0	0.08	0	0.04	0.04	0	0.04	0	0.04	0	0	0
0	0.265	0.176	0.176	0.382	0.091	0	0	0.182	0.03	0.061	0.03	0.061	0.091	0.03	0.061	0	0.061	0.091	0.091	0.121	0.031	0	0	0.063	0	0	0	0	0	0	0	0	0	0.031	0.063	0.063	0.031	0	0	0	0	0.031	0	0.031	0	0	0.031	0	0
0	0.267	0.229	0.352	0.152	0.048	0.058	0.096	0.067	0.087	0.077	0.048	0.019	0.096	0.048	0.154	0.048	0.038	0.048	0.048	0.019	0.019	0.019	0	0.01	0.019	0.029	0	0.01	0	0.019	0.049	0.029	0	0.019	0.039	0.01	0.01	0.01	0.039	0.029	0.019	0.019	0.029	0.01	0.029	0	0.01	0.01	0.01
0	0.257	0.27	0.324	0.149	0.055	0.096	0.068	0.041	0.082	0.055	0.082	0.055	0.11	0.082	0.082	0.041	0.014	0.041	0.082	0.014	0	0.028	0.014	0.014	0.042	0.014	0.028	0.014	0.014	0.028	0	0.014	0	0	0.028	0.014	0.028	0.014	0.014	0.028	0.028	0	0.028	0	0.042	0.028	0.014	0	0
0	0.5	0	0.083	0.417	0.174	0	0.087	0.217	0	0	0	0	0	0	0	0.087	0.348	0	0	0.087	0	0	0	0.136	0	0	0	0	0	0	0	0.091	0.136	0	0	0.091	0	0	0	0	0	0	0	0	0	0	0	0	0
0	0.233	0.311	0.222	0.233	0.056	0.09	0.022	0.056	0.067	0.079	0.124	0.045	0.067	0.067	0.045	0.045	0.045	0.067	0.034	0.09	0	0.034	0	0.023	0.011	0.045	0.034	0	0.011	0.011	0	0	0.011	0.011	0	0.034	0.011	0.034	0.011	0	0.011	0.011	0.023	0.034	0.034	0.023	0.034	0.034	0
0	0.116	0.279	0.326	0.279	0	0.071	0.048	0	0.024	0.071	0.095	0.095	0.024	0.048	0.095	0.143	0.071	0.095	0.071	0.048	0	0	0	0	0.024	0.024	0	0.024	0	0.024	0	0.024	0	0	0	0	0	0	0.024	0	0	0.024	0.049	0	0	0	0.024	0.049	0
0	0.283	0.208	0.189	0.321	0.058	0.058	0.077	0.096	0.038	0.058	0.058	0.058	0.077	0.038	0	0.077	0.096	0.058	0.058	0.096	0	0.02	0.039	0	0.02	0.02	0	0.02	0.02	0	0	0.059	0.02	0.02	0	0.059	0.02	0	0	0.02	0	0	0.039	0.02	0.039	0.02	0	0	0.02
0	0.309	0.206	0.235	0.25	0.119	0.09	0.06	0.03	0.045	0.03	0.03	0.104	0.06	0.075	0.06	0.045	0.09	0.015	0.075	0.075	0.03	0.03	0.03	0.015	0	0.015	0.03	0.045	0.03	0.015	0	0.015	0.015	0	0.015	0	0.03	0.015	0	0	0.015	0	0	0.015	0	0.015	0.015	0	0.045
0	0.116	0.279	0.326	0.279	0	0.071	0.048	0	0.024	0.071	0.095	0.095	0.024	0.048	0.095	0.143	0.071	0.095	0.071	0.048	0	0	0	0	0.024	0.024	0	0.024	0	0.024	0	0.024	0	0	0	0	0	0	0.024	0	0	0.024	0.049	0	0	0	0.024	0.049	0
0	0.165	0.275	0.33	0.231	0.022	0.056	0.056	0.033	0.033	0.089	0.089	0.056	0.067	0.078	0.1	0.089	0.044	0.056	0.078	0.056	0	0.011	0.011	0	0.011	0.011	0.034	0	0.022	0.022	0.011	0	0.011	0.011	0.011	0	0	0.011	0.011	0.011	0.011	0.056	0	0.011	0.011	0.011	0.022	0.045	0.011
0	0.167	0.1	0.3	0.433	0	0.034	0.069	0.069	0.034	0.034	0	0.034	0	0.034	0.138	0.103	0.138	0	0.069	0.241	0	0	0	0	0	0	0	0.036	0	0	0.036	0.036	0	0	0	0.071	0	0	0.036	0	0.036	0	0	0	0	0	0	0	0.036
0	0.296	0.222	0.278	0.204	0.132	0.057	0.057	0.057	0.057	0.094	0.057	0.019	0.038	0.057	0.075	0.094	0.075	0.019	0.075	0.038	0.058	0.019	0.019	0.038	0.019	0.019	0.019	0	0	0.019	0.019	0.019	0.019	0.019	0	0.019	0	0.019	0.019	0.019	0.019	0.038	0.019	0.019	0.019	0.019	0	0.019	0
0	0.224	0.286	0.224	0.265	0.042	0.104	0.021	0.063	0.042	0.042	0.125	0.083	0.063	0.083	0.021	0.063	0.083	0.042	0.063	0.063	0	0.021	0	0.021	0.021	0.021	0.064	0	0	0.021	0	0	0.021	0	0.043	0	0	0.021	0	0.021	0	0	0	0.043	0.043	0.021	0.021	0.043	0.043
0	0.116	0.279	0.326	0.279	0	0.071	0.048	0	0.024	0.071	0.095	0.095	0.024	0.048	0.095	0.143	0.071	0.095	0.071	0.048	0	0	0	0	0.024	0.024	0	0.024	0	0.024	0	0.024	0	0	0	0	0	0	0.024	0	0	0.024	0.049	0	0	0	0.024	0.049	0
0	0.364	0.136	0.273	0.227	0.095	0.095	0.095	0.095	0.143	0	0	0	0.095	0	0.048	0.095	0.048	0.048	0.095	0.048	0	0	0.05	0.05	0.1	0	0	0	0	0	0	0.05	0.05	0.05	0	0	0.05	0.05	0	0.05	0	0	0	0	0	0	0	0	0
0	0.165	0.275	0.33	0.231	0.022	0.056	0.056	0.033	0.033	0.089	0.089	0.056	0.067	0.078	0.1	0.089	0.044	0.056	0.078	0.056	0	0.011	0.011	0	0.011	0.011	0.034	0	0.022	0.022	0.011	0	0.011	0.011	0.011	0	0	0.011	0.011	0.011	0.011	0.056	0	0.011	0.011	0.011	0.022	0.045	0.011
0	0.167	0.1	0.3	0.433	0	0.034	0.069	0.069	0.034	0.034	0	0.034	0	0.034	0.138	0.103	0.138	0	0.069	0.241	0	0	0	0	0	0	0	0.036	0	0	0.036	0.036	0	0	0	0.071	0	0	0.036	0	0.036	0	0	0	0	0	0	0	0.036
0	0.296	0.222	0.278	0.204	0.132	0.057	0.057	0.057	0.057	0.094	0.057	0.019	0.038	0.057	0.075	0.094	0.075	0.019	0.075	0.038	0.058	0.019	0.019	0.038	0.019	0.019	0.019	0	0	0.019	0.019	0.019	0.019	0.019	0	0.019	0	0.019	0.019	0.019	0.019	0.038	0.019	0.019	0.019	0.019	0	0.019	0
0	0.147	0.206	0.265	0.382	0	0.03	0	0.121	0.061	0.061	0.091	0	0	0.091	0.091	0.091	0.091	0.03	0.091	0.152	0	0	0	0	0	0	0.031	0	0	0	0	0	0	0.031	0.063	0	0	0	0	0.063	0.031	0.031	0	0	0	0.031	0.031	0.031	0
0	0.375	0.225	0.2	0.2	0.128	0.103	0.077	0.077	0.128	0.026	0.077	0	0.051	0.026	0.026	0.077	0.077	0.077	0.026	0.026	0.026	0.026	0.026	0.053	0.053	0	0.053	0	0	0.026	0.026	0.026	0.026	0.026	0.026	0	0.053	0.053	0.026	0	0.026	0	0	0	0.053	0	0	0.026	0
0	0.325	0.05	0.275	0.35	0.103	0	0.103	0.128	0.026	0	0.026	0	0.128	0	0.026	0.103	0.077	0.051	0.103	0.128	0	0	0.026	0.079	0	0	0	0	0.053	0	0	0.053	0	0.026	0.026	0.079	0	0	0.026	0	0	0	0	0	0.026	0	0	0	0
0	0.3	0.3	0.2	0.2	0.103	0.138	0.034	0.034	0.138	0	0.103	0.069	0.069	0.034	0.034	0.034	0	0.138	0	0.069	0	0.071	0	0.036	0.036	0	0.071	0.036	0.036	0	0	0	0	0.036	0	0	0.036	0.071	0.036	0	0	0	0	0	0.036	0.036	0.036	0	0
0	0.35	0.375	0.175	0.1	0.154	0.103	0.051	0.026	0.154	0.077	0.103	0.051	0.026	0.128	0	0.026	0	0.077	0.026	0	0.079	0.026	0.026	0.026	0	0.053	0.053	0	0.026	0.026	0	0	0	0.026	0	0	0.079	0.053	0	0	0.026	0	0	0.053	0	0.079	0	0.026	0
0	0.18	0.38	0.2	0.24	0.041	0.061	0	0.082	0.082	0.163	0.102	0.041	0.02	0.082	0.041	0.061	0.041	0.061	0.061	0.061	0.021	0	0	0.021	0	0	0.042	0.021	0	0	0	0	0.042	0.021	0.021	0	0	0.042	0	0.042	0.042	0.063	0.063	0	0.021	0.042	0.021	0.021	0
0	0.5	0.125	0	0.375	0.286	0.143	0	0.143	0	0	0	0.143	0	0	0	0	0.143	0	0	0.143	0	0.167	0	0.167	0	0	0	0.167	0	0	0	0	0.167	0	0	0	0	0	0	0	0	0	0	0	0	0	0	0	0
0	0.25	0.125	0.425	0.2	0.077	0.051	0.103	0.026	0.051	0	0.051	0.026	0.077	0.077	0.205	0.051	0.051	0	0.077	0.077	0.026	0	0.026	0.026	0	0	0.026	0.026	0	0.026	0.026	0.026	0	0	0	0.026	0	0.026	0.026	0	0	0	0	0	0.053	0	0	0	0
0	0.364	0.136	0.273	0.227	0.095	0.095	0.095	0.095	0.143	0	0	0	0.095	0	0.048	0.095	0.048	0.048	0.095	0.048	0	0	0.05	0.05	0.1	0	0	0	0	0	0	0.05	0.05	0.05	0	0	0.05	0.05	0	0.05	0	0	0	0	0	0	0	0	0
0	0.25	0.125	0.425	0.2	0.077	0.051	0.103	0.026	0.051	0	0.051	0.026	0.077	0.077	0.205	0.051	0.051	0	0.077	0.077	0.026	0	0.026	0.026	0	0	0.026	0.026	0	0.026	0.026	0.026	0	0	0	0.026	0	0.026	0.026	0	0	0	0	0	0.053	0	0	0	0
0	0.364	0.136	0.273	0.227	0.095	0.095	0.095	0.095	0.143	0	0	0	0.095	0	0.048	0.095	0.048	0.048	0.095	0.048	0	0	0.05	0.05	0.1	0	0	0	0	0	0	0.05	0.05	0.05	0	0	0.05	0.05	0	0.05	0	0	0	0	0	0	0	0	0
0	0.165	0.275	0.33	0.231	0.022	0.056	0.056	0.033	0.033	0.089	0.089	0.056	0.067	0.078	0.1	0.089	0.044	0.056	0.078	0.056	0	0.011	0.011	0	0.011	0.011	0.034	0	0.022	0.022	0.011	0	0.011	0.011	0.011	0	0	0.011	0.011	0.011	0.011	0.056	0	0.011	0.011	0.011	0.022	0.045	0.011
0	0.167	0.1	0.3	0.433	0	0.034	0.069	0.069	0.034	0.034	0	0.034	0	0.034	0.138	0.103	0.138	0	0.069	0.241	0	0	0	0	0	0	0	0.036	0	0	0.036	0.036	0	0	0	0.071	0	0	0.036	0	0.036	0	0	0	0	0	0	0	0.036
0	0.229	0.143	0.514	0.114	0.088	0	0.147	0	0.059	0	0.088	0	0.059	0.088	0.265	0.088	0.029	0.029	0.029	0.029	0.03	0	0.061	0	0	0	0	0	0	0.03	0.121	0	0	0	0	0	0	0	0.061	0	0	0	0	0	0.03	0	0	0.061	0
0	0.029	0.143	0.286	0.543	0	0	0	0	0	0.029	0	0.118	0	0	0.029	0.265	0.029	0.088	0.265	0.176	0	0	0	0	0	0	0	0	0	0	0	0	0	0	0	0	0	0	0	0	0	0	0	0.03	0	0	0	0	0.03
0	0.229	0.143	0.514	0.114	0.088	0	0.147	0	0.059	0	0.088	0	0.059	0.088	0.265	0.088	0.029	0.029	0.029	0.029	0.03	0	0.061	0	0	0	0	0	0	0.03	0.121	0	0	0	0	0	0	0	0.061	0	0	0	0	0	0.03	0	0	0.061	0
0	0.029	0.143	0.286	0.543	0	0	0	0	0	0.029	0	0.118	0	0	0.029	0.265	0.029	0.088	0.265	0.176	0	0	0	0	0	0	0	0	0	0	0	0	0	0	0	0	0	0	0	0	0	0	0	0.03	0	0	0	0	0.03
0	0.25	0.125	0.425	0.2	0.077	0.051	0.103	0.026	0.051	0	0.051	0.026	0.077	0.077	0.205	0.051	0.051	0	0.077	0.077	0.026	0	0.026	0.026	0	0	0.026	0.026	0	0.026	0.026	0.026	0	0	0	0.026	0	0.026	0.026	0	0	0	0	0	0.053	0	0	0	0
0	0.364	0.136	0.273	0.227	0.095	0.095	0.095	0.095	0.143	0	0	0	0.095	0	0.048	0.095	0.048	0.048	0.095	0.048	0	0	0.05	0.05	0.1	0	0	0	0	0	0	0.05	0.05	0.05	0	0	0.05	0.05	0	0.05	0	0	0	0	0	0	0	0	0
0	0.165	0.275	0.33	0.231	0.022	0.056	0.056	0.033	0.033	0.089	0.089	0.056	0.067	0.078	0.1	0.089	0.044	0.056	0.078	0.056	0	0.011	0.011	0	0.011	0.011	0.034	0	0.022	0.022	0.011	0	0.011	0.011	0.011	0	0	0.011	0.011	0.011	0.011	0.056	0	0.011	0.011	0.011	0.022	0.045	0.011
0	0.25	0.125	0.425	0.2	0.077	0.051	0.103	0.026	0.051	0	0.051	0.026	0.077	0.077	0.205	0.051	0.051	0	0.077	0.077	0.026	0	0.026	0.026	0	0	0.026	0.026	0	0.026	0.026	0.026	0	0	0	0.026	0	0.026	0.026	0	0	0	0	0	0.053	0	0	0	0
0	0.364	0.136	0.273	0.227	0.095	0.095	0.095	0.095	0.143	0	0	0	0.095	0	0.048	0.095	0.048	0.048	0.095	0.048	0	0	0.05	0.05	0.1	0	0	0	0	0	0	0.05	0.05	0.05	0	0	0.05	0.05	0	0.05	0	0	0	0	0	0	0	0	0
0	0.165	0.275	0.33	0.231	0.022	0.056	0.056	0.033	0.033	0.089	0.089	0.056	0.067	0.078	0.1	0.089	0.044	0.056	0.078	0.056	0	0.011	0.011	0	0.011	0.011	0.034	0	0.022	0.022	0.011	0	0.011	0.011	0.011	0	0	0.011	0.011	0.011	0.011	0.056	0	0.011	0.011	0.011	0.022	0.045	0.011
0	0.145	0.304	0.246	0.304	0.015	0.044	0.074	0.015	0.029	0.118	0.044	0.103	0.059	0.044	0.074	0.074	0.044	0.103	0.044	0.118	0	0	0.015	0	0	0	0.015	0.03	0.03	0.015	0.03	0	0	0	0	0.015	0	0.015	0.015	0	0.015	0.045	0.015	0.03	0	0.015	0.015	0.015	0
0	0.157	0.157	0.329	0.357	0.014	0.029	0.087	0.029	0.014	0.029	0.029	0.087	0.072	0.014	0.116	0.116	0.058	0.087	0.087	0.13	0	0	0	0.015	0	0	0.015	0.015	0.029	0	0.044	0.015	0	0.015	0	0.015	0	0	0.015	0	0	0	0	0.029	0	0	0.015	0.015	0.015
0	0.203	0.176	0.338	0.284	0.068	0.055	0.041	0.027	0.041	0.027	0.041	0.068	0.014	0.068	0.11	0.151	0.082	0.027	0.137	0.041	0.028	0	0.014	0.014	0	0	0.028	0.028	0	0	0.028	0.014	0	0.014	0.014	0	0.028	0.014	0	0	0.014	0	0	0.014	0.014	0.014	0.014	0	0.028
0	0.174	0.159	0.319	0.348	0.015	0.044	0.088	0.029	0.015	0.015	0.029	0.103	0.088	0.015	0.118	0.103	0.059	0.088	0.074	0.118	0	0	0	0.015	0	0	0.015	0.03	0.03	0	0.045	0.015	0	0.015	0	0.015	0	0	0.015	0	0	0	0	0.015	0	0	0.015	0.015	0.015
0	0.225	0.375	0.275	0.125	0.026	0.103	0.051	0.051	0.077	0.128	0.103	0.077	0.103	0.128	0.051	0	0	0.026	0.077	0	0	0.026	0	0	0	0.026	0.053	0.026	0.026	0.026	0	0	0	0.026	0	0	0	0.026	0.053	0	0.026	0.053	0.026	0.026	0.026	0.026	0.053	0	0
0	0.296	0.222	0.278	0.204	0.132	0.057	0.057	0.057	0.057	0.094	0.057	0.019	0.038	0.057	0.075	0.094	0.075	0.019	0.075	0.038	0.058	0.019	0.019	0.038	0.019	0.019	0.019	0	0	0.019	0.019	0.019	0.019	0.019	0	0.019	0	0.019	0.019	0.019	0.019	0.038	0.019	0.019	0.019	0.019	0	0.019	0
0	0.224	0.286	0.224	0.265	0.042	0.104	0.021	0.063	0.042	0.042	0.125	0.083	0.063	0.083	0.021	0.063	0.083	0.042	0.063	0.063	0	0.021	0	0.021	0.021	0.021	0.064	0	0	0.021	0	0	0.021	0	0.043	0	0	0.021	0	0.021	0	0	0	0.043	0.043	0.021	0.021	0.043	0.043
0	0.116	0.279	0.326	0.279	0	0.071	0.048	0	0.024	0.071	0.095	0.095	0.024	0.048	0.095	0.143	0.071	0.095	0.071	0.048	0	0	0	0	0.024	0.024	0	0.024	0	0.024	0	0.024	0	0	0	0	0	0	0.024	0	0	0.024	0.049	0	0	0	0.024	0.049	0
0	0.165	0.275	0.33	0.231	0.022	0.056	0.056	0.033	0.033	0.089	0.089	0.056	0.067	0.078	0.1	0.089	0.044	0.056	0.078	0.056	0	0.011	0.011	0	0.011	0.011	0.034	0	0.022	0.022	0.011	0	0.011	0.011	0.011	0	0	0.011	0.011	0.011	0.011	0.056	0	0.011	0.011	0.011	0.022	0.045	0.011
0	0.167	0.1	0.3	0.433	0	0.034	0.069	0.069	0.034	0.034	0	0.034	0	0.034	0.138	0.103	0.138	0	0.069	0.241	0	0	0	0	0	0	0	0.036	0	0	0.036	0.036	0	0	0	0.071	0	0	0.036	0	0.036	0	0	0	0	0	0	0	0.036
0	0.296	0.222	0.278	0.204	0.132	0.057	0.057	0.057	0.057	0.094	0.057	0.019	0.038	0.057	0.075	0.094	0.075	0.019	0.075	0.038	0.058	0.019	0.019	0.038	0.019	0.019	0.019	0	0	0.019	0.019	0.019	0.019	0.019	0	0.019	0	0.019	0.019	0.019	0.019	0.038	0.019	0.019	0.019	0.019	0	0.019	0
0	0.224	0.286	0.224	0.265	0.042	0.104	0.021	0.063	0.042	0.042	0.125	0.083	0.063	0.083	0.021	0.063	0.083	0.042	0.063	0.063	0	0.021	0	0.021	0.021	0.021	0.064	0	0	0.021	0	0	0.021	0	0.043	0	0	0.021	0	0.021	0	0	0	0.043	0.043	0.021	0.021	0.043	0.043
0	0.116	0.279	0.326	0.279	0	0.071	0.048	0	0.024	0.071	0.095	0.095	0.024	0.048	0.095	0.143	0.071	0.095	0.071	0.048	0	0	0	0	0.024	0.024	0	0.024	0	0.024	0	0.024	0	0	0	0	0	0	0.024	0	0	0.024	0.049	0	0	0	0.024	0.049	0
0	0.165	0.275	0.33	0.231	0.022	0.056	0.056	0.033	0.033	0.089	0.089	0.056	0.067	0.078	0.1	0.089	0.044	0.056	0.078	0.056	0	0.011	0.011	0	0.011	0.011	0.034	0	0.022	0.022	0.011	0	0.011	0.011	0.011	0	0	0.011	0.011	0.011	0.011	0.056	0	0.011	0.011	0.011	0.022	0.045	0.011
0	0.161	0.194	0.29	0.355	0.033	0.033	0.067	0.033	0.033	0	0.1	0.067	0.067	0.067	0	0.167	0.033	0.1	0.133	0.067	0	0.034	0	0	0	0	0	0.034	0	0	0	0.069	0	0	0.034	0	0	0	0	0.034	0	0	0	0	0.034	0	0	0.069	0
0	0.234	0.219	0.328	0.219	0.063	0.079	0.079	0.016	0.032	0.032	0.079	0.079	0.095	0.048	0.111	0.079	0.032	0.063	0.063	0.048	0	0.032	0.032	0	0.016	0	0.032	0.032	0.016	0.032	0.016	0.016	0	0.016	0	0	0.032	0	0	0	0	0.016	0.016	0	0.016	0	0.032	0.032	0.016
0	0.145	0.304	0.246	0.304	0.015	0.044	0.074	0.015	0.029	0.118	0.044	0.103	0.059	0.044	0.074	0.074	0.044	0.103	0.044	0.118	0	0	0.015	0	0	0	0.015	0.03	0.03	0.015	0.03	0	0	0	0	0.015	0	0.015	0.015	0	0.015	0.045	0.015	0.03	0	0.015	0.015	0.015	0
0	0.4	0.067	0.333	0.2	0.182	0	0.159	0.068	0.045	0	0	0.023	0.136	0.045	0.045	0.091	0.045	0	0.136	0.023	0.047	0	0.07	0.07	0	0	0	0	0.093	0	0.023	0.023	0.023	0	0.047	0	0.023	0	0.023	0	0	0	0	0	0	0	0	0	0
0	0.25	0.375	0.275	0.1	0.051	0.128	0.051	0.026	0.051	0.128	0.103	0.077	0.128	0.103	0.051	0	0	0.026	0.077	0	0	0.053	0	0	0	0.026	0.053	0.026	0.026	0.026	0	0	0	0.026	0	0	0	0	0.053	0	0.026	0.053	0.026	0.026	0.026	0.026	0.053	0	0
0	0.207	0.253	0.333	0.207	0.058	0.047	0.07	0.035	0.058	0.07	0.105	0.023	0.047	0.081	0.081	0.116	0.047	0.047	0.081	0.035	0.012	0.012	0.012	0.024	0.024	0	0.024	0	0	0.024	0.012	0.024	0.012	0	0	0.024	0.012	0.024	0.024	0	0.012	0.024	0.024	0.012	0.024	0.047	0.012	0.024	0.012
0	0.526	0	0.211	0.263	0.278	0	0	0.278	0	0	0	0	0.056	0	0.111	0	0.222	0	0.056	0	0	0	0	0.294	0	0	0	0	0	0	0	0	0.235	0	0.059	0	0	0	0	0	0	0	0	0	0	0	0	0	0
0	0.27	0.149	0.405	0.176	0.096	0.027	0.096	0.055	0.041	0.027	0.041	0.027	0.123	0.041	0.178	0.068	0.014	0.055	0.082	0.027	0.014	0.014	0.042	0.028	0.014	0	0.014	0	0.042	0.014	0.042	0	0.014	0.014	0.028	0	0.014	0	0.014	0.014	0	0.014	0.014	0	0.014	0.014	0.014	0	0
0	0.263	0.263	0.237	0.237	0.063	0.076	0.089	0.038	0.038	0.076	0.051	0.089	0.051	0.051	0.051	0.089	0.114	0.051	0.051	0.025	0.013	0.026	0.026	0	0	0.026	0.038	0.013	0.013	0.038	0.013	0.026	0.026	0.013	0	0	0	0.013	0.013	0.013	0.026	0	0	0.038	0.013	0	0.026	0.013	0.013
0	0.267	0.229	0.352	0.152	0.048	0.058	0.096	0.067	0.087	0.077	0.048	0.019	0.096	0.048	0.154	0.048	0.038	0.048	0.048	0.019	0.019	0.019	0	0.01	0.019	0.029	0	0.01	0	0.019	0.049	0.029	0	0.019	0.039	0.01	0.01	0.01	0.039	0.029	0.019	0.019	0.029	0.01	0.029	0	0.01	0.01	0.01
0	0.257	0.27	0.324	0.149	0.055	0.096	0.068	0.041	0.082	0.055	0.082	0.055	0.11	0.082	0.082	0.041	0.014	0.041	0.082	0.014	0	0.028	0.014	0.014	0.042	0.014	0.028	0.014	0.014	0.028	0	0.014	0	0	0.028	0.014	0.028	0.014	0.014	0.028	0.028	0	0.028	0	0.042	0.028	0.014	0	0
0	0.5	0	0.083	0.417	0.174	0	0.087	0.217	0	0	0	0	0	0	0	0.087	0.348	0	0	0.087	0	0	0	0.136	0	0	0	0	0	0	0	0.091	0.136	0	0	0.091	0	0	0	0	0	0	0	0	0	0	0	0	0
0	0.233	0.311	0.222	0.233	0.056	0.09	0.022	0.056	0.067	0.079	0.124	0.045	0.067	0.067	0.045	0.045	0.045	0.067	0.034	0.09	0	0.034	0	0.023	0.011	0.045	0.034	0	0.011	0.011	0	0	0.011	0.011	0	0.034	0.011	0.034	0.011	0	0.011	0.011	0.023	0.034	0.034	0.023	0.034	0.034	0
0	0.157	0.157	0.329	0.357	0.014	0.029	0.087	0.029	0.014	0.029	0.029	0.087	0.072	0.014	0.116	0.116	0.058	0.087	0.087	0.13	0	0	0	0.015	0	0	0.015	0.015	0.029	0	0.044	0.015	0	0.015	0	0.015	0	0	0.015	0	0	0	0	0.029	0	0	0.015	0.015	0.015
0	0.145	0.304	0.246	0.304	0.015	0.044	0.074	0.015	0.029	0.118	0.044	0.103	0.059	0.044	0.074	0.074	0.044	0.103	0.044	0.118	0	0	0.015	0	0	0	0.015	0.03	0.03	0.015	0.03	0	0	0	0	0.015	0	0.015	0.015	0	0.015	0.045	0.015	0.03	0	0.015	0.015	0.015	0
0	0.157	0.157	0.329	0.357	0.014	0.029	0.087	0.029	0.014	0.029	0.029	0.087	0.072	0.014	0.116	0.116	0.058	0.087	0.087	0.13	0	0	0	0.015	0	0	0.015	0.015	0.029	0	0.044	0.015	0	0.015	0	0.015	0	0	0.015	0	0	0	0	0.029	0	0	0.015	0.015	0.015
0	0.203	0.176	0.338	0.284	0.068	0.055	0.041	0.027	0.041	0.027	0.041	0.068	0.014	0.068	0.11	0.151	0.082	0.027	0.137	0.041	0.028	0	0.014	0.014	0	0	0.028	0.028	0	0	0.028	0.014	0	0.014	0.014	0	0.028	0.014	0	0	0.014	0	0	0.014	0.014	0.014	0.014	0	0.028
0	0.145	0.304	0.246	0.304	0.015	0.044	0.074	0.015	0.029	0.118	0.044	0.103	0.059	0.044	0.074	0.074	0.044	0.103	0.044	0.118	0	0	0.015	0	0	0	0.015	0.03	0.03	0.015	0.03	0	0	0	0	0.015	0	0.015	0.015	0	0.015	0.045	0.015	0.03	0	0.015	0.015	0.015	0
0	0.157	0.157	0.329	0.357	0.014	0.029	0.087	0.029	0.014	0.029	0.029	0.087	0.072	0.014	0.116	0.116	0.058	0.087	0.087	0.13	0	0	0	0.015	0	0	0.015	0.015	0.029	0	0.044	0.015	0	0.015	0	0.015	0	0	0.015	0	0	0	0	0.029	0	0	0.015	0.015	0.015
0	0.203	0.176	0.338	0.284	0.068	0.055	0.041	0.027	0.041	0.027	0.041	0.068	0.014	0.068	0.11	0.151	0.082	0.027	0.137	0.041	0.028	0	0.014	0.014	0	0	0.028	0.028	0	0	0.028	0.014	0	0.014	0.014	0	0.028	0.014	0	0	0.014	0	0	0.014	0.014	0.014	0.014	0	0.028
0	0.174	0.159	0.319	0.348	0.015	0.044	0.088	0.029	0.015	0.015	0.029	0.103	0.088	0.015	0.118	0.103	0.059	0.088	0.074	0.118	0	0	0	0.015	0	0	0.015	0.03	0.03	0	0.045	0.015	0	0.015	0	0.015	0	0	0.015	0	0	0	0	0.015	0	0	0.015	0.015	0.015
0	0.225	0.375	0.275	0.125	0.026	0.103	0.051	0.051	0.077	0.128	0.103	0.077	0.103	0.128	0.051	0	0	0.026	0.077	0	0	0.026	0	0	0	0.026	0.053	0.026	0.026	0.026	0	0	0	0.026	0	0	0	0.026	0.053	0	0.026	0.053	0.026	0.026	0.026	0.026	0.053	0	0
0	0.086	0.114	0.429	0.371	0	0	0	0.088	0	0	0.029	0.088	0	0.088	0.176	0.176	0.088	0.029	0.235	0	0	0	0	0	0	0	0	0	0	0	0	0	0	0	0.091	0	0	0	0	0	0	0	0	0	0	0	0	0.03	0
0	0.386	0.229	0.257	0.129	0.13	0.116	0.101	0.043	0.116	0	0.043	0.058	0.087	0.072	0.087	0.014	0.058	0.043	0.014	0.014	0.044	0.044	0.029	0.015	0.074	0	0.029	0.015	0.029	0.015	0.059	0	0.029	0	0.015	0	0.044	0.029	0.029	0.015	0	0	0	0	0.029	0.015	0	0	0.015
0	0.263	0.275	0.225	0.237	0.076	0.063	0.114	0.013	0.038	0.076	0.051	0.101	0.076	0.063	0.025	0.063	0.076	0.063	0.038	0.063	0.026	0.013	0.038	0	0	0.013	0.013	0.038	0.026	0.038	0.026	0.026	0.013	0	0	0	0	0.013	0.013	0.013	0.026	0	0.013	0.026	0.013	0.026	0	0.013	0
0	0.328	0.25	0.266	0.156	0.111	0.063	0.095	0.048	0.111	0.048	0.063	0.032	0.079	0.111	0.032	0.048	0.032	0.032	0.063	0.032	0.032	0.032	0.048	0	0.016	0.032	0	0.016	0.032	0.048	0	0.016	0	0	0.048	0	0.032	0.016	0.032	0.032	0.032	0	0.016	0	0.032	0	0.016	0.016	0
0	0.275	0.2	0.3	0.225	0.051	0.089	0.063	0.076	0.076	0.013	0.038	0.076	0.127	0.051	0.101	0.025	0.025	0.051	0.089	0.051	0	0	0.013	0.038	0.013	0	0.038	0.038	0.026	0.026	0.013	0	0	0.026	0.038	0.013	0.013	0.026	0.026	0.013	0.013	0	0	0	0.026	0	0	0.013	0.013
0	0.306	0.278	0.361	0.056	0.114	0.086	0.086	0.029	0	0.114	0.143	0	0.143	0.057	0.143	0.029	0.029	0.029	0	0	0.029	0.059	0.029	0	0	0.029	0.059	0	0.059	0	0.029	0	0	0.029	0	0	0	0	0	0	0	0.029	0.088	0	0.059	0.029	0.059	0	0
0	0.275	0.375	0.15	0.2	0.077	0.077	0.051	0.051	0.128	0.128	0.077	0.051	0.051	0.026	0.026	0.051	0	0.154	0	0.051	0	0.026	0.026	0	0.026	0.026	0	0.026	0.026	0.026	0	0	0	0.053	0	0	0.079	0	0.026	0.026	0.053	0.026	0.026	0.026	0.026	0	0.026	0.026	0
0	0.275	0.375	0.225	0.125	0.051	0.103	0.077	0.051	0.103	0.154	0.077	0.026	0.077	0.077	0.051	0.026	0.051	0.026	0.026	0.026	0	0.026	0.026	0	0.026	0.053	0	0.026	0.026	0.026	0.026	0	0	0.026	0	0.026	0.053	0.026	0.026	0	0.079	0.026	0.053	0	0.026	0	0.026	0.026	0.026
0	0.286	0.286	0.257	0.171	0.072	0.116	0.058	0.029	0.014	0.087	0.101	0.087	0.145	0.029	0.058	0.029	0.058	0.058	0.029	0.029	0.044	0	0.029	0	0	0.029	0.044	0.044	0.029	0	0.015	0.015	0.015	0	0.015	0	0	0	0.015	0	0.015	0.029	0.029	0.015	0.059	0.015	0.015	0.015	0.044
0	0.2	0.15	0.433	0.217	0.034	0.051	0.119	0	0.034	0.017	0.068	0.034	0.119	0.034	0.169	0.119	0.017	0.034	0.085	0.068	0	0	0.034	0	0.017	0	0.017	0.017	0.052	0.017	0.034	0.017	0	0	0	0	0	0	0.034	0	0	0	0.017	0	0.017	0	0.017	0.034	0
0	0.367	0.467	0	0.167	0.172	0.207	0	0	0.138	0.207	0	0.103	0	0	0	0	0.034	0.069	0	0.069	0.071	0.107	0	0	0.107	0.071	0	0.036	0	0	0	0	0	0	0	0	0.071	0.071	0	0	0	0.107	0	0.071	0	0	0	0	0.036
0	0.308	0.333	0.154	0.205	0.105	0.132	0.053	0.026	0.053	0.132	0.053	0.105	0.053	0.026	0.026	0.053	0.079	0.053	0.026	0.026	0.027	0.054	0.027	0	0.054	0.054	0	0.027	0	0.027	0	0.027	0	0.027	0	0	0.027	0	0	0.027	0	0.054	0.054	0.027	0.027	0	0	0.027	0.027
0	0.308	0.269	0.423	0	0.08	0.12	0.12	0	0.08	0.04	0.12	0	0.16	0.12	0.16	0	0	0	0	0	0	0.042	0.042	0	0.042	0	0.083	0	0.042	0.042	0.042	0	0	0	0	0	0.042	0	0.042	0	0	0	0	0	0.083	0.042	0	0	0
0	0.321	0.25	0.321	0.107	0.074	0.111	0.111	0.037	0.074	0.074	0.037	0.037	0.148	0.074	0.111	0	0.037	0	0.037	0.037	0.038	0.038	0	0	0	0.038	0.038	0.038	0.115	0	0	0	0.038	0	0	0	0	0	0.038	0.038	0.038	0	0	0	0	0	0.038	0	0
0	0.207	0.034	0.448	0.31	0.071	0.036	0.071	0.036	0	0	0.036	0	0.071	0	0.179	0.214	0.071	0	0.143	0.071	0.037	0.037	0	0	0	0	0.037	0	0	0	0.037	0.037	0	0	0.037	0	0	0	0	0	0	0	0	0	0	0	0	0.037	0
0	0.182	0.364	0.212	0.242	0.031	0.094	0.031	0.031	0.063	0.063	0.094	0.125	0	0.188	0.031	0	0.094	0.031	0.063	0.063	0	0.032	0	0	0	0.032	0.032	0.032	0	0.032	0	0	0	0	0.032	0	0	0.032	0	0.032	0.065	0	0	0	0	0.097	0	0	0.032
0	0.324	0.265	0.265	0.147	0.091	0.121	0.091	0.03	0.152	0.03	0.03	0.03	0.03	0.091	0.091	0.061	0.061	0.03	0.03	0.03	0	0.031	0.063	0	0.031	0.031	0.031	0.031	0	0.031	0.063	0	0.031	0	0	0	0.063	0.094	0	0	0	0	0	0	0	0	0	0.031	0
0	0.294	0.294	0.206	0.206	0.061	0.061	0.061	0.121	0.121	0.03	0.061	0.061	0.091	0.061	0.061	0	0	0.152	0.03	0.03	0	0	0	0.063	0.031	0	0	0	0	0	0.063	0	0	0.063	0.031	0.031	0.063	0.031	0.031	0	0	0	0	0.031	0.031	0.031	0	0	0
0	0.171	0.114	0.286	0.429	0.029	0	0.059	0.059	0	0	0.029	0.088	0.029	0.059	0.059	0.147	0.118	0.059	0.147	0.118	0	0	0	0.03	0	0	0	0	0	0	0.03	0.03	0.03	0	0.03	0	0	0	0	0	0	0	0	0	0	0	0	0.03	0
0	0.243	0.243	0.27	0.243	0.056	0.083	0.056	0.056	0.028	0.056	0.083	0.056	0.083	0.083	0.083	0.028	0.083	0.028	0.056	0.083	0	0.029	0.029	0	0	0.029	0.057	0	0	0.029	0.029	0	0.029	0	0	0.029	0.029	0	0	0	0	0.029	0	0	0.029	0.029	0.029	0	0
0	0.174	0.159	0.319	0.348	0.015	0.044	0.088	0.029	0.015	0.015	0.029	0.103	0.088	0.015	0.118	0.103	0.059	0.088	0.074	0.118	0	0	0	0.015	0	0	0.015	0.03	0.03	0	0.045	0.015	0	0.015	0	0.015	0	0	0.015	0	0	0	0	0.015	0	0	0.015	0.015	0.015
0	0.225	0.375	0.275	0.125	0.026	0.103	0.051	0.051	0.077	0.128	0.103	0.077	0.103	0.128	0.051	0	0	0.026	0.077	0	0	0.026	0	0	0	0.026	0.053	0.026	0.026	0.026	0	0	0	0.026	0	0	0	0.026	0.053	0	0.026	0.053	0.026	0.026	0.026	0.026	0.053	0	0
0	0.203	0.176	0.338	0.284	0.068	0.055	0.041	0.027	0.041	0.027	0.041	0.068	0.014	0.068	0.11	0.151	0.082	0.027	0.137	0.041	0.028	0	0.014	0.014	0	0	0.028	0.028	0	0	0.028	0.014	0	0.014	0.014	0	0.028	0.014	0	0	0.014	0	0	0.014	0.014	0.014	0.014	0	0.028
0	0.174	0.159	0.319	0.348	0.015	0.044	0.088	0.029	0.015	0.015	0.029	0.103	0.088	0.015	0.118	0.103	0.059	0.088	0.074	0.118	0	0	0	0.015	0	0	0.015	0.03	0.03	0	0.045	0.015	0	0.015	0	0.015	0	0	0.015	0	0	0	0	0.015	0	0	0.015	0.015	0.015
0	0.225	0.375	0.275	0.125	0.026	0.103	0.051	0.051	0.077	0.128	0.103	0.077	0.103	0.128	0.051	0	0	0.026	0.077	0	0	0.026	0	0	0	0.026	0.053	0.026	0.026	0.026	0	0	0	0.026	0	0	0	0.026	0.053	0	0.026	0.053	0.026	0.026	0.026	0.026	0.053	0	0
0	0.25	0.125	0.425	0.2	0.077	0.051	0.103	0.026	0.051	0	0.051	0.026	0.077	0.077	0.205	0.051	0.051	0	0.077	0.077	0.026	0	0.026	0.026	0	0	0.026	0.026	0	0.026	0.026	0.026	0	0	0	0.026	0	0.026	0.026	0	0	0	0	0	0.053	0	0	0	0
0	0.165	0.275	0.33	0.231	0.022	0.056	0.056	0.033	0.033	0.089	0.089	0.056	0.067	0.078	0.1	0.089	0.044	0.056	0.078	0.056	0	0.011	0.011	0	0.011	0.011	0.034	0	0.022	0.022	0.011	0	0.011	0.011	0.011	0	0	0.011	0.011	0.011	0.011	0.056	0	0.011	0.011	0.011	0.022	0.045	0.011
0	0.167	0.1	0.3	0.433	0	0.034	0.069	0.069	0.034	0.034	0	0.034	0	0.034	0.138	0.103	0.138	0	0.069	0.241	0	0	0	0	0	0	0	0.036	0	0	0.036	0.036	0	0	0	0.071	0	0	0.036	0	0.036	0	0	0	0	0	0	0	0.036
0	0.296	0.222	0.278	0.204	0.132	0.057	0.057	0.057	0.057	0.094	0.057	0.019	0.038	0.057	0.075	0.094	0.075	0.019	0.075	0.038	0.058	0.019	0.019	0.038	0.019	0.019	0.019	0	0	0.019	0.019	0.019	0.019	0.019	0	0.019	0	0.019	0.019	0.019	0.019	0.038	0.019	0.019	0.019	0.019	0	0.019	0
0	0.224	0.286	0.224	0.265	0.042	0.104	0.021	0.063	0.042	0.042	0.125	0.083	0.063	0.083	0.021	0.063	0.083	0.042	0.063	0.063	0	0.021	0	0.021	0.021	0.021	0.064	0	0	0.021	0	0	0.021	0	0.043	0	0	0.021	0	0.021	0	0	0	0.043	0.043	0.021	0.021	0.043	0.043
0	0.067	0.067	0.533	0.333	0.034	0	0	0.034	0	0	0.069	0	0	0.069	0.345	0.138	0.034	0	0.138	0.138	0	0	0	0.036	0	0	0	0	0	0	0	0	0	0	0	0.036	0	0	0	0	0	0	0	0	0	0.036	0	0.036	0
0	0.338	0.188	0.275	0.2	0.063	0.051	0.139	0.076	0.076	0.038	0.038	0.038	0.101	0.076	0.038	0.063	0.089	0.025	0.063	0.025	0.013	0.013	0.013	0.013	0.026	0.026	0	0	0.064	0.038	0.026	0.013	0.026	0	0.038	0.013	0	0.013	0.064	0	0	0	0.013	0.026	0.013	0	0	0.026	0.038
0	0.149	0.311	0.243	0.297	0.027	0.055	0.041	0.027	0.014	0.11	0.068	0.123	0.082	0.027	0.082	0.055	0.027	0.123	0.041	0.096	0	0	0.014	0.014	0	0.028	0.028	0	0.028	0	0	0.014	0.014	0	0	0.014	0	0	0.014	0	0.014	0.014	0.028	0.056	0.028	0.014	0	0.028	0.014
0	0.203	0.068	0.034	0.695	0.052	0	0	0.155	0.017	0	0	0.052	0	0.017	0	0.017	0.138	0.052	0.034	0.466	0	0	0	0.053	0	0	0	0	0	0	0	0	0.018	0.035	0.018	0.088	0	0	0	0.018	0	0	0	0	0	0	0	0	0.018
0	0.327	0.182	0.255	0.236	0.074	0.056	0.093	0.093	0.056	0.074	0.019	0.037	0.13	0	0.074	0.056	0.056	0.056	0.074	0.056	0.019	0.019	0.019	0.019	0	0.057	0	0	0.019	0	0.075	0	0.057	0.019	0	0.019	0.038	0	0	0.019	0.038	0.019	0	0.019	0	0	0	0.019	0
0	0.195	0.341	0.268	0.195	0	0.05	0.075	0.075	0.075	0.1	0.05	0.1	0.1	0.1	0.05	0.025	0.025	0.1	0.075	0	0	0	0	0	0	0	0.026	0.026	0	0.051	0.026	0	0	0.026	0.051	0	0	0	0.026	0.051	0	0.051	0	0.051	0.026	0	0.026	0	0.026
0	0.224	0.286	0.224	0.265	0.042	0.104	0.021	0.063	0.042	0.042	0.125	0.083	0.063	0.083	0.021	0.063	0.083	0.042	0.063	0.063	0	0.021	0	0.021	0.021	0.021	0.064	0	0	0.021	0	0	0.021	0	0.043	0	0	0.021	0	0.021	0	0	0	0.043	0.043	0.021	0.021	0.043	0.043
0	0.4	0.067	0.333	0.2	0.182	0	0.159	0.068	0.045	0	0	0.023	0.136	0.045	0.045	0.091	0.045	0	0.136	0.023	0.047	0	0.07	0.07	0	0	0	0	0.093	0	0.023	0.023	0.023	0	0.047	0	0.023	0	0.023	0	0	0	0	0	0	0	0	0	0
0	0.25	0.375	0.275	0.1	0.051	0.128	0.051	0.026	0.051	0.128	0.103	0.077	0.128	0.103	0.051	0	0	0.026	0.077	0	0	0.053	0	0	0	0.026	0.053	0.026	0.026	0.026	0	0	0	0.026	0	0	0	0	0.053	0	0.026	0.053	0.026	0.026	0.026	0.026	0.053	0	0
0	0.207	0.253	0.333	0.207	0.058	0.047	0.07	0.035	0.058	0.07	0.105	0.023	0.047	0.081	0.081	0.116	0.047	0.047	0.081	0.035	0.012	0.012	0.012	0.024	0.024	0	0.024	0	0	0.024	0.012	0.024	0.012	0	0	0.024	0.012	0.024	0.024	0	0.012	0.024	0.024	0.012	0.024	0.047	0.012	0.024	0.012
0	0.526	0	0.211	0.263	0.278	0	0	0.278	0	0	0	0	0.056	0	0.111	0	0.222	0	0.056	0	0	0	0	0.294	0	0	0	0	0	0	0	0	0.235	0	0.059	0	0	0	0	0	0	0	0	0	0	0	0	0	0
0	0.27	0.149	0.405	0.176	0.096	0.027	0.096	0.055	0.041	0.027	0.041	0.027	0.123	0.041	0.178	0.068	0.014	0.055	0.082	0.027	0.014	0.014	0.042	0.028	0.014	0	0.014	0	0.042	0.014	0.042	0	0.014	0.014	0.028	0	0.014	0	0.014	0.014	0	0.014	0.014	0	0.014	0.014	0.014	0	0
0	0.28	0.2	0.36	0.16	0.061	0.061	0.122	0.041	0.041	0.061	0.082	0.02	0.102	0.082	0.102	0.082	0.082	0	0.061	0	0.021	0	0.042	0	0	0.042	0.021	0	0.021	0.042	0.042	0.021	0.021	0	0.021	0	0	0.021	0	0.021	0	0	0.042	0.021	0.021	0	0.042	0.021	0
0	0.262	0.31	0.19	0.238	0	0.146	0.073	0.049	0.049	0.049	0.098	0.098	0.122	0.049	0	0.024	0.073	0.073	0.024	0.073	0	0	0	0	0.025	0.05	0.05	0	0.05	0.025	0	0	0.025	0	0	0.025	0	0.05	0	0	0	0	0	0.05	0.05	0.025	0	0.025	0
0	0.161	0.194	0.29	0.355	0.033	0.033	0.067	0.033	0.033	0	0.1	0.067	0.067	0.067	0	0.167	0.033	0.1	0.133	0.067	0	0.034	0	0	0	0	0	0.034	0	0	0	0.069	0	0	0.034	0	0	0	0	0.034	0	0	0	0	0.034	0	0	0.069	0
0	0.234	0.219	0.328	0.219	0.063	0.079	0.079	0.016	0.032	0.032	0.079	0.079	0.095	0.048	0.111	0.079	0.032	0.063	0.063	0.048	0	0.032	0.032	0	0.016	0	0.032	0.032	0.016	0.032	0.016	0.016	0	0.016	0	0	0.032	0	0	0	0	0.016	0.016	0	0.016	0	0.032	0.032	0.016
0	0.145	0.304	0.246	0.304	0.015	0.044	0.074	0.015	0.029	0.118	0.044	0.103	0.059	0.044	0.074	0.074	0.044	0.103	0.044	0.118	0	0	0.015	0	0	0	0.015	0.03	0.03	0.015	0.03	0	0	0	0	0.015	0	0.015	0.015	0	0.015	0.045	0.015	0.03	0	0.015	0.015	0.015	0
0	0.4	0.067	0.333	0.2	0.182	0	0.159	0.068	0.045	0	0	0.023	0.136	0.045	0.045	0.091	0.045	0	0.136	0.023	0.047	0	0.07	0.07	0	0	0	0	0.093	0	0.023	0.023	0.023	0	0.047	0	0.023	0	0.023	0	0	0	0	0	0	0	0	0	0
0	0.25	0.375	0.275	0.1	0.051	0.128	0.051	0.026	0.051	0.128	0.103	0.077	0.128	0.103	0.051	0	0	0.026	0.077	0	0	0.053	0	0	0	0.026	0.053	0.026	0.026	0.026	0	0	0	0.026	0	0	0	0	0.053	0	0.026	0.053	0.026	0.026	0.026	0.026	0.053	0	0
0	0.207	0.253	0.333	0.207	0.058	0.047	0.07	0.035	0.058	0.07	0.105	0.023	0.047	0.081	0.081	0.116	0.047	0.047	0.081	0.035	0.012	0.012	0.012	0.024	0.024	0	0.024	0	0	0.024	0.012	0.024	0.012	0	0	0.024	0.012	0.024	0.024	0	0.012	0.024	0.024	0.012	0.024	0.047	0.012	0.024	0.012
0	0.526	0	0.211	0.263	0.278	0	0	0.278	0	0	0	0	0.056	0	0.111	0	0.222	0	0.056	0	0	0	0	0.294	0	0	0	0	0	0	0	0	0.235	0	0.059	0	0	0	0	0	0	0	0	0	0	0	0	0	0
0	0.27	0.149	0.405	0.176	0.096	0.027	0.096	0.055	0.041	0.027	0.041	0.027	0.123	0.041	0.178	0.068	0.014	0.055	0.082	0.027	0.014	0.014	0.042	0.028	0.014	0	0.014	0	0.042	0.014	0.042	0	0.014	0.014	0.028	0	0.014	0	0.014	0.014	0	0.014	0.014	0	0.014	0.014	0.014	0	0
0	0.263	0.263	0.237	0.237	0.063	0.076	0.089	0.038	0.038	0.076	0.051	0.089	0.051	0.051	0.051	0.089	0.114	0.051	0.051	0.025	0.013	0.026	0.026	0	0	0.026	0.038	0.013	0.013	0.038	0.013	0.026	0.026	0.013	0	0	0	0.013	0.013	0.013	0.026	0	0	0.038	0.013	0	0.026	0.013	0.013
0	0.267	0.229	0.352	0.152	0.048	0.058	0.096	0.067	0.087	0.077	0.048	0.019	0.096	0.048	0.154	0.048	0.038	0.048	0.048	0.019	0.019	0.019	0	0.01	0.019	0.029	0	0.01	0	0.019	0.049	0.029	0	0.019	0.039	0.01	0.01	0.01	0.039	0.029	0.019	0.019	0.029	0.01	0.029	0	0.01	0.01	0.01
0	0.257	0.27	0.324	0.149	0.055	0.096	0.068	0.041	0.082	0.055	0.082	0.055	0.11	0.082	0.082	0.041	0.014	0.041	0.082	0.014	0	0.028	0.014	0.014	0.042	0.014	0.028	0.014	0.014	0.028	0	0.014	0	0	0.028	0.014	0.028	0.014	0.014	0.028	0.028	0	0.028	0	0.042	0.028	0.014	0	0
0	0.5	0	0.083	0.417	0.174	0	0.087	0.217	0	0	0	0	0	0	0	0.087	0.348	0	0	0.087	0	0	0	0.136	0	0	0	0	0	0	0	0.091	0.136	0	0	0.091	0	0	0	0	0	0	0	0	0	0	0	0	0
0	0.233	0.311	0.222	0.233	0.056	0.09	0.022	0.056	0.067	0.079	0.124	0.045	0.067	0.067	0.045	0.045	0.045	0.067	0.034	0.09	0	0.034	0	0.023	0.011	0.045	0.034	0	0.011	0.011	0	0	0.011	0.011	0	0.034	0.011	0.034	0.011	0	0.011	0.011	0.023	0.034	0.034	0.023	0.034	0.034	0
0	0.157	0.157	0.329	0.357	0.014	0.029	0.087	0.029	0.014	0.029	0.029	0.087	0.072	0.014	0.116	0.116	0.058	0.087	0.087	0.13	0	0	0	0.015	0	0	0.015	0.015	0.029	0	0.044	0.015	0	0.015	0	0.015	0	0	0.015	0	0	0	0	0.029	0	0	0.015	0.015	0.015
0	0.145	0.304	0.246	0.304	0.015	0.044	0.074	0.015	0.029	0.118	0.044	0.103	0.059	0.044	0.074	0.074	0.044	0.103	0.044	0.118	0	0	0.015	0	0	0	0.015	0.03	0.03	0.015	0.03	0	0	0	0	0.015	0	0.015	0.015	0	0.015	0.045	0.015	0.03	0	0.015	0.015	0.015	0
0	0.157	0.157	0.329	0.357	0.014	0.029	0.087	0.029	0.014	0.029	0.029	0.087	0.072	0.014	0.116	0.116	0.058	0.087	0.087	0.13	0	0	0	0.015	0	0	0.015	0.015	0.029	0	0.044	0.015	0	0.015	0	0.015	0	0	0.015	0	0	0	0	0.029	0	0	0.015	0.015	0.015
0	0.203	0.176	0.338	0.284	0.068	0.055	0.041	0.027	0.041	0.027	0.041	0.068	0.014	0.068	0.11	0.151	0.082	0.027	0.137	0.041	0.028	0	0.014	0.014	0	0	0.028	0.028	0	0	0.028	0.014	0	0.014	0.014	0	0.028	0.014	0	0	0.014	0	0	0.014	0.014	0.014	0.014	0	0.028
0	0.145	0.304	0.246	0.304	0.015	0.044	0.074	0.015	0.029	0.118	0.044	0.103	0.059	0.044	0.074	0.074	0.044	0.103	0.044	0.118	0	0	0.015	0	0	0	0.015	0.03	0.03	0.015	0.03	0	0	0	0	0.015	0	0.015	0.015	0	0.015	0.045	0.015	0.03	0	0.015	0.015	0.015	0
0	0.157	0.157	0.329	0.357	0.014	0.029	0.087	0.029	0.014	0.029	0.029	0.087	0.072	0.014	0.116	0.116	0.058	0.087	0.087	0.13	0	0	0	0.015	0	0	0.015	0.015	0.029	0	0.044	0.015	0	0.015	0	0.015	0	0	0.015	0	0	0	0	0.029	0	0	0.015	0.015	0.015
0	0.203	0.176	0.338	0.284	0.068	0.055	0.041	0.027	0.041	0.027	0.041	0.068	0.014	0.068	0.11	0.151	0.082	0.027	0.137	0.041	0.028	0	0.014	0.014	0	0	0.028	0.028	0	0	0.028	0.014	0	0.014	0.014	0	0.028	0.014	0	0	0.014	0	0	0.014	0.014	0.014	0.014	0	0.028
0	0.174	0.159	0.319	0.348	0.015	0.044	0.088	0.029	0.015	0.015	0.029	0.103	0.088	0.015	0.118	0.103	0.059	0.088	0.074	0.118	0	0	0	0.015	0	0	0.015	0.03	0.03	0	0.045	0.015	0	0.015	0	0.015	0	0	0.015	0	0	0	0	0.015	0	0	0.015	0.015	0.015
0	0.225	0.375	0.275	0.125	0.026	0.103	0.051	0.051	0.077	0.128	0.103	0.077	0.103	0.128	0.051	0	0	0.026	0.077	0	0	0.026	0	0	0	0.026	0.053	0.026	0.026	0.026	0	0	0	0.026	0	0	0	0.026	0.053	0	0.026	0.053	0.026	0.026	0.026	0.026	0.053	0	0
0	0.174	0.159	0.319	0.348	0.015	0.044	0.088	0.029	0.015	0.015	0.029	0.103	0.088	0.015	0.118	0.103	0.059	0.088	0.074	0.118	0	0	0	0.015	0	0	0.015	0.03	0.03	0	0.045	0.015	0	0.015	0	0.015	0	0	0.015	0	0	0	0	0.015	0	0	0.015	0.015	0.015
0	0.225	0.375	0.275	0.125	0.026	0.103	0.051	0.051	0.077	0.128	0.103	0.077	0.103	0.128	0.051	0	0	0.026	0.077	0	0	0.026	0	0	0	0.026	0.053	0.026	0.026	0.026	0	0	0	0.026	0	0	0	0.026	0.053	0	0.026	0.053	0.026	0.026	0.026	0.026	0.053	0	0
0	0.203	0.176	0.338	0.284	0.068	0.055	0.041	0.027	0.041	0.027	0.041	0.068	0.014	0.068	0.11	0.151	0.082	0.027	0.137	0.041	0.028	0	0.014	0.014	0	0	0.028	0.028	0	0	0.028	0.014	0	0.014	0.014	0	0.028	0.014	0	0	0.014	0	0	0.014	0.014	0.014	0.014	0	0.028
0	0.174	0.159	0.319	0.348	0.015	0.044	0.088	0.029	0.015	0.015	0.029	0.103	0.088	0.015	0.118	0.103	0.059	0.088	0.074	0.118	0	0	0	0.015	0	0	0.015	0.03	0.03	0	0.045	0.015	0	0.015	0	0.015	0	0	0.015	0	0	0	0	0.015	0	0	0.015	0.015	0.015
0	0.225	0.375	0.275	0.125	0.026	0.103	0.051	0.051	0.077	0.128	0.103	0.077	0.103	0.128	0.051	0	0	0.026	0.077	0	0	0.026	0	0	0	0.026	0.053	0.026	0.026	0.026	0	0	0	0.026	0	0	0	0.026	0.053	0	0.026	0.053	0.026	0.026	0.026	0.026	0.053	0	0
0	0.25	0.125	0.425	0.2	0.077	0.051	0.103	0.026	0.051	0	0.051	0.026	0.077	0.077	0.205	0.051	0.051	0	0.077	0.077	0.026	0	0.026	0.026	0	0	0.026	0.026	0	0.026	0.026	0.026	0	0	0	0.026	0	0.026	0.026	0	0	0	0	0	0.053	0	0	0	0
0	0.165	0.275	0.33	0.231	0.022	0.056	0.056	0.033	0.033	0.089	0.089	0.056	0.067	0.078	0.1	0.089	0.044	0.056	0.078	0.056	0	0.011	0.011	0	0.011	0.011	0.034	0	0.022	0.022	0.011	0	0.011	0.011	0.011	0	0	0.011	0.011	0.011	0.011	0.056	0	0.011	0.011	0.011	0.022	0.045	0.011
0	0.167	0.1	0.3	0.433	0	0.034	0.069	0.069	0.034	0.034	0	0.034	0	0.034	0.138	0.103	0.138	0	0.069	0.241	0	0	0	0	0	0	0	0.036	0	0	0.036	0.036	0	0	0	0.071	0	0	0.036	0	0.036	0	0	0	0	0	0	0	0.036
0	0.296	0.222	0.278	0.204	0.132	0.057	0.057	0.057	0.057	0.094	0.057	0.019	0.038	0.057	0.075	0.094	0.075	0.019	0.075	0.038	0.058	0.019	0.019	0.038	0.019	0.019	0.019	0	0	0.019	0.019	0.019	0.019	0.019	0	0.019	0	0.019	0.019	0.019	0.019	0.038	0.019	0.019	0.019	0.019	0	0.019	0
0	0.224	0.286	0.224	0.265	0.042	0.104	0.021	0.063	0.042	0.042	0.125	0.083	0.063	0.083	0.021	0.063	0.083	0.042	0.063	0.063	0	0.021	0	0.021	0.021	0.021	0.064	0	0	0.021	0	0	0.021	0	0.043	0	0	0.021	0	0.021	0	0	0	0.043	0.043	0.021	0.021	0.043	0.043
0	0.067	0.067	0.533	0.333	0.034	0	0	0.034	0	0	0.069	0	0	0.069	0.345	0.138	0.034	0	0.138	0.138	0	0	0	0.036	0	0	0	0	0	0	0	0	0	0	0	0.036	0	0	0	0	0	0	0	0	0	0.036	0	0.036	0
0	0.338	0.188	0.275	0.2	0.063	0.051	0.139	0.076	0.076	0.038	0.038	0.038	0.101	0.076	0.038	0.063	0.089	0.025	0.063	0.025	0.013	0.013	0.013	0.013	0.026	0.026	0	0	0.064	0.038	0.026	0.013	0.026	0	0.038	0.013	0	0.013	0.064	0	0	0	0.013	0.026	0.013	0	0	0.026	0.038
0	0.149	0.311	0.243	0.297	0.027	0.055	0.041	0.027	0.014	0.11	0.068	0.123	0.082	0.027	0.082	0.055	0.027	0.123	0.041	0.096	0	0	0.014	0.014	0	0.028	0.028	0	0.028	0	0	0.014	0.014	0	0	0.014	0	0	0.014	0	0.014	0.014	0.028	0.056	0.028	0.014	0	0.028	0.014
0	0.203	0.068	0.034	0.695	0.052	0	0	0.155	0.017	0	0	0.052	0	0.017	0	0.017	0.138	0.052	0.034	0.466	0	0	0	0.053	0	0	0	0	0	0	0	0	0.018	0.035	0.018	0.088	0	0	0	0.018	0	0	0	0	0	0	0	0	0.018
0	0.327	0.182	0.255	0.236	0.074	0.056	0.093	0.093	0.056	0.074	0.019	0.037	0.13	0	0.074	0.056	0.056	0.056	0.074	0.056	0.019	0.019	0.019	0.019	0	0.057	0	0	0.019	0	0.075	0	0.057	0.019	0	0.019	0.038	0	0	0.019	0.038	0.019	0	0.019	0	0	0	0.019	0
0	0.195	0.341	0.268	0.195	0	0.05	0.075	0.075	0.075	0.1	0.05	0.1	0.1	0.1	0.05	0.025	0.025	0.1	0.075	0	0	0	0	0	0	0	0.026	0.026	0	0.051	0.026	0	0	0.026	0.051	0	0	0	0.026	0.051	0	0.051	0	0.051	0.026	0	0.026	0	0.026
0	0.224	0.286	0.224	0.265	0.042	0.104	0.021	0.063	0.042	0.042	0.125	0.083	0.063	0.083	0.021	0.063	0.083	0.042	0.063	0.063	0	0.021	0	0.021	0.021	0.021	0.064	0	0	0.021	0	0	0.021	0	0.043	0	0	0.021	0	0.021	0	0	0	0.043	0.043	0.021	0.021	0.043	0.043
0	0.4	0.067	0.333	0.2	0.182	0	0.159	0.068	0.045	0	0	0.023	0.136	0.045	0.045	0.091	0.045	0	0.136	0.023	0.047	0	0.07	0.07	0	0	0	0	0.093	0	0.023	0.023	0.023	0	0.047	0	0.023	0	0.023	0	0	0	0	0	0	0	0	0	0
0	0.25	0.375	0.275	0.1	0.051	0.128	0.051	0.026	0.051	0.128	0.103	0.077	0.128	0.103	0.051	0	0	0.026	0.077	0	0	0.053	0	0	0	0.026	0.053	0.026	0.026	0.026	0	0	0	0.026	0	0	0	0	0.053	0	0.026	0.053	0.026	0.026	0.026	0.026	0.053	0	0
0	0.207	0.253	0.333	0.207	0.058	0.047	0.07	0.035	0.058	0.07	0.105	0.023	0.047	0.081	0.081	0.116	0.047	0.047	0.081	0.035	0.012	0.012	0.012	0.024	0.024	0	0.024	0	0	0.024	0.012	0.024	0.012	0	0	0.024	0.012	0.024	0.024	0	0.012	0.024	0.024	0.012	0.024	0.047	0.012	0.024	0.012
0	0.526	0	0.211	0.263	0.278	0	0	0.278	0	0	0	0	0.056	0	0.111	0	0.222	0	0.056	0	0	0	0	0.294	0	0	0	0	0	0	0	0	0.235	0	0.059	0	0	0	0	0	0	0	0	0	0	0	0	0	0
0	0.27	0.149	0.405	0.176	0.096	0.027	0.096	0.055	0.041	0.027	0.041	0.027	0.123	0.041	0.178	0.068	0.014	0.055	0.082	0.027	0.014	0.014	0.042	0.028	0.014	0	0.014	0	0.042	0.014	0.042	0	0.014	0.014	0.028	0	0.014	0	0.014	0.014	0	0.014	0.014	0	0.014	0.014	0.014	0	0
0	0.28	0.2	0.36	0.16	0.061	0.061	0.122	0.041	0.041	0.061	0.082	0.02	0.102	0.082	0.102	0.082	0.082	0	0.061	0	0.021	0	0.042	0	0	0.042	0.021	0	0.021	0.042	0.042	0.021	0.021	0	0.021	0	0	0.021	0	0.021	0	0	0.042	0.021	0.021	0	0.042	0.021	0
0	0.262	0.31	0.19	0.238	0	0.146	0.073	0.049	0.049	0.049	0.098	0.098	0.122	0.049	0	0.024	0.073	0.073	0.024	0.073	0	0	0	0	0.025	0.05	0.05	0	0.05	0.025	0	0	0.025	0	0	0.025	0	0.05	0	0	0	0	0	0.05	0.05	0.025	0	0.025	0
0	0.28	0.2	0.36	0.16	0.061	0.061	0.122	0.041	0.041	0.061	0.082	0.02	0.102	0.082	0.102	0.082	0.082	0	0.061	0	0.021	0	0.042	0	0	0.042	0.021	0	0.021	0.042	0.042	0.021	0.021	0	0.021	0	0	0.021	0	0.021	0	0	0.042	0.021	0.021	0	0.042	0.021	0
0	0.262	0.31	0.19	0.238	0	0.146	0.073	0.049	0.049	0.049	0.098	0.098	0.122	0.049	0	0.024	0.073	0.073	0.024	0.073	0	0	0	0	0.025	0.05	0.05	0	0.05	0.025	0	0	0.025	0	0	0.025	0	0.05	0	0	0	0	0	0.05	0.05	0.025	0	0.025	0
0	0.2	0.35	0.188	0.263	0.025	0.063	0.038	0.076	0.076	0.127	0.076	0.063	0.051	0.038	0.063	0.038	0.051	0.127	0.013	0.076	0	0.013	0.013	0	0.013	0.013	0.026	0	0	0	0.026	0.013	0.013	0.038	0	0.026	0	0.051	0	0.026	0.026	0.038	0.026	0.038	0.038	0.013	0.013	0.013	0.013
0	0.05	0.375	0.35	0.225	0	0.026	0.026	0	0.051	0.103	0.154	0.077	0	0.179	0.051	0.128	0	0.077	0.103	0.026	0	0	0	0	0	0	0.026	0	0	0	0	0.026	0	0	0	0	0	0.026	0.026	0	0	0	0.053	0.053	0	0.026	0.053	0.079	0
0	0.259	0.224	0.318	0.2	0.048	0.024	0.083	0.095	0.048	0.024	0.107	0.048	0.071	0.143	0.06	0.048	0.095	0.036	0.06	0.012	0.012	0.024	0.012	0	0	0	0.024	0	0	0.072	0	0.012	0.036	0.024	0.036	0	0	0	0	0.036	0	0	0.024	0	0.036	0.012	0.036	0.024	0.012
0	0.2	0.35	0.188	0.263	0.025	0.063	0.038	0.076	0.076	0.127	0.076	0.063	0.051	0.038	0.063	0.038	0.051	0.127	0.013	0.076	0	0.013	0.013	0	0.013	0.013	0.026	0	0	0	0.026	0.013	0.013	0.038	0	0.026	0	0.051	0	0.026	0.026	0.038	0.026	0.038	0.038	0.013	0.013	0.013	0.013
0	0.28	0.2	0.36	0.16	0.061	0.061	0.122	0.041	0.041	0.061	0.082	0.02	0.102	0.082	0.102	0.082	0.082	0	0.061	0	0.021	0	0.042	0	0	0.042	0.021	0	0.021	0.042	0.042	0.021	0.021	0	0.021	0	0	0.021	0	0.021	0	0	0.042	0.021	0.021	0	0.042	0.021	0
0	0.262	0.31	0.19	0.238	0	0.146	0.073	0.049	0.049	0.049	0.098	0.098	0.122	0.049	0	0.024	0.073	0.073	0.024	0.073	0	0	0	0	0.025	0.05	0.05	0	0.05	0.025	0	0	0.025	0	0	0.025	0	0.05	0	0	0	0	0	0.05	0.05	0.025	0	0.025	0
0	0.2	0.35	0.188	0.263	0.025	0.063	0.038	0.076	0.076	0.127	0.076	0.063	0.051	0.038	0.063	0.038	0.051	0.127	0.013	0.076	0	0.013	0.013	0	0.013	0.013	0.026	0	0	0	0.026	0.013	0.013	0.038	0	0.026	0	0.051	0	0.026	0.026	0.038	0.026	0.038	0.038	0.013	0.013	0.013	0.013
0	0.05	0.375	0.35	0.225	0	0.026	0.026	0	0.051	0.103	0.154	0.077	0	0.179	0.051	0.128	0	0.077	0.103	0.026	0	0	0	0	0	0	0.026	0	0	0	0	0.026	0	0	0	0	0	0.026	0.026	0	0	0	0.053	0.053	0	0.026	0.053	0.079	0
0	0.259	0.224	0.318	0.2	0.048	0.024	0.083	0.095	0.048	0.024	0.107	0.048	0.071	0.143	0.06	0.048	0.095	0.036	0.06	0.012	0.012	0.024	0.012	0	0	0	0.024	0	0	0.072	0	0.012	0.036	0.024	0.036	0	0	0	0	0.036	0	0	0.024	0	0.036	0.012	0.036	0.024	0.012
0	0.28	0.2	0.36	0.16	0.061	0.061	0.122	0.041	0.041	0.061	0.082	0.02	0.102	0.082	0.102	0.082	0.082	0	0.061	0	0.021	0	0.042	0	0	0.042	0.021	0	0.021	0.042	0.042	0.021	0.021	0	0.021	0	0	0.021	0	0.021	0	0	0.042	0.021	0.021	0	0.042	0.021	0
0	0.262	0.31	0.19	0.238	0	0.146	0.073	0.049	0.049	0.049	0.098	0.098	0.122	0.049	0	0.024	0.073	0.073	0.024	0.073	0	0	0	0	0.025	0.05	0.05	0	0.05	0.025	0	0	0.025	0	0	0.025	0	0.05	0	0	0	0	0	0.05	0.05	0.025	0	0.025	0
0	0.2	0.35	0.188	0.263	0.025	0.063	0.038	0.076	0.076	0.127	0.076	0.063	0.051	0.038	0.063	0.038	0.051	0.127	0.013	0.076	0	0.013	0.013	0	0.013	0.013	0.026	0	0	0	0.026	0.013	0.013	0.038	0	0.026	0	0.051	0	0.026	0.026	0.038	0.026	0.038	0.038	0.013	0.013	0.013	0.013
0	0.05	0.375	0.35	0.225	0	0.026	0.026	0	0.051	0.103	0.154	0.077	0	0.179	0.051	0.128	0	0.077	0.103	0.026	0	0	0	0	0	0	0.026	0	0	0	0	0.026	0	0	0	0	0	0.026	0.026	0	0	0	0.053	0.053	0	0.026	0.053	0.079	0
0	0.259	0.224	0.318	0.2	0.048	0.024	0.083	0.095	0.048	0.024	0.107	0.048	0.071	0.143	0.06	0.048	0.095	0.036	0.06	0.012	0.012	0.024	0.012	0	0	0	0.024	0	0	0.072	0	0.012	0.036	0.024	0.036	0	0	0	0	0.036	0	0	0.024	0	0.036	0.012	0.036	0.024	0.012
0	0.05	0.375	0.35	0.225	0	0.026	0.026	0	0.051	0.103	0.154	0.077	0	0.179	0.051	0.128	0	0.077	0.103	0.026	0	0	0	0	0	0	0.026	0	0	0	0	0.026	0	0	0	0	0	0.026	0.026	0	0	0	0.053	0.053	0	0.026	0.053	0.079	0
0	0.259	0.224	0.318	0.2	0.048	0.024	0.083	0.095	0.048	0.024	0.107	0.048	0.071	0.143	0.06	0.048	0.095	0.036	0.06	0.012	0.012	0.024	0.012	0	0	0	0.024	0	0	0.072	0	0.012	0.036	0.024	0.036	0	0	0	0	0.036	0	0	0.024	0	0.036	0.012	0.036	0.024	0.012
0	0.263	0.263	0.237	0.237	0.063	0.076	0.089	0.038	0.038	0.076	0.051	0.089	0.051	0.051	0.051	0.089	0.114	0.051	0.051	0.025	0.013	0.026	0.026	0	0	0.026	0.038	0.013	0.013	0.038	0.013	0.026	0.026	0.013	0	0	0	0.013	0.013	0.013	0.026	0	0	0.038	0.013	0	0.026	0.013	0.013
0	0.267	0.229	0.352	0.152	0.048	0.058	0.096	0.067	0.087	0.077	0.048	0.019	0.096	0.048	0.154	0.048	0.038	0.048	0.048	0.019	0.019	0.019	0	0.01	0.019	0.029	0	0.01	0	0.019	0.049	0.029	0	0.019	0.039	0.01	0.01	0.01	0.039	0.029	0.019	0.019	0.029	0.01	0.029	0	0.01	0.01	0.01
0	0.257	0.27	0.324	0.149	0.055	0.096	0.068	0.041	0.082	0.055	0.082	0.055	0.11	0.082	0.082	0.041	0.014	0.041	0.082	0.014	0	0.028	0.014	0.014	0.042	0.014	0.028	0.014	0.014	0.028	0	0.014	0	0	0.028	0.014	0.028	0.014	0.014	0.028	0.028	0	0.028	0	0.042	0.028	0.014	0	0
0	0.5	0	0.083	0.417	0.174	0	0.087	0.217	0	0	0	0	0	0	0	0.087	0.348	0	0	0.087	0	0	0	0.136	0	0	0	0	0	0	0	0.091	0.136	0	0	0.091	0	0	0	0	0	0	0	0	0	0	0	0	0
0	0.233	0.311	0.222	0.233	0.056	0.09	0.022	0.056	0.067	0.079	0.124	0.045	0.067	0.067	0.045	0.045	0.045	0.067	0.034	0.09	0	0.034	0	0.023	0.011	0.045	0.034	0	0.011	0.011	0	0	0.011	0.011	0	0.034	0.011	0.034	0.011	0	0.011	0.011	0.023	0.034	0.034	0.023	0.034	0.034	0
0	0.116	0.279	0.326	0.279	0	0.071	0.048	0	0.024	0.071	0.095	0.095	0.024	0.048	0.095	0.143	0.071	0.095	0.071	0.048	0	0	0	0	0.024	0.024	0	0.024	0	0.024	0	0.024	0	0	0	0	0	0	0.024	0	0	0.024	0.049	0	0	0	0.024	0.049	0
0	0.283	0.208	0.189	0.321	0.058	0.058	0.077	0.096	0.038	0.058	0.058	0.058	0.077	0.038	0	0.077	0.096	0.058	0.058	0.096	0	0.02	0.039	0	0.02	0.02	0	0.02	0.02	0	0	0.059	0.02	0.02	0	0.059	0.02	0	0	0.02	0	0	0.039	0.02	0.039	0.02	0	0	0.02
0	0.309	0.206	0.235	0.25	0.119	0.09	0.06	0.03	0.045	0.03	0.03	0.104	0.06	0.075	0.06	0.045	0.09	0.015	0.075	0.075	0.03	0.03	0.03	0.015	0	0.015	0.03	0.045	0.03	0.015	0	0.015	0.015	0	0.015	0	0.03	0.015	0	0	0.015	0	0	0.015	0	0.015	0.015	0	0.045
0	0.116	0.279	0.326	0.279	0	0.071	0.048	0	0.024	0.071	0.095	0.095	0.024	0.048	0.095	0.143	0.071	0.095	0.071	0.048	0	0	0	0	0.024	0.024	0	0.024	0	0.024	0	0.024	0	0	0	0	0	0	0.024	0	0	0.024	0.049	0	0	0	0.024	0.049	0
0	0.165	0.275	0.33	0.231	0.022	0.056	0.056	0.033	0.033	0.089	0.089	0.056	0.067	0.078	0.1	0.089	0.044	0.056	0.078	0.056	0	0.011	0.011	0	0.011	0.011	0.034	0	0.022	0.022	0.011	0	0.011	0.011	0.011	0	0	0.011	0.011	0.011	0.011	0.056	0	0.011	0.011	0.011	0.022	0.045	0.011
0	0.167	0.1	0.3	0.433	0	0.034	0.069	0.069	0.034	0.034	0	0.034	0	0.034	0.138	0.103	0.138	0	0.069	0.241	0	0	0	0	0	0	0	0.036	0	0	0.036	0.036	0	0	0	0.071	0	0	0.036	0	0.036	0	0	0	0	0	0	0	0.036
0	0.296	0.222	0.278	0.204	0.132	0.057	0.057	0.057	0.057	0.094	0.057	0.019	0.038	0.057	0.075	0.094	0.075	0.019	0.075	0.038	0.058	0.019	0.019	0.038	0.019	0.019	0.019	0	0	0.019	0.019	0.019	0.019	0.019	0	0.019	0	0.019	0.019	0.019	0.019	0.038	0.019	0.019	0.019	0.019	0	0.019	0
0	0.224	0.286	0.224	0.265	0.042	0.104	0.021	0.063	0.042	0.042	0.125	0.083	0.063	0.083	0.021	0.063	0.083	0.042	0.063	0.063	0	0.021	0	0.021	0.021	0.021	0.064	0	0	0.021	0	0	0.021	0	0.043	0	0	0.021	0	0.021	0	0	0	0.043	0.043	0.021	0.021	0.043	0.043
0	0.116	0.279	0.326	0.279	0	0.071	0.048	0	0.024	0.071	0.095	0.095	0.024	0.048	0.095	0.143	0.071	0.095	0.071	0.048	0	0	0	0	0.024	0.024	0	0.024	0	0.024	0	0.024	0	0	0	0	0	0	0.024	0	0	0.024	0.049	0	0	0	0.024	0.049	0
0	0.364	0.136	0.273	0.227	0.095	0.095	0.095	0.095	0.143	0	0	0	0.095	0	0.048	0.095	0.048	0.048	0.095	0.048	0	0	0.05	0.05	0.1	0	0	0	0	0	0	0.05	0.05	0.05	0	0	0.05	0.05	0	0.05	0	0	0	0	0	0	0	0	0
0	0.165	0.275	0.33	0.231	0.022	0.056	0.056	0.033	0.033	0.089	0.089	0.056	0.067	0.078	0.1	0.089	0.044	0.056	0.078	0.056	0	0.011	0.011	0	0.011	0.011	0.034	0	0.022	0.022	0.011	0	0.011	0.011	0.011	0	0	0.011	0.011	0.011	0.011	0.056	0	0.011	0.011	0.011	0.022	0.045	0.011
0	0.167	0.1	0.3	0.433	0	0.034	0.069	0.069	0.034	0.034	0	0.034	0	0.034	0.138	0.103	0.138	0	0.069	0.241	0	0	0	0	0	0	0	0.036	0	0	0.036	0.036	0	0	0	0.071	0	0	0.036	0	0.036	0	0	0	0	0	0	0	0.036
0	0.296	0.222	0.278	0.204	0.132	0.057	0.057	0.057	0.057	0.094	0.057	0.019	0.038	0.057	0.075	0.094	0.075	0.019	0.075	0.038	0.058	0.019	0.019	0.038	0.019	0.019	0.019	0	0	0.019	0.019	0.019	0.019	0.019	0	0.019	0	0.019	0.019	0.019	0.019	0.038	0.019	0.019	0.019	0.019	0	0.019	0
0	0.147	0.206	0.265	0.382	0	0.03	0	0.121	0.061	0.061	0.091	0	0	0.091	0.091	0.091	0.091	0.03	0.091	0.152	0	0	0	0	0	0	0.031	0	0	0	0	0	0	0.031	0.063	0	0	0	0	0.063	0.031	0.031	0	0	0	0.031	0.031	0.031	0
0	0.375	0.225	0.2	0.2	0.128	0.103	0.077	0.077	0.128	0.026	0.077	0	0.051	0.026	0.026	0.077	0.077	0.077	0.026	0.026	0.026	0.026	0.026	0.053	0.053	0	0.053	0	0	0.026	0.026	0.026	0.026	0.026	0.026	0	0.053	0.053	0.026	0	0.026	0	0	0	0.053	0	0	0.026	0
0	0.325	0.05	0.275	0.35	0.103	0	0.103	0.128	0.026	0	0.026	0	0.128	0	0.026	0.103	0.077	0.051	0.103	0.128	0	0	0.026	0.079	0	0	0	0	0.053	0	0	0.053	0	0.026	0.026	0.079	0	0	0.026	0	0	0	0	0	0.026	0	0	0	0
0	0.3	0.3	0.2	0.2	0.103	0.138	0.034	0.034	0.138	0	0.103	0.069	0.069	0.034	0.034	0.034	0	0.138	0	0.069	0	0.071	0	0.036	0.036	0	0.071	0.036	0.036	0	0	0	0	0.036	0	0	0.036	0.071	0.036	0	0	0	0	0	0.036	0.036	0.036	0	0
0	0.35	0.375	0.175	0.1	0.154	0.103	0.051	0.026	0.154	0.077	0.103	0.051	0.026	0.128	0	0.026	0	0.077	0.026	0	0.079	0.026	0.026	0.026	0	0.053	0.053	0	0.026	0.026	0	0	0	0.026	0	0	0.079	0.053	0	0	0.026	0	0	0.053	0	0.079	0	0.026	0
0	0.18	0.38	0.2	0.24	0.041	0.061	0	0.082	0.082	0.163	0.102	0.041	0.02	0.082	0.041	0.061	0.041	0.061	0.061	0.061	0.021	0	0	0.021	0	0	0.042	0.021	0	0	0	0	0.042	0.021	0.021	0	0	0.042	0	0.042	0.042	0.063	0.063	0	0.021	0.042	0.021	0.021	0
0	0.5	0.125	0	0.375	0.286	0.143	0	0.143	0	0	0	0.143	0	0	0	0	0.143	0	0	0.143	0	0.167	0	0.167	0	0	0	0.167	0	0	0	0	0.167	0	0	0	0	0	0	0	0	0	0	0	0	0	0	0	0
0	0.25	0.125	0.425	0.2	0.077	0.051	0.103	0.026	0.051	0	0.051	0.026	0.077	0.077	0.205	0.051	0.051	0	0.077	0.077	0.026	0	0.026	0.026	0	0	0.026	0.026	0	0.026	0.026	0.026	0	0	0	0.026	0	0.026	0.026	0	0	0	0	0	0.053	0	0	0	0
0	0.364	0.136	0.273	0.227	0.095	0.095	0.095	0.095	0.143	0	0	0	0.095	0	0.048	0.095	0.048	0.048	0.095	0.048	0	0	0.05	0.05	0.1	0	0	0	0	0	0	0.05	0.05	0.05	0	0	0.05	0.05	0	0.05	0	0	0	0	0	0	0	0	0
0	0.25	0.125	0.425	0.2	0.077	0.051	0.103	0.026	0.051	0	0.051	0.026	0.077	0.077	0.205	0.051	0.051	0	0.077	0.077	0.026	0	0.026	0.026	0	0	0.026	0.026	0	0.026	0.026	0.026	0	0	0	0.026	0	0.026	0.026	0	0	0	0	0	0.053	0	0	0	0
0	0.263	0.275	0.225	0.237	0.076	0.063	0.114	0.013	0.038	0.076	0.051	0.101	0.076	0.063	0.025	0.063	0.076	0.063	0.038	0.063	0.026	0.013	0.038	0	0	0.013	0.013	0.038	0.026	0.038	0.026	0.026	0.013	0	0	0	0	0.013	0.013	0.013	0.026	0	0.013	0.026	0.013	0.026	0	0.013	0
0	0.328	0.25	0.266	0.156	0.111	0.063	0.095	0.048	0.111	0.048	0.063	0.032	0.079	0.111	0.032	0.048	0.032	0.032	0.063	0.032	0.032	0.032	0.048	0	0.016	0.032	0	0.016	0.032	0.048	0	0.016	0	0	0.048	0	0.032	0.016	0.032	0.032	0.032	0	0.016	0	0.032	0	0.016	0.016	0
0	0.275	0.2	0.3	0.225	0.051	0.089	0.063	0.076	0.076	0.013	0.038	0.076	0.127	0.051	0.101	0.025	0.025	0.051	0.089	0.051	0	0	0.013	0.038	0.013	0	0.038	0.038	0.026	0.026	0.013	0	0	0.026	0.038	0.013	0.013	0.026	0.026	0.013	0.013	0	0	0	0.026	0	0	0.013	0.013
0	0.306	0.278	0.361	0.056	0.114	0.086	0.086	0.029	0	0.114	0.143	0	0.143	0.057	0.143	0.029	0.029	0.029	0	0	0.029	0.059	0.029	0	0	0.029	0.059	0	0.059	0	0.029	0	0	0.029	0	0	0	0	0	0	0	0.029	0.088	0	0.059	0.029	0.059	0	0
0	0.275	0.375	0.15	0.2	0.077	0.077	0.051	0.051	0.128	0.128	0.077	0.051	0.051	0.026	0.026	0.051	0	0.154	0	0.051	0	0.026	0.026	0	0.026	0.026	0	0.026	0.026	0.026	0	0	0	0.053	0	0	0.079	0	0.026	0.026	0.053	0.026	0.026	0.026	0.026	0	0.026	0.026	0
0	0.275	0.375	0.225	0.125	0.051	0.103	0.077	0.051	0.103	0.154	0.077	0.026	0.077	0.077	0.051	0.026	0.051	0.026	0.026	0.026	0	0.026	0.026	0	0.026	0.053	0	0.026	0.026	0.026	0.026	0	0	0.026	0	0.026	0.053	0.026	0.026	0	0.079	0.026	0.053	0	0.026	0	0.026	0.026	0.026
0	0.286	0.286	0.257	0.171	0.072	0.116	0.058	0.029	0.014	0.087	0.101	0.087	0.145	0.029	0.058	0.029	0.058	0.058	0.029	0.029	0.044	0	0.029	0	0	0.029	0.044	0.044	0.029	0	0.015	0.015	0.015	0	0.015	0	0	0	0.015	0	0.015	0.029	0.029	0.015	0.059	0.015	0.015	0.015	0.044
0	0.2	0.15	0.433	0.217	0.034	0.051	0.119	0	0.034	0.017	0.068	0.034	0.119	0.034	0.169	0.119	0.017	0.034	0.085	0.068	0	0	0.034	0	0.017	0	0.017	0.017	0.052	0.017	0.034	0.017	0	0	0	0	0	0	0.034	0	0	0	0.017	0	0.017	0	0.017	0.034	0
0	0.367	0.467	0	0.167	0.172	0.207	0	0	0.138	0.207	0	0.103	0	0	0	0	0.034	0.069	0	0.069	0.071	0.107	0	0	0.107	0.071	0	0.036	0	0	0	0	0	0	0	0	0.071	0.071	0	0	0	0.107	0	0.071	0	0	0	0	0.036
0	0.308	0.333	0.154	0.205	0.105	0.132	0.053	0.026	0.053	0.132	0.053	0.105	0.053	0.026	0.026	0.053	0.079	0.053	0.026	0.026	0.027	0.054	0.027	0	0.054	0.054	0	0.027	0	0.027	0	0.027	0	0.027	0	0	0.027	0	0	0.027	0	0.054	0.054	0.027	0.027	0	0	0.027	0.027
0	0.364	0.136	0.273	0.227	0.095	0.095	0.095	0.095	0.143	0	0	0	0.095	0	0.048	0.095	0.048	0.048	0.095	0.048	0	0	0.05	0.05	0.1	0	0	0	0	0	0	0.05	0.05	0.05	0	0	0.05	0.05	0	0.05	0	0	0	0	0	0	0	0	0
0	0.165	0.275	0.33	0.231	0.022	0.056	0.056	0.033	0.033	0.089	0.089	0.056	0.067	0.078	0.1	0.089	0.044	0.056	0.078	0.056	0	0.011	0.011	0	0.011	0.011	0.034	0	0.022	0.022	0.011	0	0.011	0.011	0.011	0	0	0.011	0.011	0.011	0.011	0.056	0	0.011	0.011	0.011	0.022	0.045	0.011
0	0.167	0.1	0.3	0.433	0	0.034	0.069	0.069	0.034	0.034	0	0.034	0	0.034	0.138	0.103	0.138	0	0.069	0.241	0	0	0	0	0	0	0	0.036	0	0	0.036	0.036	0	0	0	0.071	0	0	0.036	0	0.036	0	0	0	0	0	0	0	0.036
0	0.229	0.143	0.514	0.114	0.088	0	0.147	0	0.059	0	0.088	0	0.059	0.088	0.265	0.088	0.029	0.029	0.029	0.029	0.03	0	0.061	0	0	0	0	0	0	0.03	0.121	0	0	0	0	0	0	0	0.061	0	0	0	0	0	0.03	0	0	0.061	0
0	0.029	0.143	0.286	0.543	0	0	0	0	0	0.029	0	0.118	0	0	0.029	0.265	0.029	0.088	0.265	0.176	0	0	0	0	0	0	0	0	0	0	0	0	0	0	0	0	0	0	0	0	0	0	0	0.03	0	0	0	0	0.03
0	0.229	0.143	0.514	0.114	0.088	0	0.147	0	0.059	0	0.088	0	0.059	0.088	0.265	0.088	0.029	0.029	0.029	0.029	0.03	0	0.061	0	0	0	0	0	0	0.03	0.121	0	0	0	0	0	0	0	0.061	0	0	0	0	0	0.03	0	0	0.061	0
0	0.029	0.143	0.286	0.543	0	0	0	0	0	0.029	0	0.118	0	0	0.029	0.265	0.029	0.088	0.265	0.176	0	0	0	0	0	0	0	0	0	0	0	0	0	0	0	0	0	0	0	0	0	0	0	0.03	0	0	0	0	0.03
0	0.25	0.125	0.425	0.2	0.077	0.051	0.103	0.026	0.051	0	0.051	0.026	0.077	0.077	0.205	0.051	0.051	0	0.077	0.077	0.026	0	0.026	0.026	0	0	0.026	0.026	0	0.026	0.026	0.026	0	0	0	0.026	0	0.026	0.026	0	0	0	0	0	0.053	0	0	0	0
0	0.364	0.136	0.273	0.227	0.095	0.095	0.095	0.095	0.143	0	0	0	0.095	0	0.048	0.095	0.048	0.048	0.095	0.048	0	0	0.05	0.05	0.1	0	0	0	0	0	0	0.05	0.05	0.05	0	0	0.05	0.05	0	0.05	0	0	0	0	0	0	0	0	0
0	0.165	0.275	0.33	0.231	0.022	0.056	0.056	0.033	0.033	0.089	0.089	0.056	0.067	0.078	0.1	0.089	0.044	0.056	0.078	0.056	0	0.011	0.011	0	0.011	0.011	0.034	0	0.022	0.022	0.011	0	0.011	0.011	0.011	0	0	0.011	0.011	0.011	0.011	0.056	0	0.011	0.011	0.011	0.022	0.045	0.011
0	0.25	0.125	0.425	0.2	0.077	0.051	0.103	0.026	0.051	0	0.051	0.026	0.077	0.077	0.205	0.051	0.051	0	0.077	0.077	0.026	0	0.026	0.026	0	0	0.026	0.026	0	0.026	0.026	0.026	0	0	0	0.026	0	0.026	0.026	0	0	0	0	0	0.053	0	0	0	0
0	0.364	0.136	0.273	0.227	0.095	0.095	0.095	0.095	0.143	0	0	0	0.095	0	0.048	0.095	0.048	0.048	0.095	0.048	0	0	0.05	0.05	0.1	0	0	0	0	0	0	0.05	0.05	0.05	0	0	0.05	0.05	0	0.05	0	0	0	0	0	0	0	0	0
0	0.165	0.275	0.33	0.231	0.022	0.056	0.056	0.033	0.033	0.089	0.089	0.056	0.067	0.078	0.1	0.089	0.044	0.056	0.078	0.056	0	0.011	0.011	0	0.011	0.011	0.034	0	0.022	0.022	0.011	0	0.011	0.011	0.011	0	0	0.011	0.011	0.011	0.011	0.056	0	0.011	0.011	0.011	0.022	0.045	0.011
0	0.145	0.304	0.246	0.304	0.015	0.044	0.074	0.015	0.029	0.118	0.044	0.103	0.059	0.044	0.074	0.074	0.044	0.103	0.044	0.118	0	0	0.015	0	0	0	0.015	0.03	0.03	0.015	0.03	0	0	0	0	0.015	0	0.015	0.015	0	0.015	0.045	0.015	0.03	0	0.015	0.015	0.015	0
0	0.157	0.157	0.329	0.357	0.014	0.029	0.087	0.029	0.014	0.029	0.029	0.087	0.072	0.014	0.116	0.116	0.058	0.087	0.087	0.13	0	0	0	0.015	0	0	0.015	0.015	0.029	0	0.044	0.015	0	0.015	0	0.015	0	0	0.015	0	0	0	0	0.029	0	0	0.015	0.015	0.015
0	0.203	0.176	0.338	0.284	0.068	0.055	0.041	0.027	0.041	0.027	0.041	0.068	0.014	0.068	0.11	0.151	0.082	0.027	0.137	0.041	0.028	0	0.014	0.014	0	0	0.028	0.028	0	0	0.028	0.014	0	0.014	0.014	0	0.028	0.014	0	0	0.014	0	0	0.014	0.014	0.014	0.014	0	0.028
0	0.174	0.159	0.319	0.348	0.015	0.044	0.088	0.029	0.015	0.015	0.029	0.103	0.088	0.015	0.118	0.103	0.059	0.088	0.074	0.118	0	0	0	0.015	0	0	0.015	0.03	0.03	0	0.045	0.015	0	0.015	0	0.015	0	0	0.015	0	0	0	0	0.015	0	0	0.015	0.015	0.015
0	0.225	0.375	0.275	0.125	0.026	0.103	0.051	0.051	0.077	0.128	0.103	0.077	0.103	0.128	0.051	0	0	0.026	0.077	0	0	0.026	0	0	0	0.026	0.053	0.026	0.026	0.026	0	0	0	0.026	0	0	0	0.026	0.053	0	0.026	0.053	0.026	0.026	0.026	0.026	0.053	0	0
0	0.296	0.222	0.278	0.204	0.132	0.057	0.057	0.057	0.057	0.094	0.057	0.019	0.038	0.057	0.075	0.094	0.075	0.019	0.075	0.038	0.058	0.019	0.019	0.038	0.019	0.019	0.019	0	0	0.019	0.019	0.019	0.019	0.019	0	0.019	0	0.019	0.019	0.019	0.019	0.038	0.019	0.019	0.019	0.019	0	0.019	0
0	0.224	0.286	0.224	0.265	0.042	0.104	0.021	0.063	0.042	0.042	0.125	0.083	0.063	0.083	0.021	0.063	0.083	0.042	0.063	0.063	0	0.021	0	0.021	0.021	0.021	0.064	0	0	0.021	0	0	0.021	0	0.043	0	0	0.021	0	0.021	0	0	0	0.043	0.043	0.021	0.021	0.043	0.043
0	0.116	0.279	0.326	0.279	0	0.071	0.048	0	0.024	0.071	0.095	0.095	0.024	0.048	0.095	0.143	0.071	0.095	0.071	0.048	0	0	0	0	0.024	0.024	0	0.024	0	0.024	0	0.024	0	0	0	0	0	0	0.024	0	0	0.024	0.049	0	0	0	0.024	0.049	0
0	0.165	0.275	0.33	0.231	0.022	0.056	0.056	0.033	0.033	0.089	0.089	0.056	0.067	0.078	0.1	0.089	0.044	0.056	0.078	0.056	0	0.011	0.011	0	0.011	0.011	0.034	0	0.022	0.022	0.011	0	0.011	0.011	0.011	0	0	0.011	0.011	0.011	0.011	0.056	0	0.011	0.011	0.011	0.022	0.045	0.011
0	0.167	0.1	0.3	0.433	0	0.034	0.069	0.069	0.034	0.034	0	0.034	0	0.034	0.138	0.103	0.138	0	0.069	0.241	0	0	0	0	0	0	0	0.036	0	0	0.036	0.036	0	0	0	0.071	0	0	0.036	0	0.036	0	0	0	0	0	0	0	0.036
0	0.296	0.222	0.278	0.204	0.132	0.057	0.057	0.057	0.057	0.094	0.057	0.019	0.038	0.057	0.075	0.094	0.075	0.019	0.075	0.038	0.058	0.019	0.019	0.038	0.019	0.019	0.019	0	0	0.019	0.019	0.019	0.019	0.019	0	0.019	0	0.019	0.019	0.019	0.019	0.038	0.019	0.019	0.019	0.019	0	0.019	0
0	0.224	0.286	0.224	0.265	0.042	0.104	0.021	0.063	0.042	0.042	0.125	0.083	0.063	0.083	0.021	0.063	0.083	0.042	0.063	0.063	0	0.021	0	0.021	0.021	0.021	0.064	0	0	0.021	0	0	0.021	0	0.043	0	0	0.021	0	0.021	0	0	0	0.043	0.043	0.021	0.021	0.043	0.043
0	0.116	0.279	0.326	0.279	0	0.071	0.048	0	0.024	0.071	0.095	0.095	0.024	0.048	0.095	0.143	0.071	0.095	0.071	0.048	0	0	0	0	0.024	0.024	0	0.024	0	0.024	0	0.024	0	0	0	0	0	0	0.024	0	0	0.024	0.049	0	0	0	0.024	0.049	0
0	0.165	0.275	0.33	0.231	0.022	0.056	0.056	0.033	0.033	0.089	0.089	0.056	0.067	0.078	0.1	0.089	0.044	0.056	0.078	0.056	0	0.011	0.011	0	0.011	0.011	0.034	0	0.022	0.022	0.011	0	0.011	0.011	0.011	0	0	0.011	0.011	0.011	0.011	0.056	0	0.011	0.011	0.011	0.022	0.045	0.011
0	0.161	0.194	0.29	0.355	0.033	0.033	0.067	0.033	0.033	0	0.1	0.067	0.067	0.067	0	0.167	0.033	0.1	0.133	0.067	0	0.034	0	0	0	0	0	0.034	0	0	0	0.069	0	0	0.034	0	0	0	0	0.034	0	0	0	0	0.034	0	0	0.069	0
0	0.234	0.219	0.328	0.219	0.063	0.079	0.079	0.016	0.032	0.032	0.079	0.079	0.095	0.048	0.111	0.079	0.032	0.063	0.063	0.048	0	0.032	0.032	0	0.016	0	0.032	0.032	0.016	0.032	0.016	0.016	0	0.016	0	0	0.032	0	0	0	0	0.016	0.016	0	0.016	0	0.032	0.032	0.016
0	0.145	0.304	0.246	0.304	0.015	0.044	0.074	0.015	0.029	0.118	0.044	0.103	0.059	0.044	0.074	0.074	0.044	0.103	0.044	0.118	0	0	0.015	0	0	0	0.015	0.03	0.03	0.015	0.03	0	0	0	0	0.015	0	0.015	0.015	0	0.015	0.045	0.015	0.03	0	0.015	0.015	0.015	0
0	0.4	0.067	0.333	0.2	0.182	0	0.159	0.068	0.045	0	0	0.023	0.136	0.045	0.045	0.091	0.045	0	0.136	0.023	0.047	0	0.07	0.07	0	0	0	0	0.093	0	0.023	0.023	0.023	0	0.047	0	0.023	0	0.023	0	0	0	0	0	0	0	0	0	0
0	0.25	0.375	0.275	0.1	0.051	0.128	0.051	0.026	0.051	0.128	0.103	0.077	0.128	0.103	0.051	0	0	0.026	0.077	0	0	0.053	0	0	0	0.026	0.053	0.026	0.026	0.026	0	0	0	0.026	0	0	0	0	0.053	0	0.026	0.053	0.026	0.026	0.026	0.026	0.053	0	0
0	0.207	0.253	0.333	0.207	0.058	0.047	0.07	0.035	0.058	0.07	0.105	0.023	0.047	0.081	0.081	0.116	0.047	0.047	0.081	0.035	0.012	0.012	0.012	0.024	0.024	0	0.024	0	0	0.024	0.012	0.024	0.012	0	0	0.024	0.012	0.024	0.024	0	0.012	0.024	0.024	0.012	0.024	0.047	0.012	0.024	0.012
0	0.526	0	0.211	0.263	0.278	0	0	0.278	0	0	0	0	0.056	0	0.111	0	0.222	0	0.056	0	0	0	0	0.294	0	0	0	0	0	0	0	0	0.235	0	0.059	0	0	0	0	0	0	0	0	0	0	0	0	0	0
0	0.27	0.149	0.405	0.176	0.096	0.027	0.096	0.055	0.041	0.027	0.041	0.027	0.123	0.041	0.178	0.068	0.014	0.055	0.082	0.027	0.014	0.014	0.042	0.028	0.014	0	0.014	0	0.042	0.014	0.042	0	0.014	0.014	0.028	0	0.014	0	0.014	0.014	0	0.014	0.014	0	0.014	0.014	0.014	0	0
0	0.263	0.263	0.237	0.237	0.063	0.076	0.089	0.038	0.038	0.076	0.051	0.089	0.051	0.051	0.051	0.089	0.114	0.051	0.051	0.025	0.013	0.026	0.026	0	0	0.026	0.038	0.013	0.013	0.038	0.013	0.026	0.026	0.013	0	0	0	0.013	0.013	0.013	0.026	0	0	0.038	0.013	0	0.026	0.013	0.013
0	0.267	0.229	0.352	0.152	0.048	0.058	0.096	0.067	0.087	0.077	0.048	0.019	0.096	0.048	0.154	0.048	0.038	0.048	0.048	0.019	0.019	0.019	0	0.01	0.019	0.029	0	0.01	0	0.019	0.049	0.029	0	0.019	0.039	0.01	0.01	0.01	0.039	0.029	0.019	0.019	0.029	0.01	0.029	0	0.01	0.01	0.01
0	0.257	0.27	0.324	0.149	0.055	0.096	0.068	0.041	0.082	0.055	0.082	0.055	0.11	0.082	0.082	0.041	0.014	0.041	0.082	0.014	0	0.028	0.014	0.014	0.042	0.014	0.028	0.014	0.014	0.028	0	0.014	0	0	0.028	0.014	0.028	0.014	0.014	0.028	0.028	0	0.028	0	0.042	0.028	0.014	0	0
0	0.5	0	0.083	0.417	0.174	0	0.087	0.217	0	0	0	0	0	0	0	0.087	0.348	0	0	0.087	0	0	0	0.136	0	0	0	0	0	0	0	0.091	0.136	0	0	0.091	0	0	0	0	0	0	0	0	0	0	0	0	0
0	0.233	0.311	0.222	0.233	0.056	0.09	0.022	0.056	0.067	0.079	0.124	0.045	0.067	0.067	0.045	0.045	0.045	0.067	0.034	0.09	0	0.034	0	0.023	0.011	0.045	0.034	0	0.011	0.011	0	0	0.011	0.011	0	0.034	0.011	0.034	0.011	0	0.011	0.011	0.023	0.034	0.034	0.023	0.034	0.034	0
0	0.157	0.157	0.329	0.357	0.014	0.029	0.087	0.029	0.014	0.029	0.029	0.087	0.072	0.014	0.116	0.116	0.058	0.087	0.087	0.13	0	0	0	0.015	0	0	0.015	0.015	0.029	0	0.044	0.015	0	0.015	0	0.015	0	0	0.015	0	0	0	0	0.029	0	0	0.015	0.015	0.015
0	0.145	0.304	0.246	0.304	0.015	0.044	0.074	0.015	0.029	0.118	0.044	0.103	0.059	0.044	0.074	0.074	0.044	0.103	0.044	0.118	0	0	0.015	0	0	0	0.015	0.03	0.03	0.015	0.03	0	0	0	0	0.015	0	0.015	0.015	0	0.015	0.045	0.015	0.03	0	0.015	0.015	0.015	0
0	0.157	0.157	0.329	0.357	0.014	0.029	0.087	0.029	0.014	0.029	0.029	0.087	0.072	0.014	0.116	0.116	0.058	0.087	0.087	0.13	0	0	0	0.015	0	0	0.015	0.015	0.029	0	0.044	0.015	0	0.015	0	0.015	0	0	0.015	0	0	0	0	0.029	0	0	0.015	0.015	0.015
0	0.203	0.176	0.338	0.284	0.068	0.055	0.041	0.027	0.041	0.027	0.041	0.068	0.014	0.068	0.11	0.151	0.082	0.027	0.137	0.041	0.028	0	0.014	0.014	0	0	0.028	0.028	0	0	0.028	0.014	0	0.014	0.014	0	0.028	0.014	0	0	0.014	0	0	0.014	0.014	0.014	0.014	0	0.028
0	0.145	0.304	0.246	0.304	0.015	0.044	0.074	0.015	0.029	0.118	0.044	0.103	0.059	0.044	0.074	0.074	0.044	0.103	0.044	0.118	0	0	0.015	0	0	0	0.015	0.03	0.03	0.015	0.03	0	0	0	0	0.015	0	0.015	0.015	0	0.015	0.045	0.015	0.03	0	0.015	0.015	0.015	0
0	0.157	0.157	0.329	0.357	0.014	0.029	0.087	0.029	0.014	0.029	0.029	0.087	0.072	0.014	0.116	0.116	0.058	0.087	0.087	0.13	0	0	0	0.015	0	0	0.015	0.015	0.029	0	0.044	0.015	0	0.015	0	0.015	0	0	0.015	0	0	0	0	0.029	0	0	0.015	0.015	0.015
0	0.203	0.176	0.338	0.284	0.068	0.055	0.041	0.027	0.041	0.027	0.041	0.068	0.014	0.068	0.11	0.151	0.082	0.027	0.137	0.041	0.028	0	0.014	0.014	0	0	0.028	0.028	0	0	0.028	0.014	0	0.014	0.014	0	0.028	0.014	0	0	0.014	0	0	0.014	0.014	0.014	0.014	0	0.028
0	0.174	0.159	0.319	0.348	0.015	0.044	0.088	0.029	0.015	0.015	0.029	0.103	0.088	0.015	0.118	0.103	0.059	0.088	0.074	0.118	0	0	0	0.015	0	0	0.015	0.03	0.03	0	0.045	0.015	0	0.015	0	0.015	0	0	0.015	0	0	0	0	0.015	0	0	0.015	0.015	0.015
0	0.225	0.375	0.275	0.125	0.026	0.103	0.051	0.051	0.077	0.128	0.103	0.077	0.103	0.128	0.051	0	0	0.026	0.077	0	0	0.026	0	0	0	0.026	0.053	0.026	0.026	0.026	0	0	0	0.026	0	0	0	0.026	0.053	0	0.026	0.053	0.026	0.026	0.026	0.026	0.053	0	0
0	0.174	0.159	0.319	0.348	0.015	0.044	0.088	0.029	0.015	0.015	0.029	0.103	0.088	0.015	0.118	0.103	0.059	0.088	0.074	0.118	0	0	0	0.015	0	0	0.015	0.03	0.03	0	0.045	0.015	0	0.015	0	0.015	0	0	0.015	0	0	0	0	0.015	0	0	0.015	0.015	0.015
0	0.225	0.375	0.275	0.125	0.026	0.103	0.051	0.051	0.077	0.128	0.103	0.077	0.103	0.128	0.051	0	0	0.026	0.077	0	0	0.026	0	0	0	0.026	0.053	0.026	0.026	0.026	0	0	0	0.026	0	0	0	0.026	0.053	0	0.026	0.053	0.026	0.026	0.026	0.026	0.053	0	0
0	0.203	0.176	0.338	0.284	0.068	0.055	0.041	0.027	0.041	0.027	0.041	0.068	0.014	0.068	0.11	0.151	0.082	0.027	0.137	0.041	0.028	0	0.014	0.014	0	0	0.028	0.028	0	0	0.028	0.014	0	0.014	0.014	0	0.028	0.014	0	0	0.014	0	0	0.014	0.014	0.014	0.014	0	0.028
0	0.174	0.159	0.319	0.348	0.015	0.044	0.088	0.029	0.015	0.015	0.029	0.103	0.088	0.015	0.118	0.103	0.059	0.088	0.074	0.118	0	0	0	0.015	0	0	0.015	0.03	0.03	0	0.045	0.015	0	0.015	0	0.015	0	0	0.015	0	0	0	0	0.015	0	0	0.015	0.015	0.015
0	0.225	0.375	0.275	0.125	0.026	0.103	0.051	0.051	0.077	0.128	0.103	0.077	0.103	0.128	0.051	0	0	0.026	0.077	0	0	0.026	0	0	0	0.026	0.053	0.026	0.026	0.026	0	0	0	0.026	0	0	0	0.026	0.053	0	0.026	0.053	0.026	0.026	0.026	0.026	0.053	0	0
0	0.25	0.125	0.425	0.2	0.077	0.051	0.103	0.026	0.051	0	0.051	0.026	0.077	0.077	0.205	0.051	0.051	0	0.077	0.077	0.026	0	0.026	0.026	0	0	0.026	0.026	0	0.026	0.026	0.026	0	0	0	0.026	0	0.026	0.026	0	0	0	0	0	0.053	0	0	0	0
0	0.165	0.275	0.33	0.231	0.022	0.056	0.056	0.033	0.033	0.089	0.089	0.056	0.067	0.078	0.1	0.089	0.044	0.056	0.078	0.056	0	0.011	0.011	0	0.011	0.011	0.034	0	0.022	0.022	0.011	0	0.011	0.011	0.011	0	0	0.011	0.011	0.011	0.011	0.056	0	0.011	0.011	0.011	0.022	0.045	0.011
0	0.167	0.1	0.3	0.433	0	0.034	0.069	0.069	0.034	0.034	0	0.034	0	0.034	0.138	0.103	0.138	0	0.069	0.241	0	0	0	0	0	0	0	0.036	0	0	0.036	0.036	0	0	0	0.071	0	0	0.036	0	0.036	0	0	0	0	0	0	0	0.036
0	0.296	0.222	0.278	0.204	0.132	0.057	0.057	0.057	0.057	0.094	0.057	0.019	0.038	0.057	0.075	0.094	0.075	0.019	0.075	0.038	0.058	0.019	0.019	0.038	0.019	0.019	0.019	0	0	0.019	0.019	0.019	0.019	0.019	0	0.019	0	0.019	0.019	0.019	0.019	0.038	0.019	0.019	0.019	0.019	0	0.019	0
0	0.224	0.286	0.224	0.265	0.042	0.104	0.021	0.063	0.042	0.042	0.125	0.083	0.063	0.083	0.021	0.063	0.083	0.042	0.063	0.063	0	0.021	0	0.021	0.021	0.021	0.064	0	0	0.021	0	0	0.021	0	0.043	0	0	0.021	0	0.021	0	0	0	0.043	0.043	0.021	0.021	0.043	0.043
0	0.067	0.067	0.533	0.333	0.034	0	0	0.034	0	0	0.069	0	0	0.069	0.345	0.138	0.034	0	0.138	0.138	0	0	0	0.036	0	0	0	0	0	0	0	0	0	0	0	0.036	0	0	0	0	0	0	0	0	0	0.036	0	0.036	0
0	0.338	0.188	0.275	0.2	0.063	0.051	0.139	0.076	0.076	0.038	0.038	0.038	0.101	0.076	0.038	0.063	0.089	0.025	0.063	0.025	0.013	0.013	0.013	0.013	0.026	0.026	0	0	0.064	0.038	0.026	0.013	0.026	0	0.038	0.013	0	0.013	0.064	0	0	0	0.013	0.026	0.013	0	0	0.026	0.038
0	0.149	0.311	0.243	0.297	0.027	0.055	0.041	0.027	0.014	0.11	0.068	0.123	0.082	0.027	0.082	0.055	0.027	0.123	0.041	0.096	0	0	0.014	0.014	0	0.028	0.028	0	0.028	0	0	0.014	0.014	0	0	0.014	0	0	0.014	0	0.014	0.014	0.028	0.056	0.028	0.014	0	0.028	0.014
0	0.203	0.068	0.034	0.695	0.052	0	0	0.155	0.017	0	0	0.052	0	0.017	0	0.017	0.138	0.052	0.034	0.466	0	0	0	0.053	0	0	0	0	0	0	0	0	0.018	0.035	0.018	0.088	0	0	0	0.018	0	0	0	0	0	0	0	0	0.018
0	0.327	0.182	0.255	0.236	0.074	0.056	0.093	0.093	0.056	0.074	0.019	0.037	0.13	0	0.074	0.056	0.056	0.056	0.074	0.056	0.019	0.019	0.019	0.019	0	0.057	0	0	0.019	0	0.075	0	0.057	0.019	0	0.019	0.038	0	0	0.019	0.038	0.019	0	0.019	0	0	0	0.019	0
0	0.195	0.341	0.268	0.195	0	0.05	0.075	0.075	0.075	0.1	0.05	0.1	0.1	0.1	0.05	0.025	0.025	0.1	0.075	0	0	0	0	0	0	0	0.026	0.026	0	0.051	0.026	0	0	0.026	0.051	0	0	0	0.026	0.051	0	0.051	0	0.051	0.026	0	0.026	0	0.026
0	0.224	0.286	0.224	0.265	0.042	0.104	0.021	0.063	0.042	0.042	0.125	0.083	0.063	0.083	0.021	0.063	0.083	0.042	0.063	0.063	0	0.021	0	0.021	0.021	0.021	0.064	0	0	0.021	0	0	0.021	0	0.043	0	0	0.021	0	0.021	0	0	0	0.043	0.043	0.021	0.021	0.043	0.043
0	0.4	0.067	0.333	0.2	0.182	0	0.159	0.068	0.045	0	0	0.023	0.136	0.045	0.045	0.091	0.045	0	0.136	0.023	0.047	0	0.07	0.07	0	0	0	0	0.093	0	0.023	0.023	0.023	0	0.047	0	0.023	0	0.023	0	0	0	0	0	0	0	0	0	0
0	0.25	0.375	0.275	0.1	0.051	0.128	0.051	0.026	0.051	0.128	0.103	0.077	0.128	0.103	0.051	0	0	0.026	0.077	0	0	0.053	0	0	0	0.026	0.053	0.026	0.026	0.026	0	0	0	0.026	0	0	0	0	0.053	0	0.026	0.053	0.026	0.026	0.026	0.026	0.053	0	0
0	0.207	0.253	0.333	0.207	0.058	0.047	0.07	0.035	0.058	0.07	0.105	0.023	0.047	0.081	0.081	0.116	0.047	0.047	0.081	0.035	0.012	0.012	0.012	0.024	0.024	0	0.024	0	0	0.024	0.012	0.024	0.012	0	0	0.024	0.012	0.024	0.024	0	0.012	0.024	0.024	0.012	0.024	0.047	0.012	0.024	0.012
0	0.526	0	0.211	0.263	0.278	0	0	0.278	0	0	0	0	0.056	0	0.111	0	0.222	0	0.056	0	0	0	0	0.294	0	0	0	0	0	0	0	0	0.235	0	0.059	0	0	0	0	0	0	0	0	0	0	0	0	0	0
0	0.27	0.149	0.405	0.176	0.096	0.027	0.096	0.055	0.041	0.027	0.041	0.027	0.123	0.041	0.178	0.068	0.014	0.055	0.082	0.027	0.014	0.014	0.042	0.028	0.014	0	0.014	0	0.042	0.014	0.042	0	0.014	0.014	0.028	0	0.014	0	0.014	0.014	0	0.014	0.014	0	0.014	0.014	0.014	0	0
0	0.28	0.2	0.36	0.16	0.061	0.061	0.122	0.041	0.041	0.061	0.082	0.02	0.102	0.082	0.102	0.082	0.082	0	0.061	0	0.021	0	0.042	0	0	0.042	0.021	0	0.021	0.042	0.042	0.021	0.021	0	0.021	0	0	0.021	0	0.021	0	0	0.042	0.021	0.021	0	0.042	0.021	0
0	0.262	0.31	0.19	0.238	0	0.146	0.073	0.049	0.049	0.049	0.098	0.098	0.122	0.049	0	0.024	0.073	0.073	0.024	0.073	0	0	0	0	0.025	0.05	0.05	0	0.05	0.025	0	0	0.025	0	0	0.025	0	0.05	0	0	0	0	0	0.05	0.05	0.025	0	0.025	0
0	0.28	0.2	0.36	0.16	0.061	0.061	0.122	0.041	0.041	0.061	0.082	0.02	0.102	0.082	0.102	0.082	0.082	0	0.061	0	0.021	0	0.042	0	0	0.042	0.021	0	0.021	0.042	0.042	0.021	0.021	0	0.021	0	0	0.021	0	0.021	0	0	0.042	0.021	0.021	0	0.042	0.021	0
0	0.262	0.31	0.19	0.238	0	0.146	0.073	0.049	0.049	0.049	0.098	0.098	0.122	0.049	0	0.024	0.073	0.073	0.024	0.073	0	0	0	0	0.025	0.05	0.05	0	0.05	0.025	0	0	0.025	0	0	0.025	0	0.05	0	0	0	0	0	0.05	0.05	0.025	0	0.025	0
0	0.2	0.35	0.188	0.263	0.025	0.063	0.038	0.076	0.076	0.127	0.076	0.063	0.051	0.038	0.063	0.038	0.051	0.127	0.013	0.076	0	0.013	0.013	0	0.013	0.013	0.026	0	0	0	0.026	0.013	0.013	0.038	0	0.026	0	0.051	0	0.026	0.026	0.038	0.026	0.038	0.038	0.013	0.013	0.013	0.013
0	0.05	0.375	0.35	0.225	0	0.026	0.026	0	0.051	0.103	0.154	0.077	0	0.179	0.051	0.128	0	0.077	0.103	0.026	0	0	0	0	0	0	0.026	0	0	0	0	0.026	0	0	0	0	0	0.026	0.026	0	0	0	0.053	0.053	0	0.026	0.053	0.079	0
0	0.259	0.224	0.318	0.2	0.048	0.024	0.083	0.095	0.048	0.024	0.107	0.048	0.071	0.143	0.06	0.048	0.095	0.036	0.06	0.012	0.012	0.024	0.012	0	0	0	0.024	0	0	0.072	0	0.012	0.036	0.024	0.036	0	0	0	0	0.036	0	0	0.024	0	0.036	0.012	0.036	0.024	0.012
0	0.2	0.35	0.188	0.263	0.025	0.063	0.038	0.076	0.076	0.127	0.076	0.063	0.051	0.038	0.063	0.038	0.051	0.127	0.013	0.076	0	0.013	0.013	0	0.013	0.013	0.026	0	0	0	0.026	0.013	0.013	0.038	0	0.026	0	0.051	0	0.026	0.026	0.038	0.026	0.038	0.038	0.013	0.013	0.013	0.013
0	0.28	0.2	0.36	0.16	0.061	0.061	0.122	0.041	0.041	0.061	0.082	0.02	0.102	0.082	0.102	0.082	0.082	0	0.061	0	0.021	0	0.042	0	0	0.042	0.021	0	0.021	0.042	0.042	0.021	0.021	0	0.021	0	0	0.021	0	0.021	0	0	0.042	0.021	0.021	0	0.042	0.021	0
0	0.262	0.31	0.19	0.238	0	0.146	0.073	0.049	0.049	0.049	0.098	0.098	0.122	0.049	0	0.024	0.073	0.073	0.024	0.073	0	0	0	0	0.025	0.05	0.05	0	0.05	0.025	0	0	0.025	0	0	0.025	0	0.05	0	0	0	0	0	0.05	0.05	0.025	0	0.025	0
0	0.2	0.35	0.188	0.263	0.025	0.063	0.038	0.076	0.076	0.127	0.076	0.063	0.051	0.038	0.063	0.038	0.051	0.127	0.013	0.076	0	0.013	0.013	0	0.013	0.013	0.026	0	0	0	0.026	0.013	0.013	0.038	0	0.026	0	0.051	0	0.026	0.026	0.038	0.026	0.038	0.038	0.013	0.013	0.013	0.013
0	0.05	0.375	0.35	0.225	0	0.026	0.026	0	0.051	0.103	0.154	0.077	0	0.179	0.051	0.128	0	0.077	0.103	0.026	0	0	0	0	0	0	0.026	0	0	0	0	0.026	0	0	0	0	0	0.026	0.026	0	0	0	0.053	0.053	0	0.026	0.053	0.079	0
0	0.259	0.224	0.318	0.2	0.048	0.024	0.083	0.095	0.048	0.024	0.107	0.048	0.071	0.143	0.06	0.048	0.095	0.036	0.06	0.012	0.012	0.024	0.012	0	0	0	0.024	0	0	0.072	0	0.012	0.036	0.024	0.036	0	0	0	0	0.036	0	0	0.024	0	0.036	0.012	0.036	0.024	0.012
0	0.28	0.2	0.36	0.16	0.061	0.061	0.122	0.041	0.041	0.061	0.082	0.02	0.102	0.082	0.102	0.082	0.082	0	0.061	0	0.021	0	0.042	0	0	0.042	0.021	0	0.021	0.042	0.042	0.021	0.021	0	0.021	0	0	0.021	0	0.021	0	0	0.042	0.021	0.021	0	0.042	0.021	0
0	0.262	0.31	0.19	0.238	0	0.146	0.073	0.049	0.049	0.049	0.098	0.098	0.122	0.049	0	0.024	0.073	0.073	0.024	0.073	0	0	0	0	0.025	0.05	0.05	0	0.05	0.025	0	0	0.025	0	0	0.025	0	0.05	0	0	0	0	0	0.05	0.05	0.025	0	0.025	0
0	0.2	0.35	0.188	0.263	0.025	0.063	0.038	0.076	0.076	0.127	0.076	0.063	0.051	0.038	0.063	0.038	0.051	0.127	0.013	0.076	0	0.013	0.013	0	0.013	0.013	0.026	0	0	0	0.026	0.013	0.013	0.038	0	0.026	0	0.051	0	0.026	0.026	0.038	0.026	0.038	0.038	0.013	0.013	0.013	0.013
0	0.05	0.375	0.35	0.225	0	0.026	0.026	0	0.051	0.103	0.154	0.077	0	0.179	0.051	0.128	0	0.077	0.103	0.026	0	0	0	0	0	0	0.026	0	0	0	0	0.026	0	0	0	0	0	0.026	0.026	0	0	0	0.053	0.053	0	0.026	0.053	0.079	0
0	0.259	0.224	0.318	0.2	0.048	0.024	0.083	0.095	0.048	0.024	0.107	0.048	0.071	0.143	0.06	0.048	0.095	0.036	0.06	0.012	0.012	0.024	0.012	0	0	0	0.024	0	0	0.072	0	0.012	0.036	0.024	0.036	0	0	0	0	0.036	0	0	0.024	0	0.036	0.012	0.036	0.024	0.012
0	0.05	0.375	0.35	0.225	0	0.026	0.026	0	0.051	0.103	0.154	0.077	0	0.179	0.051	0.128	0	0.077	0.103	0.026	0	0	0	0	0	0	0.026	0	0	0	0	0.026	0	0	0	0	0	0.026	0.026	0	0	0	0.053	0.053	0	0.026	0.053	0.079	0
0	0.259	0.224	0.318	0.2	0.048	0.024	0.083	0.095	0.048	0.024	0.107	0.048	0.071	0.143	0.06	0.048	0.095	0.036	0.06	0.012	0.012	0.024	0.012	0	0	0	0.024	0	0	0.072	0	0.012	0.036	0.024	0.036	0	0	0	0	0.036	0	0	0.024	0	0.036	0.012	0.036	0.024	0.012
0	0.263	0.263	0.237	0.237	0.063	0.076	0.089	0.038	0.038	0.076	0.051	0.089	0.051	0.051	0.051	0.089	0.114	0.051	0.051	0.025	0.013	0.026	0.026	0	0	0.026	0.038	0.013	0.013	0.038	0.013	0.026	0.026	0.013	0	0	0	0.013	0.013	0.013	0.026	0	0	0.038	0.013	0	0.026	0.013	0.013
0	0.267	0.229	0.352	0.152	0.048	0.058	0.096	0.067	0.087	0.077	0.048	0.019	0.096	0.048	0.154	0.048	0.038	0.048	0.048	0.019	0.019	0.019	0	0.01	0.019	0.029	0	0.01	0	0.019	0.049	0.029	0	0.019	0.039	0.01	0.01	0.01	0.039	0.029	0.019	0.019	0.029	0.01	0.029	0	0.01	0.01	0.01
0	0.257	0.27	0.324	0.149	0.055	0.096	0.068	0.041	0.082	0.055	0.082	0.055	0.11	0.082	0.082	0.041	0.014	0.041	0.082	0.014	0	0.028	0.014	0.014	0.042	0.014	0.028	0.014	0.014	0.028	0	0.014	0	0	0.028	0.014	0.028	0.014	0.014	0.028	0.028	0	0.028	0	0.042	0.028	0.014	0	0
0	0.5	0	0.083	0.417	0.174	0	0.087	0.217	0	0	0	0	0	0	0	0.087	0.348	0	0	0.087	0	0	0	0.136	0	0	0	0	0	0	0	0.091	0.136	0	0	0.091	0	0	0	0	0	0	0	0	0	0	0	0	0
0	0.233	0.311	0.222	0.233	0.056	0.09	0.022	0.056	0.067	0.079	0.124	0.045	0.067	0.067	0.045	0.045	0.045	0.067	0.034	0.09	0	0.034	0	0.023	0.011	0.045	0.034	0	0.011	0.011	0	0	0.011	0.011	0	0.034	0.011	0.034	0.011	0	0.011	0.011	0.023	0.034	0.034	0.023	0.034	0.034	0
0	0.116	0.279	0.326	0.279	0	0.071	0.048	0	0.024	0.071	0.095	0.095	0.024	0.048	0.095	0.143	0.071	0.095	0.071	0.048	0	0	0	0	0.024	0.024	0	0.024	0	0.024	0	0.024	0	0	0	0	0	0	0.024	0	0	0.024	0.049	0	0	0	0.024	0.049	0
0	0.283	0.208	0.189	0.321	0.058	0.058	0.077	0.096	0.038	0.058	0.058	0.058	0.077	0.038	0	0.077	0.096	0.058	0.058	0.096	0	0.02	0.039	0	0.02	0.02	0	0.02	0.02	0	0	0.059	0.02	0.02	0	0.059	0.02	0	0	0.02	0	0	0.039	0.02	0.039	0.02	0	0	0.02
0	0.309	0.206	0.235	0.25	0.119	0.09	0.06	0.03	0.045	0.03	0.03	0.104	0.06	0.075	0.06	0.045	0.09	0.015	0.075	0.075	0.03	0.03	0.03	0.015	0	0.015	0.03	0.045	0.03	0.015	0	0.015	0.015	0	0.015	0	0.03	0.015	0	0	0.015	0	0	0.015	0	0.015	0.015	0	0.045
0	0.116	0.279	0.326	0.279	0	0.071	0.048	0	0.024	0.071	0.095	0.095	0.024	0.048	0.095	0.143	0.071	0.095	0.071	0.048	0	0	0	0	0.024	0.024	0	0.024	0	0.024	0	0.024	0	0	0	0	0	0	0.024	0	0	0.024	0.049	0	0	0	0.024	0.049	0
0	0.165	0.275	0.33	0.231	0.022	0.056	0.056	0.033	0.033	0.089	0.089	0.056	0.067	0.078	0.1	0.089	0.044	0.056	0.078	0.056	0	0.011	0.011	0	0.011	0.011	0.034	0	0.022	0.022	0.011	0	0.011	0.011	0.011	0	0	0.011	0.011	0.011	0.011	0.056	0	0.011	0.011	0.011	0.022	0.045	0.011
0	0.167	0.1	0.3	0.433	0	0.034	0.069	0.069	0.034	0.034	0	0.034	0	0.034	0.138	0.103	0.138	0	0.069	0.241	0	0	0	0	0	0	0	0.036	0	0	0.036	0.036	0	0	0	0.071	0	0	0.036	0	0.036	0	0	0	0	0	0	0	0.036
0	0.296	0.222	0.278	0.204	0.132	0.057	0.057	0.057	0.057	0.094	0.057	0.019	0.038	0.057	0.075	0.094	0.075	0.019	0.075	0.038	0.058	0.019	0.019	0.038	0.019	0.019	0.019	0	0	0.019	0.019	0.019	0.019	0.019	0	0.019	0	0.019	0.019	0.019	0.019	0.038	0.019	0.019	0.019	0.019	0	0.019	0
0	0.224	0.286	0.224	0.265	0.042	0.104	0.021	0.063	0.042	0.042	0.125	0.083	0.063	0.083	0.021	0.063	0.083	0.042	0.063	0.063	0	0.021	0	0.021	0.021	0.021	0.064	0	0	0.021	0	0	0.021	0	0.043	0	0	0.021	0	0.021	0	0	0	0.043	0.043	0.021	0.021	0.043	0.043
0	0.116	0.279	0.326	0.279	0	0.071	0.048	0	0.024	0.071	0.095	0.095	0.024	0.048	0.095	0.143	0.071	0.095	0.071	0.048	0	0	0	0	0.024	0.024	0	0.024	0	0.024	0	0.024	0	0	0	0	0	0	0.024	0	0	0.024	0.049	0	0	0	0.024	0.049	0
0	0.364	0.136	0.273	0.227	0.095	0.095	0.095	0.095	0.143	0	0	0	0.095	0	0.048	0.095	0.048	0.048	0.095	0.048	0	0	0.05	0.05	0.1	0	0	0	0	0	0	0.05	0.05	0.05	0	0	0.05	0.05	0	0.05	0	0	0	0	0	0	0	0	0
0	0.165	0.275	0.33	0.231	0.022	0.056	0.056	0.033	0.033	0.089	0.089	0.056	0.067	0.078	0.1	0.089	0.044	0.056	0.078	0.056	0	0.011	0.011	0	0.011	0.011	0.034	0	0.022	0.022	0.011	0	0.011	0.011	0.011	0	0	0.011	0.011	0.011	0.011	0.056	0	0.011	0.011	0.011	0.022	0.045	0.011
0	0.167	0.1	0.3	0.433	0	0.034	0.069	0.069	0.034	0.034	0	0.034	0	0.034	0.138	0.103	0.138	0	0.069	0.241	0	0	0	0	0	0	0	0.036	0	0	0.036	0.036	0	0	0	0.071	0	0	0.036	0	0.036	0	0	0	0	0	0	0	0.036
0	0.296	0.222	0.278	0.204	0.132	0.057	0.057	0.057	0.057	0.094	0.057	0.019	0.038	0.057	0.075	0.094	0.075	0.019	0.075	0.038	0.058	0.019	0.019	0.038	0.019	0.019	0.019	0	0	0.019	0.019	0.019	0.019	0.019	0	0.019	0	0.019	0.019	0.019	0.019	0.038	0.019	0.019	0.019	0.019	0	0.019	0
0	0.147	0.206	0.265	0.382	0	0.03	0	0.121	0.061	0.061	0.091	0	0	0.091	0.091	0.091	0.091	0.03	0.091	0.152	0	0	0	0	0	0	0.031	0	0	0	0	0	0	0.031	0.063	0	0	0	0	0.063	0.031	0.031	0	0	0	0.031	0.031	0.031	0
0	0.375	0.225	0.2	0.2	0.128	0.103	0.077	0.077	0.128	0.026	0.077	0	0.051	0.026	0.026	0.077	0.077	0.077	0.026	0.026	0.026	0.026	0.026	0.053	0.053	0	0.053	0	0	0.026	0.026	0.026	0.026	0.026	0.026	0	0.053	0.053	0.026	0	0.026	0	0	0	0.053	0	0	0.026	0
0	0.325	0.05	0.275	0.35	0.103	0	0.103	0.128	0.026	0	0.026	0	0.128	0	0.026	0.103	0.077	0.051	0.103	0.128	0	0	0.026	0.079	0	0	0	0	0.053	0	0	0.053	0	0.026	0.026	0.079	0	0	0.026	0	0	0	0	0	0.026	0	0	0	0
0	0.3	0.3	0.2	0.2	0.103	0.138	0.034	0.034	0.138	0	0.103	0.069	0.069	0.034	0.034	0.034	0	0.138	0	0.069	0	0.071	0	0.036	0.036	0	0.071	0.036	0.036	0	0	0	0	0.036	0	0	0.036	0.071	0.036	0	0	0	0	0	0.036	0.036	0.036	0	0
0	0.35	0.375	0.175	0.1	0.154	0.103	0.051	0.026	0.154	0.077	0.103	0.051	0.026	0.128	0	0.026	0	0.077	0.026	0	0.079	0.026	0.026	0.026	0	0.053	0.053	0	0.026	0.026	0	0	0	0.026	0	0	0.079	0.053	0	0	0.026	0	0	0.053	0	0.079	0	0.026	0
0	0.18	0.38	0.2	0.24	0.041	0.061	0	0.082	0.082	0.163	0.102	0.041	0.02	0.082	0.041	0.061	0.041	0.061	0.061	0.061	0.021	0	0	0.021	0	0	0.042	0.021	0	0	0	0	0.042	0.021	0.021	0	0	0.042	0	0.042	0.042	0.063	0.063	0	0.021	0.042	0.021	0.021	0
0	0.5	0.125	0	0.375	0.286	0.143	0	0.143	0	0	0	0.143	0	0	0	0	0.143	0	0	0.143	0	0.167	0	0.167	0	0	0	0.167	0	0	0	0	0.167	0	0	0	0	0	0	0	0	0	0	0	0	0	0	0	0
0	0.25	0.125	0.425	0.2	0.077	0.051	0.103	0.026	0.051	0	0.051	0.026	0.077	0.077	0.205	0.051	0.051	0	0.077	0.077	0.026	0	0.026	0.026	0	0	0.026	0.026	0	0.026	0.026	0.026	0	0	0	0.026	0	0.026	0.026	0	0	0	0	0	0.053	0	0	0	0
0	0.364	0.136	0.273	0.227	0.095	0.095	0.095	0.095	0.143	0	0	0	0.095	0	0.048	0.095	0.048	0.048	0.095	0.048	0	0	0.05	0.05	0.1	0	0	0	0	0	0	0.05	0.05	0.05	0	0	0.05	0.05	0	0.05	0	0	0	0	0	0	0	0	0
0	0.25	0.125	0.425	0.2	0.077	0.051	0.103	0.026	0.051	0	0.051	0.026	0.077	0.077	0.205	0.051	0.051	0	0.077	0.077	0.026	0	0.026	0.026	0	0	0.026	0.026	0	0.026	0.026	0.026	0	0	0	0.026	0	0.026	0.026	0	0	0	0	0	0.053	0	0	0	0
0	0.364	0.136	0.273	0.227	0.095	0.095	0.095	0.095	0.143	0	0	0	0.095	0	0.048	0.095	0.048	0.048	0.095	0.048	0	0	0.05	0.05	0.1	0	0	0	0	0	0	0.05	0.05	0.05	0	0	0.05	0.05	0	0.05	0	0	0	0	0	0	0	0	0
0	0.165	0.275	0.33	0.231	0.022	0.056	0.056	0.033	0.033	0.089	0.089	0.056	0.067	0.078	0.1	0.089	0.044	0.056	0.078	0.056	0	0.011	0.011	0	0.011	0.011	0.034	0	0.022	0.022	0.011	0	0.011	0.011	0.011	0	0	0.011	0.011	0.011	0.011	0.056	0	0.011	0.011	0.011	0.022	0.045	0.011
0	0.167	0.1	0.3	0.433	0	0.034	0.069	0.069	0.034	0.034	0	0.034	0	0.034	0.138	0.103	0.138	0	0.069	0.241	0	0	0	0	0	0	0	0.036	0	0	0.036	0.036	0	0	0	0.071	0	0	0.036	0	0.036	0	0	0	0	0	0	0	0.036
0	0.229	0.143	0.514	0.114	0.088	0	0.147	0	0.059	0	0.088	0	0.059	0.088	0.265	0.088	0.029	0.029	0.029	0.029	0.03	0	0.061	0	0	0	0	0	0	0.03	0.121	0	0	0	0	0	0	0	0.061	0	0	0	0	0	0.03	0	0	0.061	0
0	0.029	0.143	0.286	0.543	0	0	0	0	0	0.029	0	0.118	0	0	0.029	0.265	0.029	0.088	0.265	0.176	0	0	0	0	0	0	0	0	0	0	0	0	0	0	0	0	0	0	0	0	0	0	0	0.03	0	0	0	0	0.03
0	0.229	0.143	0.514	0.114	0.088	0	0.147	0	0.059	0	0.088	0	0.059	0.088	0.265	0.088	0.029	0.029	0.029	0.029	0.03	0	0.061	0	0	0	0	0	0	0.03	0.121	0	0	0	0	0	0	0	0.061	0	0	0	0	0	0.03	0	0	0.061	0
0	0.029	0.143	0.286	0.543	0	0	0	0	0	0.029	0	0.118	0	0	0.029	0.265	0.029	0.088	0.265	0.176	0	0	0	0	0	0	0	0	0	0	0	0	0	0	0	0	0	0	0	0	0	0	0	0.03	0	0	0	0	0.03
0	0.25	0.125	0.425	0.2	0.077	0.051	0.103	0.026	0.051	0	0.051	0.026	0.077	0.077	0.205	0.051	0.051	0	0.077	0.077	0.026	0	0.026	0.026	0	0	0.026	0.026	0	0.026	0.026	0.026	0	0	0	0.026	0	0.026	0.026	0	0	0	0	0	0.053	0	0	0	0
0	0.364	0.136	0.273	0.227	0.095	0.095	0.095	0.095	0.143	0	0	0	0.095	0	0.048	0.095	0.048	0.048	0.095	0.048	0	0	0.05	0.05	0.1	0	0	0	0	0	0	0.05	0.05	0.05	0	0	0.05	0.05	0	0.05	0	0	0	0	0	0	0	0	0
0	0.165	0.275	0.33	0.231	0.022	0.056	0.056	0.033	0.033	0.089	0.089	0.056	0.067	0.078	0.1	0.089	0.044	0.056	0.078	0.056	0	0.011	0.011	0	0.011	0.011	0.034	0	0.022	0.022	0.011	0	0.011	0.011	0.011	0	0	0.011	0.011	0.011	0.011	0.056	0	0.011	0.011	0.011	0.022	0.045	0.011
0	0.25	0.125	0.425	0.2	0.077	0.051	0.103	0.026	0.051	0	0.051	0.026	0.077	0.077	0.205	0.051	0.051	0	0.077	0.077	0.026	0	0.026	0.026	0	0	0.026	0.026	0	0.026	0.026	0.026	0	0	0	0.026	0	0.026	0.026	0	0	0	0	0	0.053	0	0	0	0
0	0.364	0.136	0.273	0.227	0.095	0.095	0.095	0.095	0.143	0	0	0	0.095	0	0.048	0.095	0.048	0.048	0.095	0.048	0	0	0.05	0.05	0.1	0	0	0	0	0	0	0.05	0.05	0.05	0	0	0.05	0.05	0	0.05	0	0	0	0	0	0	0	0	0
0	0.165	0.275	0.33	0.231	0.022	0.056	0.056	0.033	0.033	0.089	0.089	0.056	0.067	0.078	0.1	0.089	0.044	0.056	0.078	0.056	0	0.011	0.011	0	0.011	0.011	0.034	0	0.022	0.022	0.011	0	0.011	0.011	0.011	0	0	0.011	0.011	0.011	0.011	0.056	0	0.011	0.011	0.011	0.022	0.045	0.011
0	0.203	0.176	0.338	0.284	0.068	0.055	0.041	0.027	0.041	0.027	0.041	0.068	0.014	0.068	0.11	0.151	0.082	0.027	0.137	0.041	0.028	0	0.014	0.014	0	0	0.028	0.028	0	0	0.028	0.014	0	0.014	0.014	0	0.028	0.014	0	0	0.014	0	0	0.014	0.014	0.014	0.014	0	0.028
0	0.174	0.159	0.319	0.348	0.015	0.044	0.088	0.029	0.015	0.015	0.029	0.103	0.088	0.015	0.118	0.103	0.059	0.088	0.074	0.118	0	0	0	0.015	0	0	0.015	0.03	0.03	0	0.045	0.015	0	0.015	0	0.015	0	0	0.015	0	0	0	0	0.015	0	0	0.015	0.015	0.015
0	0.225	0.375	0.275	0.125	0.026	0.103	0.051	0.051	0.077	0.128	0.103	0.077	0.103	0.128	0.051	0	0	0.026	0.077	0	0	0.026	0	0	0	0.026	0.053	0.026	0.026	0.026	0	0	0	0.026	0	0	0	0.026	0.053	0	0.026	0.053	0.026	0.026	0.026	0.026	0.053	0	0
0	0.296	0.222	0.278	0.204	0.132	0.057	0.057	0.057	0.057	0.094	0.057	0.019	0.038	0.057	0.075	0.094	0.075	0.019	0.075	0.038	0.058	0.019	0.019	0.038	0.019	0.019	0.019	0	0	0.019	0.019	0.019	0.019	0.019	0	0.019	0	0.019	0.019	0.019	0.019	0.038	0.019	0.019	0.019	0.019	0	0.019	0
0	0.224	0.286	0.224	0.265	0.042	0.104	0.021	0.063	0.042	0.042	0.125	0.083	0.063	0.083	0.021	0.063	0.083	0.042	0.063	0.063	0	0.021	0	0.021	0.021	0.021	0.064	0	0	0.021	0	0	0.021	0	0.043	0	0	0.021	0	0.021	0	0	0	0.043	0.043	0.021	0.021	0.043	0.043
0	0.116	0.279	0.326	0.279	0	0.071	0.048	0	0.024	0.071	0.095	0.095	0.024	0.048	0.095	0.143	0.071	0.095	0.071	0.048	0	0	0	0	0.024	0.024	0	0.024	0	0.024	0	0.024	0	0	0	0	0	0	0.024	0	0	0.024	0.049	0	0	0	0.024	0.049	0
0	0.165	0.275	0.33	0.231	0.022	0.056	0.056	0.033	0.033	0.089	0.089	0.056	0.067	0.078	0.1	0.089	0.044	0.056	0.078	0.056	0	0.011	0.011	0	0.011	0.011	0.034	0	0.022	0.022	0.011	0	0.011	0.011	0.011	0	0	0.011	0.011	0.011	0.011	0.056	0	0.011	0.011	0.011	0.022	0.045	0.011
0	0.167	0.1	0.3	0.433	0	0.034	0.069	0.069	0.034	0.034	0	0.034	0	0.034	0.138	0.103	0.138	0	0.069	0.241	0	0	0	0	0	0	0	0.036	0	0	0.036	0.036	0	0	0	0.071	0	0	0.036	0	0.036	0	0	0	0	0	0	0	0.036
0	0.296	0.222	0.278	0.204	0.132	0.057	0.057	0.057	0.057	0.094	0.057	0.019	0.038	0.057	0.075	0.094	0.075	0.019	0.075	0.038	0.058	0.019	0.019	0.038	0.019	0.019	0.019	0	0	0.019	0.019	0.019	0.019	0.019	0	0.019	0	0.019	0.019	0.019	0.019	0.038	0.019	0.019	0.019	0.019	0	0.019	0
0	0.224	0.286	0.224	0.265	0.042	0.104	0.021	0.063	0.042	0.042	0.125	0.083	0.063	0.083	0.021	0.063	0.083	0.042	0.063	0.063	0	0.021	0	0.021	0.021	0.021	0.064	0	0	0.021	0	0	0.021	0	0.043	0	0	0.021	0	0.021	0	0	0	0.043	0.043	0.021	0.021	0.043	0.043
0	0.116	0.279	0.326	0.279	0	0.071	0.048	0	0.024	0.071	0.095	0.095	0.024	0.048	0.095	0.143	0.071	0.095	0.071	0.048	0	0	0	0	0.024	0.024	0	0.024	0	0.024	0	0.024	0	0	0	0	0	0	0.024	0	0	0.024	0.049	0	0	0	0.024	0.049	0
0	0.165	0.275	0.33	0.231	0.022	0.056	0.056	0.033	0.033	0.089	0.089	0.056	0.067	0.078	0.1	0.089	0.044	0.056	0.078	0.056	0	0.011	0.011	0	0.011	0.011	0.034	0	0.022	0.022	0.011	0	0.011	0.011	0.011	0	0	0.011	0.011	0.011	0.011	0.056	0	0.011	0.011	0.011	0.022	0.045	0.011
0	0.167	0.1	0.3	0.433	0	0.034	0.069	0.069	0.034	0.034	0	0.034	0	0.034	0.138	0.103	0.138	0	0.069	0.241	0	0	0	0	0	0	0	0.036	0	0	0.036	0.036	0	0	0	0.071	0	0	0.036	0	0.036	0	0	0	0	0	0	0	0.036
0	0.296	0.222	0.278	0.204	0.132	0.057	0.057	0.057	0.057	0.094	0.057	0.019	0.038	0.057	0.075	0.094	0.075	0.019	0.075	0.038	0.058	0.019	0.019	0.038	0.019	0.019	0.019	0	0	0.019	0.019	0.019	0.019	0.019	0	0.019	0	0.019	0.019	0.019	0.019	0.038	0.019	0.019	0.019	0.019	0	0.019	0
0	0.165	0.275	0.33	0.231	0.022	0.056	0.056	0.033	0.033	0.089	0.089	0.056	0.067	0.078	0.1	0.089	0.044	0.056	0.078	0.056	0	0.011	0.011	0	0.011	0.011	0.034	0	0.022	0.022	0.011	0	0.011	0.011	0.011	0	0	0.011	0.011	0.011	0.011	0.056	0	0.011	0.011	0.011	0.022	0.045	0.011
0	0.067	0.067	0.533	0.333	0.034	0	0	0.034	0	0	0.069	0	0	0.069	0.345	0.138	0.034	0	0.138	0.138	0	0	0	0.036	0	0	0	0	0	0	0	0	0	0	0	0.036	0	0	0	0	0	0	0	0	0	0.036	0	0.036	0
0	0.338	0.188	0.275	0.2	0.063	0.051	0.139	0.076	0.076	0.038	0.038	0.038	0.101	0.076	0.038	0.063	0.089	0.025	0.063	0.025	0.013	0.013	0.013	0.013	0.026	0.026	0	0	0.064	0.038	0.026	0.013	0.026	0	0.038	0.013	0	0.013	0.064	0	0	0	0.013	0.026	0.013	0	0	0.026	0.038
0	0.145	0.304	0.246	0.304	0.015	0.044	0.074	0.015	0.029	0.118	0.044	0.103	0.059	0.044	0.074	0.074	0.044	0.103	0.044	0.118	0	0	0.015	0	0	0	0.015	0.03	0.03	0.015	0.03	0	0	0	0	0.015	0	0.015	0.015	0	0.015	0.045	0.015	0.03	0	0.015	0.015	0.015	0
0	0.157	0.157	0.329	0.357	0.014	0.029	0.087	0.029	0.014	0.029	0.029	0.087	0.072	0.014	0.116	0.116	0.058	0.087	0.087	0.13	0	0	0	0.015	0	0	0.015	0.015	0.029	0	0.044	0.015	0	0.015	0	0.015	0	0	0.015	0	0	0	0	0.029	0	0	0.015	0.015	0.015
0	0.203	0.176	0.338	0.284	0.068	0.055	0.041	0.027	0.041	0.027	0.041	0.068	0.014	0.068	0.11	0.151	0.082	0.027	0.137	0.041	0.028	0	0.014	0.014	0	0	0.028	0.028	0	0	0.028	0.014	0	0.014	0.014	0	0.028	0.014	0	0	0.014	0	0	0.014	0.014	0.014	0.014	0	0.028
0	0.174	0.159	0.319	0.348	0.015	0.044	0.088	0.029	0.015	0.015	0.029	0.103	0.088	0.015	0.118	0.103	0.059	0.088	0.074	0.118	0	0	0	0.015	0	0	0.015	0.03	0.03	0	0.045	0.015	0	0.015	0	0.015	0	0	0.015	0	0	0	0	0.015	0	0	0.015	0.015	0.015
0	0.225	0.375	0.275	0.125	0.026	0.103	0.051	0.051	0.077	0.128	0.103	0.077	0.103	0.128	0.051	0	0	0.026	0.077	0	0	0.026	0	0	0	0.026	0.053	0.026	0.026	0.026	0	0	0	0.026	0	0	0	0.026	0.053	0	0.026	0.053	0.026	0.026	0.026	0.026	0.053	0	0
0	0.149	0.311	0.243	0.297	0.027	0.055	0.041	0.027	0.014	0.11	0.068	0.123	0.082	0.027	0.082	0.055	0.027	0.123	0.041	0.096	0	0	0.014	0.014	0	0.028	0.028	0	0.028	0	0	0.014	0.014	0	0	0.014	0	0	0.014	0	0.014	0.014	0.028	0.056	0.028	0.014	0	0.028	0.014
[truncated: 1,666 more rows]
[truncated: 591 more columns]
