# Supplementary material for: AptaNet as a deep learning approach for aptamer–protein interaction prediction
Source: Sci Rep. 2021 Mar 16;11:6074. doi: 10.1038/s41598-021-85629-0 (PMC7971039; doi:10.1038/s41598-021-85629-0)
Supplement: Supplementary file 2 — Supplementary Table S2. [file 41598_2021_85629_MOESM2_ESM.xlsx]

## Sheet: Feature Ranking
Feature Ranking	Value
feature 8	0.021149
feature 16	0.015684
feature 36	0.015409
feature 26	0.014633
feature 0	0.012558
feature 17	0.012232
feature 24	0.011702
feature 67	0.01093
feature 2	0.010752
feature 1	0.010211
feature 73	0.009769
feature 72	0.00974
feature 46	0.00961
feature 68	0.00958
feature 13	0.009495
feature 3	0.009383
feature 153	0.009252
feature 55	0.009232
feature 62	0.008869
feature 48	0.008644
feature 9	0.008468
feature 38	0.008456
feature 56	0.00837
feature 40	0.00835
feature 12	0.008091
feature 15	0.008087
feature 5	0.008033
feature 25	0.007982
feature 14	0.007948
feature 69	0.007916
feature 4	0.00772
feature 6	0.007635
feature 7	0.007547
feature 74	0.007486
feature 11	0.007394
feature 10	0.007193
feature 19	0.007055
feature 53	0.00694
feature 18	0.006916
feature 61	0.006844
feature 85	0.006731
feature 78	0.006726
feature 65	0.006598
feature 41	0.006572
feature 103	0.006565
feature 45	0.006556
feature 44	0.006556
feature 185	0.0064
feature 285	0.006381
feature 63	0.00636
feature 203	0.006335
feature 60	0.00626
feature 29	0.006076
feature 20	0.006014
feature 50	0.005974
feature 43	0.005899
feature 31	0.005883
feature 82	0.005794
feature 75	0.005753
feature 81	0.005689
feature 80	0.005667
feature 23	0.005646
feature 77	0.005635
feature 30	0.005626
feature 51	0.005561
feature 57	0.005383
feature 49	0.005285
feature 54	0.005216
feature 59	0.005203
feature 135	0.005191
feature 337	0.005172
feature 33	0.005167
feature 22	0.005156
feature 37	0.00499
feature 34	0.004914
feature 28	0.004883
feature 70	0.004865
feature 58	0.004853
feature 387	0.004836
feature 21	0.004739
feature 52	0.004708
feature 32	0.004678
feature 35	0.004514
feature 79	0.004503
feature 66	0.004492
feature 27	0.004484
feature 42	0.004459
feature 187	0.004331
feature 76	0.004264
feature 303	0.004242
feature 64	0.004068
feature 394	0.004024
feature 39	0.003977
feature 248	0.003883
feature 47	0.003837
feature 194	0.003708
feature 403	0.003627
feature 71	0.00359
feature 83	0.003545
feature 87	0.003429
feature 134	0.003096
feature 294	0.003049
feature 253	0.00304
feature 287	0.00299
feature 137	0.002984
feature 385	0.002983
feature 97	0.002881
feature 353	0.002782
feature 335	0.00274
feature 396	0.002706
feature 398	0.002576
feature 298	0.002528
feature 241	0.002485
feature 235	0.002474
feature 296	0.002341
feature 84	0.002318
feature 95	0.002125
feature 94	0.002122
feature 244	0.002094
feature 196	0.002086
feature 297	0.00205
feature 148	0.002015
feature 239	0.001913
feature 146	0.001902
feature 145	0.001842
feature 295	0.001821
feature 184	0.001812
feature 141	0.001777
feature 347	0.001773
feature 144	0.00177
feature 197	0.001745
feature 91	0.001743
feature 321	0.001697
feature 346	0.001626
feature 247	0.0016
feature 286	0.001587
feature 328	0.001562
feature 409	0.001558
feature 140	0.001533
feature 274	0.001496
feature 226	0.001466
feature 198	0.001442
feature 138	0.001381
feature 164	0.001359
feature 304	0.001355
feature 190	0.001348
feature 96	0.001331
feature 136	0.001295
feature 264	0.001293
feature 397	0.001284
feature 147	0.001271
feature 86	0.001268
feature 89	0.001266
feature 279	0.001243
feature 389	0.001242
feature 386	0.001237
feature 139	0.001234
feature 98	0.001213
feature 349	0.001204
feature 154	0.0012
feature 284	0.001191
feature 390	0.001181
feature 256	0.001172
feature 322	0.001169
feature 289	0.001164
feature 133	0.001145
feature 336	0.00114
feature 395	0.001138
feature 291	0.001138
feature 281	0.001122
feature 111	0.001121
feature 122	0.001119
feature 174	0.001118
feature 318	0.001111
feature 288	0.001108
feature 269	0.001101
feature 271	0.001082
feature 192	0.001065
feature 191	0.001057
feature 405	0.001049
feature 232	0.001049
feature 323	0.001039
feature 234	0.001036
feature 378	0.001017
feature 150	0.001015
feature 142	0.000994
feature 423	0.00099
feature 246	0.000976
feature 404	0.000975
feature 424	0.000972
feature 290	0.000968
feature 100	0.000963
feature 101	0.000951
