# Supplementary material for: AptaNet as a deep learning approach for aptamer–protein interaction prediction
Source: Sci Rep. 2021 Mar 16;11:6074. doi: 10.1038/s41598-021-85629-0 (PMC7971039; doi:10.1038/s41598-021-85629-0)
Supplement: Supplementary file 3 — Supplementary Table S3. [file 41598_2021_85629_MOESM3_ESM.xlsx]

## Sheet: Amino Acids Properties
Amino Acids	Hydrophobicity	Hydrophilicity	SideChainMass	Polarity	Molecular weight	Meling point	Transfer_free_energy	Buriability	Bulkiness	Solvation_free_energy	Relative_mutability	Residue_volume	Volume	Amino_acid_distribution	Hydration_number	Isoelectric_point	Compressibility	Chromatographic_index	Unfolding_entropy_change	Unfolding_entalpy_change	Unfolding_Gibbs_free_energy_change
A	0.62	-0.5	15	-0.5	5.3	0.81	58	1.37	6.77	0.87	1.09	0.91	0.92	0.96	0.9	6	-25.5	9.9	-0.54	0.51	-0.02
R	-2.53	3	101	3	2.6	0.85	-184	1.33	6.87	0.85	0.97	1	0.93	0.67	1.02	10.76	-26.62	4.6	3.69	-4.4	-0.71
N	-0.78	0.2	58	0.2	3	0.62	-93	6.29	5.5	0.09	1.14	1.64	0.6	0.72	0.62	5.41	-30.9	5.4	1.74	-2.03	-0.3
D	-0.9	3	59	-1	1.3	1.17	116	-4.47	0.31	1.52	0.5	0.93	1.16	1.13	1.24	2.77	-33.12	2.8	-0.26	0.18	-0.08
C	0.29	-1	47	2.5	3.6	0.71	-97	8.93	8.57	0.66	0.77	1.4	0.48	0.9	0.47	5.05	-32.82	2.8	-4.14	5.21	1.08
Q	-0.85	0.2	72	0.2	2.4	0.98	-139	3.88	5.24	0	0.83	0.94	0.95	1.18	1.18	5.65	-32.6	9	1.53	-1.76	-0.23
E	-0.74	3	73	2.5	3.3	0.53	-131	4.04	12.93	0.67	0.92	0.97	0.61	0.33	0.62	5.22	-36.17	3.2	-0.19	0.05	-0.13
G	0.48	0	1	0	4.8	0.88	-11	3.39	7.95	0.1	1.25	1.51	0.61	0.9	0.56	5.97	-27	5.6	-0.31	-0.23	0.09
H	-0.4	-0.5	82	-0.5	1.4	0.92	-73	-1.65	2.8	0.87	0.67	0.9	0.93	0.87	1.12	7.59	-31.84	8.2	-0.23	0.79	0.56
I	1.38	-1.8	57	-1.8	3.1	1.48	107	-7.92	2.72	3.15	0.66	0.65	1.81	1.54	1.54	6.02	-31.78	17.1	-0.27	0.19	-0.08
L	1.06	-1.8	57	-1.8	4.7	1.24	95	-8.68	4.43	2.17	0.44	0.59	1.3	1.26	1.26	5.98	-31.78	17.6	-0.24	0.17	-0.08
K	-1.5	3	73	3	4.1	0.77	-24	7.7	10.2	1.64	1.25	0.82	0.7	0.81	0.74	9.74	-32.4	3.5	1.13	-1.45	-0.32
M	0.64	-1.3	75	-1.3	1.1	1.05	78	-7.13	1.87	1.67	0.45	0.58	1.19	1.29	1.09	5.74	-31.18	14.7	-2.36	2.89	0.53
F	1.19	-2.5	91	-2.5	2.3	1.2	92	-7.96	1.92	2.87	0.5	0.72	1.25	1.37	1.23	5.48	-34.54	18.8	-4.66	6.82	2.16
P	0.12	0	42	-1.4	2.5	0.61	-79	6.25	4.79	2.77	2.96	1.66	0.4	0.75	0.42	6.3	-23.25	14.8	-0.08	0.02	-0.06
S	-0.18	0.3	31	0.3	4.5	0.92	-34	4.08	5.41	0.07	1.21	1.23	0.82	0.77	0.87	5.68	-29.88	6.9	-0.24	-0.16	-0.4
T	-0.05	-0.4	45	-0.4	3.7	1.18	-7	4.02	5.36	0.07	1.33	1.04	1.12	1.23	1.3	5.66	-31.23	9.5	-0.28	0.04	-0.24
W	0.81	-3.4	130	-3.4	0.8	1.18	59	0.79	0.54	3.77	0.62	0.67	1.54	1.13	1.75	5.89	-30.24	17	-2.69	4.47	1.78
Y	0.26	-2.3	107	-2.3	2.3	1.23	-11	-4.73	2.26	2.67	0.94	0.92	1.53	1.07	1.68	5.66	-35.01	15	-2.82	3.73	0.91
V	1.08	-1.5	43	-1.5	4.2	1.66	100	-6.94	3.57	1.87	0.56	0.6	1.81	1.41	1.53	5.96	-30.62	14.3	-0.36	0.3	-0.06
